# Supplementary material for: Dynamic Profile of S-Layer Proteins Controls Surface Properties of Emetic Bacillus cereus AH187 Strain
Source: Front Microbiol. 2022 Jun 29;13:937862. doi: 10.3389/fmicb.2022.937862 (PMC9277125; doi:10.3389/fmicb.2022.937862)
Supplement: Supplementary file 3 [file Table_3.XLSX]

## Sheet: Table S3
Table S3 : Proteins identified in non-covalently attached surface protein extracts from WT and mutant Δsl2Δeag strains. The values indicated for each protein at each growth phase correspond to their Normalized Spectral abundance Factor (NSAF).
					NSAF (%)
					EE						LE						S						TS1						TS2
					WT			ΔeagΔsl2			WT			ΔeagΔsl2			WT			ΔeagΔsl2			WT			ΔeagΔsl2			WT			ΔeagΔsl2
UniProtKB/TrEMBL	Uniprot accession name	ORF name	Gene name	Protein function	EE1	EE2	EE3	EE1	EE2	EE3	LE1	LE2	LE3	LE1	LE2	LE3	S1	S2	S3	S1	S2	S3	TS11	TS12	TS13	TS11	TS12	TS13	TS21	TS22	TS23	TS21	TS22	TS23
ABK00529.1	A1BYM8	BcAH187_pCER270_0087		Conserved hypothetical plasmid protein	0	0	0	0	0	0	0.00731649	0	0	0.00787312	0.014482	0.00755226	0	0.00790333	0.0168836	0.0153137	0.0162342	0.00807136	0	0.00788144	0	0	0	0.0146679	0.00838084	0.00848892	0.00850809	0	0.00761137	0.00812367
ABK00574.1	A1BYQ6	BcAH187_pCER270_0116		Putative lipoprotein	0	0	0	0	0	0	0	0	0	0	0	0	0.00591206	0.00568598	0.00607339	0.00550865	0	0	0.0058772	0.00567024	0.00577774	0.00538567	0.0121594	0.00527636	0.00602952	0	0.00612107	0.00607503	0	0.00584451
ABK00605.1	A1BYH6	BcAH187_pCER270_0033		Uncharacterized protein	0	0	0	0	0	0	0	0	0	0	0	0	0	0	0	0	0	0	0.00642894	0	0.00632015	0.00589127	0.0133009	0	0.00659556	0	0	0.00664535	0	0
ABK00615.1	A1BYV1	BcAH187_pCER270_0163		Uncharacterized protein	0.0185751	0.0413897	0.0234961	0.0427319	0.0414283	0.0504914	0	0	0	0	0	0	0	0	0	0	0	0	0	0	0	0	0	0	0	0	0	0	0	0
ABK00633.1	Q20CI8	BcAH187_pCER270_0022	cesB	Cereulide synthetase B, CesB (Cereulide synthetase2) (CesB)	0	0	0	0	0	0	0.000966864	0.00454269	0.00418492	0.00520211	0.00159481	0.000332674	0	0	0	0	0	0	0	0	0	0	0	0	0	0	0	0	0	0
ABK00643.1	A1BYZ2	BcAH187_pCER270_0209	clpP	ATP-dependent Clp protease proteolytic subunit (EC 3.4.21.92) (Endopeptidase Clp)	0.0275494	0.0306932	0	0.0105629	0.0512032	0.0561642	0.100731	0.104253	0.0842273	0.108395	0.0860977	0.0756199	0.123423	0.118703	0.100376	0.0958339	0.121914	0.0808177	0.0562351	0.0542548	0.0603092	0.0421625	0.0317306	0.0872031	0.115385	0.106248	0.106488	0.116256	0.123844	0.0915092
ABK00646.1	A1BYI8	BcAH187_pCER270_0046		Uncharacterized protein	0	0	0	0	0	0	0.00147768	0.00160216	0.00479694	0.0015901	0	0	0	0	0	0	0	0	0	0	0	0	0	0	0	0	0	0	0	0
ABK00649.1	A1BYN6	BcAH187_pCER270_0095		Surface layer domain protein	0.494144	0.580382	0.930052	0.552409	0.482444	0.539437	0.043537	0.0472046	0.0663834	0.0596263	0.0705073	0.0694526	0.0533443	0.0555798	0.0684999	0.0455623	0.0636696	0.0589446	0.0508201	0.0468988	0.0456158	0.0526442	0.0639998	0.049592	0.0498704	0.0459215	0.0391214	0.0753703	0.072055	0.0417483
ABK00659.1	A1BYX0	BcAH187_pCER270_0183		AraC family transcriptional regulator (Transcriptional activator, AraC family) (Transcriptional regulator AraC family)	0	0	0	0	0	0	0.00603948	0.00654825	0.00653524	0.00649896	0.0119543	0.00311705	0.00678329	0	0	0.00632042	0	0	0	0	0	0	0	0	0	0	0	0	0.00314145	0
ABK00660.1	A1BYW7	BcAH187_pCER270_0179		ArsR family transcriptional regulator (Transcriptional regulator ArsR family) (Transcriptional regulator, ArsR family)	0.0261448	0.0291284	0	0.0100243	0.00971852	0.0236892	0	0	0	0	0	0	0	0	0	0	0	0	0	0	0	0	0	0	0	0	0	0	0	0
ABK00665.1	A1BYM9	BcAH187_pCER270_0088		Conserved hypothetical plasmid protein	0	0	0	0	0	0	0.0417479	0.0407383	0.0361399	0.0449241	0.0495806	0.0560212	0.0937791	0.0811737	0.0770705	0.074273	0.0741061	0.101322	0.1445	0.143909	0.119143	0.136687	0.120548	0.129728	0.0908602	0.0871882	0.0776756	0.0674549	0.0651458	0.0927075
ABK00673.1	A1BYW4	BcAH187_pCER270_0176		Uncharacterized protein	0	0	0	0.0387527	0.0187852	0.0152632	0	0	0	0	0	0	0	0.012097	0	0	0.00621211	0	0.00625191	0.0120635	0.0184383	0.0171871	0	0.0224511	0.00641394	0.00649666	0	0.00646236	0.0174752	0
ABK00685.1	A1BYS9	BcAH187_pCER270_0141		ATPase	0.032818	0.0274223	0.0207561	0.0377488	0.0274479	0.0334526	0.0136358	0.0177414	0.0147552	0.0146732	0.0188932	0.0168903	0.00918912	0.0147295	0.0125865	0.00856209	0.0121024	0.00902562	0.0152249	0.011751	0.0149672	0.0167419	0.0251992	0.0136684	0.0218673	0.0189851	0.0126853	0.0157374	0.0170225	0.0211963
ABK00695.1	A1BYS3	BcAH187_pCER270_0135		Ribonuclease	0.0195742	0.0397674	0	0.0158931	0.0479367	0.0166925	0	0	0	0	0	0	0	0	0	0	0	0	0	0	0	0	0	0	0	0	0	0	0	0
ABK00710.1	A1BYI0	BcAH187_pCER270_0038		Neutral metalloproteinase (EC 3.4.24.-)	0.00238461	0.00531346	0.0271471	0.00914295	0.00531842	0.0194457	0.0269498	0.0481272	0.0360237	0.0255883	0.0313785	0.0327273	0.0462936	0.0547979	0.0384113	0.0481118	0.0439689	0.0454699	0.0371705	0.0375692	0.0382815	0.0486597	0.0567614	0.0381377	0.0453974	0.0367863	0.031339	0.0548881	0.0544228	0.0457646
ABK00711.1	A1BYI4	BcAH187_pCER270_0042		TIR domain-containing protein	0	0	0	0.004479	0.00434236	0.0105846	0.0543625	0.0715724	0.0588249	0.0877475	0.0807024	0.0721469	0.017445	0.0209724	0.0224014	0.0284457	0.0215397	0.0299856	0.0130066	0.00418287	0.00852435	0.0079459	0	0.0233539	0.0177916	0.0180211	0.0180618	0.0134444	0.0242372	0.0129343
ABK00718.1	A1BYV5	BcAH187_pCER270_0167		Transition state regulatory protein AbrB (Transition state regulatory protein, AbrB)	0.0285801	0.0318416	0.0180759	0.0219161	0.0212475	0.0129479	0	0	0	0	0	0	0	0	0	0	0	0	0	0	0	0	0	0	0	0	0	0	0	0
ABK00723.1	A1BZ18	BcAH187_pCER270_0238		Tetratricopeptide repeat domain protein	0	0	0	0	0	0	0.0114459	0.0223383	0.024771	0.0270968	0.0249213	0.0236296	0.00771337	0.0173096	0.0158477	0.0119784	0.00761907	0.0151523	0	0.00739786	0.00251271	0.0023422	0.00528806	0.00688398	0.00524441	0.00531205	0.00532404	0.002642	0.00238145	0.00762523
ABK00734.1	A1BYM7	BcAH187_pCER270_0086	repX	Bacillus plasmid replication protein, RepX (Plasmid replication protein RepX) (Tubulin/FtsZ family GTPase domain protein)	0	0	0	0	0	0	0.0261692	0.0392867	0.0196043	0.0303263	0.0298837	0.035324	0.0859155	0.0695832	0.0650336	0.0695197	0.0692321	0.0666212	0.0269712	0.0346953	0.0397722	0.0247155	0.0209254	0.0383386	0.0507288	0.063061	0.0608625	0.0580815	0.0670127	0.0491722
ABK00751.1	A1BYG8	BcAH187_pCER270_0023	cesA	Cereulide synthetase A, CesA	0	0	0	0	0	0	0.000508532	0.00137843	0.00137569	0.00191527	0.000251643	0	0	0	0	0	0	0	0	0	0	0	0	0	0	0	0	0	0	0
ACJ77149.1	B7HUK8	BCAH187_A2948		Aminotransferase (EC 2.6.1.-)	0	0	0	0	0.00247416	0.00301543	0.044249	0.0407801	0.0406991	0.0452347	0.0459821	0.0388237	0.0223644	0.0119496	0.0153165	0.0162076	0.0171819	0.0146443	0.00741084	0.00714987	0.00485696	0.00905473	0.0076662	0.00887095	0.0101372	0.0128349	0.0154367	0.0102137	0.00920649	0.0122827
ACJ77156.1	B7HL25	BCAH187_A1678	ndk	Nucleoside diphosphate kinase (NDK) (NDP kinase) (EC 2.7.4.6) (Nucleoside-2-P kinase)	0	0	0	0	0	0.0161041	0.0531709	0.0384334	0.0511427	0.0381441	0.0467754	0.0609825	0.13271	0.140398	0.129514	0.148385	0.131087	0.136866	0.151716	0.184558	0.168603	0.187385	0.122826	0.189504	0.169183	0.178219	0.171752	0.184097	0.190526	0.157432
ACJ77160.1	B7HRL7	BCAH187_A4703	dnaI	Primosomal protein DnaI	0	0	0	0	0	0	0	0.00594375	0.00296597	0.0029495	0	0	0.00307854	0.00592164	0.00948766	0.00573695	0.00912272	0.00302377	0.00612078	0.0177157	0	0.00280444	0.00316584	0.00274752	0.00313971	0.0063604	0.00956214	0	0	0.00608673
ACJ77161.1	B7HPN0	BCAH187_A4464		HD domain-containing protein	0	0	0	0	0	0	0.00449203	0	0.00486077	0	0.0133371	0.0139104	0	0.00485233	0	0	0	0	0	0	0	0	0	0	0	0	0	0	0	0
ACJ77167.1	B7HUQ8	BCAH187_A5059		Putative comA operon protein	0.0105768	0.0117838	0	0.0162213	0.00786322	0.00958344	0.0773462	0.106733	0.0989126	0.0756642	0.104384	0.0943547	0.157949	0.182291	0.186598	0.176605	0.179421	0.217194	0.211974	0.227233	0.270131	0.258994	0.276128	0.246689	0.209413	0.244747	0.19624	0.219109	0.197501	0.202987
ACJ77172.1	B7HNL6	BCAH187_A4232		Uncharacterized protein	0.0969483	0.0462907	0	0.116825	0.102964	0.0878426	0.0644511	0.0299488	0.0498154	0.0297233	0.0455615	0.057024	0.0206825	0.0298374	0.0318703	0.0385424	0.0306445	0.040629	0.0308408	0.0297548	0.0303189	0.0282615	0.0531725	0.0369172	0.0105467	0.0320482	0.0214137	0	0.0191568	0.0408923
ACJ77178.1	B7HRC9	BCAH187_A2554		O-methyltransferase family protein	0	0	0	0	0	0.0060143	0.0132383	0.00478449	0.0143249	0.0189939	0.0131017	0.0136649	0.0198249	0.00476669	0.0101829	0.0184721	0.0146869	0.00973607	0.019708	0.0142605	0.00968723	0.00451493	0.00509676	0.0132699	0.0101094	0.0102398	0.0256572	0.0152785	0.0137718	0.0146988
ACJ77184.1	B7HVG6	BCAH187_A0789		Oligopeptide ABC transporter, ATP-binding protein	0	0	0	0	0	0	0.0103032	0.0167567	0.0111489	0.0138588	0.00764766	0.0186116	0.00578606	0.0055648	0.00891592	0.00539124	0.00857298	0.0113662	0.00575193	0.00277469	0.0028273	0	0.00297507	0.00258195	0	0	0.00299531	0.00297278	0.00267961	0
ACJ77199.1	B7HUC1	BCAH187_A2861		DNA helicase (EC 3.6.4.12)	0	0	0	0	0	0	0.00122676	0	0	0.00132009	0	0	0.00137784	0	0	0	0	0	0	0	0	0	0	0	0	0	0	0	0	0
ACJ77204.1	B7HRV5	BCAH187_A0250		Putative 1-acyl-sn-glycerol-3-phosphate acyltransferase	0	0	0	0	0	0	0.0174724	0.0189443	0.01418	0.0188017	0.00864608	0.00901774	0.0147182	0.0235923	0.0151199	0.0137139	0.0193844	0.0144564	0.0146314	0.0188216	0.0143838	0.017877	0.0151356	0.0131356	0.0200142	0.0202723	0.0152386	0.0201653	0.0181767	0.0291001
ACJ77205.1	B7HRX9	BCAH187_A0274	hppD	4-hydroxyphenylpyruvate dioxygenase (EC 1.13.11.27)	0	0	0	0	0	0	0.00699217	0.00505413	0.00504409	0.00752413	0.0115334	0.0192467	0.00523555	0.00503534	0	0.00487829	0.00775731	0.0025712	0.00260234	0.0125535	0.0179081	0.00238469	0.010768	0.0163541	0.0293676	0.0189295	0.0514961	0.0107597	0.00969865	0.0258786
ACJ77210.1	B7HS72	BCAH187_A2609		Putative acetoacetyl-CoA synthase	0	0	0	0	0	0	0	0.00147037	0.0029349	0.0014593	0.00268428	0	0	0.0014649	0.00156471	0	0.00150453	0.00149605	0	0.00146085	0.00148854	0	0.00156634	0.00135937	0	0.00157345	0.001577	0	0.00141079	0
ACJ77213.1	B7HLK4	BCAH187_A3919	gmk	Guanylate kinase (EC 2.7.4.8) (GMP kinase)	0.00623069	0.00694171	0	0.00477789	0.00463213	0.00564549	0.0414215	0.0359287	0.026893	0.0356583	0.0614912	0.0299294	0.0418707	0.0492183	0.0430132	0.0476832	0.0413588	0.0365562	0.0184994	0.026772	0.0318262	0.0296665	0.00478422	0.0207602	0.0284684	0.0384473	0.0337174	0.0334638	0.0258546	0.0275948
ACJ77214.1	B7HLV3	BCAH187_A1828		Flagellar hook assembly protein family protein	0	0	0	0	0	0	0	0	0	0	0	0	0	0	0	0	0	0	0.00522904	0.0100898	0.00514056	0.00958345	0.0108184	0.00938893	0	0.00543375	0	0	0	0
ACJ77221.1	B7HK60	BCAH187_A1493		DinB_2 domain-containing protein	0	0	0	0	0	0.00641889	0.0141288	0.0255317	0.0152886	0.0202716	0.0186441	0.0194455	0.0264482	0.0203494	0.0271699	0.0246435	0.0313498	0.0155866	0.00525844	0.00507327	0	0	0	0.00944172	0.00539473	0	0.00547664	0.00543545	0.00489942	0.00522919
ACJ77238.1	B7HMB6	BCAH187_A4049		Phosphoglycerate mutase family protein	0	0	0	0	0	0	0	0.00502189	0.00501191	0.00996818	0.00458392	0.00478097	0	0	0	0	0	0	0	0	0	0	0	0	0	0	0	0	0	0
ACJ77248.1	B7HXA6	BCAH187_A5443		NAD-dependent epimerase/dehydratase	0	0	0	0	0	0	0.00695036	0.00753586	0.00501393	0.0124652	0.00458576	0	0	0	0	0	0	0	0	0	0	0	0	0	0	0	0	0	0	0
ACJ77249.1	B7HRG0	BCAH187_A4645	sdhA	Succinate dehydrogenase, flavoprotein subunit (EC 1.3.99.1)	0.00223397	0	0	0	0.00498244	0.00607244	0.138118	0.141702	0.157491	0.135841	0.133753	0.147168	0.111759	0.105881	0.109668	0.101025	0.10545	0.101579	0.0679865	0.0623928	0.0798772	0.0471053	0.0531757	0.0506153	0.0748521	0.0723712	0.0794427	0.0548488	0.0571648	0.0808002
ACJ77255.1	B7HNM5	BCAH187_A4241		ZnF_CDGSH domain-containing protein	0.380027	0.423395	0.480706	0.429457	0.342006	0.453071	0.0797816	0.0144171	0.0575537	0.0429256	0.0394792	0.0549017	0	0.0430904	0	0	0.0442559	0.0586753	0.029693	0.0286474	0.0437857	0.108839	0.184297	0.0666435	0.137081	0.0462831	0.0309251	0.12277	0.110663	0.103347
ACJ77258.1	B7HN30	BCAH187_A4183		Hydrolase, haloacid dehalogenase-like family	0	0	0	0	0	0	0.0357671	0.052882	0.04574	0.0454861	0.0418341	0.0436324	0.0438241	0.0456607	0.0300133	0.0374309	0.039681	0.0394574	0.0254133	0.0245184	0.0178452	0.0266148	0.0187779	0.0260746	0.0297966	0.0264082	0.0264679	0.0262688	0.0236782	0.0361028
ACJ77260.1	B7HTZ4	BCAH187_A0515		Tellurium resistance protein	0.0425772	0.0395299	0	0.0489743	0.063307	0.0835861	0.297205	0.281322	0.270554	0.279205	0.28947	0.297043	0.360301	0.361811	0.332031	0.390023	0.376831	0.364299	0.342374	0.309991	0.331403	0.366835	0.277889	0.321559	0.36746	0.333884	0.340124	0.370233	0.358261	0.371898
ACJ77261.1	B7HVG3	BCAH187_A0786		Oligopeptide ABC transporter, permease protein	0	0	0	0	0	0	0	0	0	0	0	0	0	0	0.00335002	0	0	0.00320301	0	0	0.00318694	0	0.00670701	0	0	0	0	0.00335092	0	0.00322377
ACJ77262.1	B7HZA5	BCAH187_A5601		Glycosyl transferase, group 1 family protein	0	0	0	0	0	0	0.0164394	0.0356485	0.0254126	0.032853	0.0232425	0.0193933	0	0	0	0	0.00260547	0	0	0	0	0	0	0	0	0	0.00273097	0	0	0
ACJ77264.1	B7HV44	BCAH187_A0666		Putative prophage LambdaBa01, major tail protein	0.00676194	0	0	0.0155558	0.0100542	0.0122537	0	0	0	0	0	0	0	0	0	0	0	0	0	0	0	0.00919884	0.0103843	0	0.00514928	0	0	0	0.00467651	0
ACJ77266.1	B7HVU0	BCAH187_A3112		Serine-type D-Ala-D-Ala carboxypeptidase (EC 3.4.16.4)	0	0	0	0	0	0	0	0	0	0	0	0	0	0	0	0	0	0	0	0	0	0	0	0	0	0	0	0.00277851	0.00125225	0
ACJ77273.1	B7HNA8	BCAH187_A2066		O-methyltransferase	0	0	0	0	0	0	0.0395033	0.038548	0.0299222	0.0382578	0.027367	0.0285434	0.133105	0.13655	0.136738	0.115755	0.113948	0.135095	0.114678	0.114895	0.117073	0.105087	0.0866906	0.110874	0.122175	0.123751	0.128624	0.123097	0.123286	0.118426
ACJ77283.1	B7HQ11	BCAH187_A2327	aspS	Aspartate--tRNA ligase (EC 6.1.1.12) (Aspartyl-tRNA synthetase) (AspRS)	0	0	0	0	0	0	0.00397637	0.00646702	0.00645417	0.00641834	0.00393535	0.00615677	0	0	0	0	0	0	0	0	0	0	0	0	0	0	0	0	0	0
ACJ77291.1	B7HXP4	BCAH187_A1064		Crystal protein	3.29914	3.56117	8.22277	0.0490738	0.00500808	0.00152592	0.865438	0.991754	1.60037	0	0	0	0.645082	0.759493	1.16906	0	0	0	0.69878	0.588544	0.765605	0	0	0	0.66431	0.549473	0.609301	0	0	0
ACJ77296.1	B7HPS1	BCAH187_A0005	gyrB	DNA gyrase subunit B (EC 5.6.2.2)	0	0	0	0	0	0	0.0641116	0.0857813	0.090039	0.0733927	0.0634501	0.0563213	0.0291094	0.0338902	0.0314776	0.0299782	0.0348069	0.0285915	0.0076152	0.0161635	0.0134754	0.00837398	0.00472656	0.016408	0.0218752	0.0253226	0.0301385	0.0125945	0.0156096	0.0272622
ACJ77299.1	B7HLB4	BCAH187_A3827	recA	Protein RecA (Recombinase A)	0.01337	0	0	0.0307575	0.0347891	0.054514	0.115548	0.159012	0.129842	0.162597	0.127551	0.142209	0.174703	0.148819	0.143576	0.162782	0.177497	0.166692	0.0942793	0.119683	0.097562	0.104583	0.0923949	0.115824	0.127267	0.123752	0.124031	0.133357	0.115582	0.123362
ACJ77306.1	B7HVK9	BCAH187_A3030	rocB	RocB protein	0	0	0	0	0	0	0	0.00171611	0.0034254	0	0.00313289	0	0	0	0	0	0	0	0	0	0	0	0	0	0	0	0	0	0	0
ACJ77310.1	B7HLC2	BCAH187_A3835		Peptidase_M16_C domain-containing protein	0	0	0	0	0	0	0.046195	0.0587971	0.0499869	0.054032	0.0576449	0.0476836	0.0157909	0.0173566	0	0.00840763	0.0155978	0.0066471	0.0224253	0.0281263	0.037478	0.00821994	0.0162386	0.0181195	0.0345098	0.0372852	0.0443762	0.00695406	0.0104471	0.0223006
ACJ77312.1	B7HZ50	BCAH187_A3497		Uncharacterized protein	0.0221667	0.0246963	0	0.0254972	0.0164795	0.0200847	0.0442091	0.0239667	0.0318921	0.0396438	0.0510452	0.0456337	0.0579295	0.0477551	0.0595103	0.0848204	0.0572213	0.040642	0.0246805	0.0238114	0.0161752	0.0301552	0.0170206	0.0147716	0.0168801	0.0256467	0.0514093	0.0425188	0.0459909	0.0409054
ACJ77316.1	B7HNX2	BCAH187_A4339	lipM	Octanoyltransferase LipM (EC 2.3.1.181) (Octanoyl-[acyl-carrier-protein]:[GcvH] N-octanoyltransferase)	0	0	0	0.00352216	0	0.00416174	0.0305351	0.0198645	0.0330417	0.0427157	0.0362641	0.0283672	0.00685916	0.00659686	0.0140927	0.00958667	0.0135506	0.0101057	0.00340935	0.0032893	0.00335166	0	0	0.00612162	0.00349772	0.00354283	0.00355082	0.00352412	0.00317658	0.00339039
ACJ77322.1	B7HVU7	BCAH187_A3119		Urea amidolyase-related protein	0	0	0	0	0	0	0.00529635	0.00287126	0	0.00569929	0.00524171	0.00546702	0	0	0	0	0	0	0	0	0	0	0	0	0	0	0	0	0	0
ACJ77329.1	B7HLN0	BCAH187_A3948	divIVA	Cell-division initiation protein DivIVA	0.00747165	0.0249729	0	0.0171885	0.0277735	0.0270796	0.158949	0.156182	0.150497	0.155006	0.186804	0.205088	0.25105	0.279009	0.269363	0.25991	0.259002	0.306859	0.393765	0.3906	0.348937	0.411655	0.447493	0.398321	0.261727	0.340023	0.323463	0.252238	0.170522	0.330908
ACJ77330.1	B7HYW5	BCAH187_A3411	tal	Probable transaldolase (EC 2.2.1.2)	0	0	0	0	0.00456823	0	0.0204251	0.0177165	0.0176813	0.0131874	0.00808572	0.0126499	0.00458811	0.00441266	0.00471331	0.00427504	0.00453202	0.00450648	0	0	0	0	0	0	0.00467927	0	0.00475032	0.00471459	0	0
ACJ77331.1	B7HRM5	BCAH187_A4711	mutM	Formamidopyrimidine-DNA glycosylase (Fapy-DNA glycosylase) (EC 3.2.2.23) (DNA-(apurinic or apyrimidinic site) lyase MutM) (AP lyase MutM) (EC 4.2.99.18)	0	0	0	0	0	0	0.0123811	0.00335602	0.0066987	0.00999226	0.00612666	0	0	0	0	0	0	0	0	0	0	0	0	0	0	0	0	0	0	0
ACJ77332.1	B7HV97	BCAH187_A0720	ald1	Alanine dehydrogenase (EC 1.4.1.1)	0	0	0	0	0	0	0.0121878	0.0105716	0.00791294	0.013115	0.0144744	0.00754831	0.0164266	0.0078992	0.0112499	0.0102038	0.00811287	0.00806715	0.00272161	0.00525155	0.00267556	0	0	0	0.00558431	0.00565633	0.00850365	0.00843969	0.0177506	0.00541295
ACJ77337.1	B7HY44	BCAH187_A5462	spoIID	Stage II sporulation protein D	0	0	0	0	0	0	0	0	0	0	0	0	0	0	0	0	0	0	0	0	0	0	0	0	0	0	0	0.0060677	0	0
ACJ77340.1	B7HXV3	BCAH187_A3316		Putative 6-aminohexanoate-dimer hydrolase	0	0	0	0	0	0	0	0	0	0	0	0	0	0	0	0	0	0	0.00230828	0.004454	0.00453845	0.00211524	0	0.0020723	0.00473622	0	0.00240407	0.00954394	0.00645206	0.00229544
ACJ77346.1	B7HU27	BCAH187_A0548		Putative acetylornitine deacetylase	0	0	0	0	0	0	0	0.00450547	0.00224826	0	0.00205627	0.00214466	0	0	0	0	0	0	0	0	0	0	0	0	0	0	0	0	0	0
ACJ77348.1	B7HMU1	BCAH187_A4090	pdhB	Pyruvate dehydrogenase complex E1 component, beta subunit (EC 1.2.4.1)	0.0586255	0.0933081	0.0211877	0.0738561	0.0840557	0.159358	0.356335	0.365224	0.358474	0.341506	0.319597	0.399427	0.756667	0.718711	0.719499	0.707949	0.710355	0.724778	0.519084	0.527794	0.46752	0.509851	0.279739	0.605543	0.71749	0.652454	0.592419	0.713267	0.741394	0.692383
ACJ77350.1	B7HLI1	BCAH187_A3896	smC	Chromosome partition protein Smc	0	0	0	0	0	0	0.00793634	0.0086049	0.0117106	0.0139748	0.00428425	0.00595788	0	0	0	0	0	0	0	0	0	0	0	0	0	0	0	0	0	0
ACJ77352.1	B7HL58	BCAH187_A1711		DUF5590 domain-containing protein	0	0	0	0	0	0	0	0	0	0	0	0	0	0	0	0	0.00561686	0	0.00565284	0.00545378	0.00555719	0	0.00584763	0.00507494	0.0115987	0	0	0	0	0.0056214
ACJ77355.1	B7HPX2	BCAH187_A0070		S1 RNA binding domain protein	0	0.00919114	0	0.00632614	0.00613315	0.0149498	0.131626	0.112982	0.0949535	0.082623	0.103128	0.107561	0.117037	0.112562	0.132887	0.126269	0.109522	0.133105	0.153088	0.153605	0.192637	0.151508	0.139359	0.137437	0.100516	0.114538	0.127552	0.126593	0.114109	0.1157
ACJ77361.1	B7HW67	BCAH187_A5300		Type III restriction enzyme, res subunit family	0	0	0	0	0	0	0.0129628	0.0153325	0.0165772	0.0152171	0.0116628	0.0109477	0	0	0	0	0	0	0	0	0	0	0	0	0	0	0	0	0	0
ACJ77363.1	B7HXZ3	BCAH187_A3358		Nitroreductase family protein	0	0	0	0.00428058	0	0	0.0148441	0.0120709	0.0160626	0.0159734	0.0183636	0.019153	0.00833612	0.00801734	0.00856359	0.0155346	0.0082342	0.0163756	0	0	0	0.0075939	0	0.0111596	0.00850174	0.00861138	0.0129462	0.00856591	0.0115818	0.0164817
ACJ77366.1	B7HPF5	BCAH187_A4386		5,10-methylenetetrahydrofolate reductase (EC 1.5.1.20)	0	0	0	0	0	0	0.0102141	0.0158208	0.0173683	0.0219824	0.014441	0.00753089	0	0	0	0	0	0	0	0	0	0	0	0	0	0	0	0	0	0
ACJ77367.1	B7HQY6	BCAH187_A0197		Glycerate kinase	0	0	0	0	0	0	0.00241914	0.00524587	0.00523545	0.00520638	0.00239418	0	0.00271708	0	0	0	0	0.00266874	0	0	0	0	0	0	0	0	0	0	0	0
ACJ77369.1	B7HZV4	BCAH187_A1336	trpS	Tryptophan--tRNA ligase (EC 6.1.1.2) (Tryptophanyl-tRNA synthetase) (TrpRS)	0	0	0	0	0.0148977	0.0145255	0.101246	0.109775	0.109557	0.108949	0.102838	0.0825069	0.0778054	0.0604397	0.0799285	0.0585546	0.0738982	0.0676032	0.0327235	0.0344413	0.0292453	0.0327128	0.0215416	0.0400611	0.0366236	0.0494613	0.040278	0.0522751	0.0665222	0.0443748
ACJ77371.1	B7HUX2	BCAH187_A5123	sufC	FeS assembly ATPase SufC	0.0152378	0.0226355	0.00642488	0.058424	0.0566417	0.101248	0.327538	0.292891	0.263078	0.276152	0.277373	0.38689	0.644734	0.700324	0.635055	0.586605	0.610628	0.674238	0.780428	0.811145	0.737571	0.867174	0.834621	0.771723	0.688486	0.666023	0.702867	0.771625	0.663915	0.697354
ACJ77372.1	B7HRN4	BCAH187_A4720	citZ	Citrate synthase	0	0	0	0	0	0	0.121027	0.121319	0.123549	0.137607	0.131079	0.136713	0.110285	0.0937344	0.0816776	0.10037	0.091203	0.090689	0.043344	0.0590367	0.055143	0.039719	0.0342875	0.0526468	0.0523146	0.0635871	0.0770079	0.0395321	0.033258	0.0532448
ACJ77374.1	B7HK89	BCAH187_A1524		Conserved domain protein	0	0	0	0	0	0	0.00656782	0.0142422	0.0142139	0.014135	0.00650006	0.0135589	0.00737671	0.0212839	0.022734	0.0137467	0.0291461	0.0217364	0.0439992	0.0424498	0.0432547	0.0537593	0.0455153	0.0460846	0.0376163	0.0228609	0.0229125	0.0303202	0.0341627	0.0291697
ACJ77378.1	B7HPR0	BCAH187_A4494		MaoC family protein	0	0	0	0	0	0	0.00686885	0	0	0.00739143	0.00679798	0.0070902	0.00771481	0.00741979	0.00792533	0.00718838	0.00762049	0.00757754	0	0	0.00753953	0.00702791	0	0.0137705	0.00786808	0.00796956	0	0.0158549	0.0142914	0.0152533
ACJ77380.1	B7HU55	BCAH187_A0576		Uncharacterized protein	0.112019	0.0780012	0.106271	0.0966369	0.114509	0.114185	0.00930873	0	0	0	0.00921269	0	0	0	0	0	0	0	0	0	0	0.00952428	0.0107517	0	0	0	0	0	0	0
ACJ77383.1	B7HYP3	BCAH187_A1145		Uncharacterized protein	0	0	0	0	0	0	0	0	0	0	0	0	0	0	0	0	0	0	0	0	0	0	0	0	0	0	0	0	0.00540038	0
ACJ77385.1	B7HN41	BCAH187_A4194		Uncharacterized protein	0.182667	0.161766	0.355476	0.190358	0.181068	0.216436	0.217963	0.256581	0.192053	0.224493	0.243449	0.253913	0.178359	0.211901	0.21556	0.179223	0.176179	0.171751	0.340708	0.285106	0.283676	0.267612	0.305695	0.218484	0.288904	0.256503	0.264324	0.251555	0.207312	0.238552
ACJ77388.1	B7HVZ7	BCAH187_A5227		Pyridine nucleotide-disulphide oxidoreductase	0.00354571	0.0197517	0	0.00271896	0.0184521	0.0192761	0.176789	0.181458	0.191301	0.182629	0.186629	0.194651	0.0503023	0.0534712	0.040796	0.0419362	0.0444571	0.0390058	0.0579013	0.0736367	0.0439848	0.0385882	0.0490062	0.0519819	0.059402	0.0656379	0.063045	0.0380866	0.0367828	0.0601965
ACJ77397.1	B7HSL7	BCAH187_A4815		Putative aminopeptidase	0	0	0	0.00541176	0.00787	0.0223806	0.0703753	0.0813907	0.0685369	0.0833023	0.0742924	0.094436	0.126468	0.096292	0.0866128	0.0957437	0.106704	0.103515	0.104769	0.0859174	0.0978459	0.0792054	0.0596083	0.0940579	0.104797	0.103427	0.106388	0.100173	0.107377	0.104186
ACJ77404.1	B7HYG5	BCAH187_A5583	hom2	Homoserine dehydrogenase (EC 1.1.1.3)	0	0	0	0	0	0	0.0440304	0.0409196	0.0499135	0.0541488	0.0456511	0.0454492	0.0211942	0.0203837	0.0266109	0.0263306	0.0279134	0.0254431	0.0187282	0.0158101	0.0207127	0.0150166	0.0217952	0.0189152	0.0168119	0.0170287	0.0316961	0.0169388	0.0174495	0.025608
ACJ77410.1	B7HNA1	BCAH187_A2059		Putative cell wall peptidase, NlpC/P60 family	0.685031	0.811135	0.93349	0.70548	0.688878	0.956524	0.530209	0.58203	0.552306	0.520831	0.483369	0.492792	0.57327	0.546595	0.586375	0.513431	0.573583	0.5388	0.567433	0.500053	0.48297	0.515475	0.579362	0.535886	0.59978	0.615173	0.544928	0.672863	0.716365	0.559391
ACJ77411.1	B7HZQ3	BCAH187_A1285		Putative S-layer protein	1.28259	1.09553	0.988879	1.27391	1.70272	1.59931	0.00812061	0.00880469	0.0087872	0.00436921	0.00401841	0.0125734	0.00456036	0.00438597	0.00468481	0.00849836	0.00450461	0.00447922	0	0	0	0	0	0.00407	0.00465097	0	0.00472159	0.00468607	0.0126718	0.00450825
ACJ77412.1	B7HTZ1	BCAH187_A5047		D-isomer specific 2-hydroxyacid dehydrogenase family protein	0	0	0	0	0	0	0.0238716	0.0287585	0.0200909	0.028542	0.0210003	0.0246409	0.0208535	0.0286515	0.0214225	0.0249821	0.0382544	0.0204825	0.005923	0.00571443	0.00873416	0.00814147	0.0061271	0.00797622	0.012153	0.0153872	0.00925317	0.00918357	0.0220745	0.0117801
ACJ77417.1	B7HY95	BCAH187_A5513	fba2	Fructose-bisphosphate aldolase, class II (EC 4.1.2.13)	0.120238	0.225051	0.103422	0.177028	0.235988	0.283256	0.492392	0.474938	0.508592	0.474803	0.512627	0.51156	0.599719	0.583693	0.520167	0.555451	0.52499	0.585522	0.585473	0.537302	0.473789	0.592122	0.505937	0.544849	0.553035	0.485973	0.475916	0.538758	0.522216	0.497014
ACJ77419.1	B7HLM6	BCAH187_A3944		Pseudouridine synthase (EC 5.4.99.-)	0	0	0	0	0	0	0.0144118	0.0343769	0.0218327	0.0124066	0.0285262	0.0267771	0.00323734	0	0	0.00301644	0.00319776	0.00317974	0	0	0	0	0	0	0	0	0	0	0	0
ACJ77421.1	B7HQP5	BCAH187_A4622	gerM	Germination protein gerM	0	0	0	0	0	0	0	0	0	0	0	0	0.00284893	0	0	0	0.0028141	0	0	0.0027324	0.0027842	0	0	0	0	0	0.00294965	0	0.00263877	0
ACJ77422.1	B7HQG8	BCAH187_A4543	recJ	Single-stranded-DNA-specific exonuclease RecJ	0	0	0	0	0	0	0.00222541	0.00603221	0.00361213	0.00478944	0.00220245	0.00229713	0	0	0	0	0	0	0	0	0	0	0	0	0	0	0	0	0	0
ACJ77423.1	B7HTU6	BCAH187_A4976		DNA-binding response regulator	0	0	0	0.0212325	0.0205847	0.0150528	0.0331332	0.0239496	0.0278856	0.0396155	0.0327913	0.0190005	0.0372138	0.031814	0.0212385	0.0462327	0.0245059	0.0324904	0.00411048	0.0158629	0.00808185	0.00753343	0.00425212	0.0110708	0.0126511	0.0170856	0.0128431	0.0212442	0.0268089	0.0122629
ACJ77426.1	B7HRT6	BCAH187_A4773		N6_Mtase domain-containing protein	0	0	0	0	0	0	0.00796562	0.0115155	0.00861949	0.0114289	0.0105112	0.00548154	0.00298222	0	0	0.00277872	0.00294576	0	0	0	0	0	0	0	0	0	0	0	0	0
ACJ77428.1	B7HS50	BCAH187_A2587	pepD	Aminoacyl-histidine dipeptidase	0	0	0	0.00415328	0.00402658	0.00490746	0.0846154	0.113215	0.0974055	0.112363	0.0819606	0.0799087	0.103125	0.0855681	0.103862	0.099856	0.0998666	0.0993038	0.0281418	0.0426656	0.0375462	0.0294723	0.00415879	0.0378972	0.0659913	0.0731088	0.0753674	0.0540226	0.0430764	0.0699632
ACJ77434.1	B7HMU6	BCAH187_A4095		Hydrolase, haloacid dehalogenase-like family	0	0	0	0	0.00368794	0	0.0362762	0.0178782	0.0142742	0.0354873	0.016319	0.0238287	0.0370399	0.0391858	0.0380507	0.0448662	0.0329284	0.0327428	0.0147286	0.0248674	0.0144794	0.0202452	0	0.0297514	0.0226655	0.0229578	0.0230096	0.0266427	0.0171538	0.0256317
ACJ77447.1	B7HZY1	BCAH187_A3559		Flavodoxin	0	0	0	0.00696491	0.00675243	0.00822964	0	0	0	0	0	0	0	0	0	0	0	0	0	0	0	0	0	0	0	0	0	0	0.00628154	0
ACJ77452.1	B7HQD3	BCAH187_A4508		Uncharacterized methyltransferase BCAH187_A4508 (EC 2.1.1.-)	0.00607661	0.00677005	0	0.00931946	0.0135527	0.00550587	0.0201986	0.0262802	0.0218566	0.0173882	0.0239882	0.0166796	0.0272235	0.0349099	0.0186442	0.0338211	0.0313724	0.0178261	0.0135315	0.013055	0.0133025	0.0123998	0	0.0121481	0.0138822	0.00937413	0.0187906	0.0186493	0.0210127	0.022427
ACJ77454.1	B7HX27	BCAH187_A5363		Uncharacterized protein	0	0.00683626	0	0.00470531	0.00456176	0	0.0244754	0.0176915	0.0176563	0.0263374	0.0201857	0.0210534	0	0	0	0	0	0	0	0	0	0	0	0	0	0.00473291	0.0047436	0	0	0
ACJ77456.1	B7HRK3	BCAH187_A4688		RNA methyltransferase, TrmH family	0	0	0	0	0	0	0.00706136	0.0114843	0.007641	0.00759858	0.0104828	0.0218667	0.0198276	0.0152555	0.0203686	0.00738984	0.0156681	0.0116849	0.0118264	0.0152132	0.00775083	0.0108373	0.00407796	0.0141565	0.0161772	0.0163858	0.0123171	0.0162993	0.0183649	0.0156808
ACJ77457.1	B7HKD9	BCAH187_A1574		D-isomer specific 2-hydroxyacid dehydrogenase family protein	0.00834757	0.0279005	0	0.0160029	0.0310295	0.0642901	0.091566	0.0752118	0.0690574	0.0836031	0.085129	0.0859242	0.0779114	0.0689375	0.0608285	0.058076	0.0738806	0.0581591	0.0867462	0.107603	0.112689	0.0908473	0.057687	0.111254	0.152562	0.157749	0.145198	0.12169	0.115462	0.123234
ACJ77462.1	B7HWQ7	BCAH187_A3186		YflT domain-containing protein	0	0	0	0	0.00738631	0	0	0	0	0	0.00653686	0.00681785	0	0.0142696	0.0076209	0.00691226	0	0.00728647	0	0.00711502	0.00724992	0.0135159	0.0228865	0.0132416	0	0	0.00768073	0.00762296	0.00687121	0.0073337
ACJ77466.1	B7HPS2	BCAH187_A0006	gyrA	DNA gyrase subunit A (EC 5.6.2.2)	0	0	0	0	0.00118793	0	0.0669232	0.0852302	0.0839114	0.0823024	0.0746432	0.0877203	0.0608481	0.0573738	0.0588316	0.067813	0.0648183	0.0585936	0.0237213	0.0171645	0.0268179	0.0130424	0.0122693	0.0234258	0.0231193	0.0369749	0.0321173	0.0122599	0.00663052	0.0436403
ACJ77467.1	B7HNJ5	BCAH187_A2153		Uncharacterized protein	0	0	0	0	0	0	0	0	0	0	0	0	0	0	0	0	0	0	0.00654604	0.00631553	0.0096529	0.00599858	0.0033858	0	0.0100735	0.00680231	0.00340883	0	0.00304956	0.00976444
ACJ77470.1	B7HL03	BCAH187_A1656		Pyridine nucleotide-disulfide oxidoreductase family protein	0	0	0	0	0	0	0.0108088	0.00585968	0.00877206	0.00581557	0.00534865	0.00278928	0	0	0	0	0	0	0	0	0	0	0	0	0	0	0	0	0	0
ACJ77475.1	B7HU45	BCAH187_A0566	pflA	Pyruvate formate-lyase-activating enzyme (EC 1.97.1.4)	0	0	0	0.00411481	0	0.004862	0	0.00386782	0	0.0115161	0	0.00368226	0	0.00385343	0.00411598	0	0	0	0	0	0	0	0	0	0	0	0	0	0	0
ACJ77477.1	B7HZJ2	BCAH187_A1224		Putative lipoprotein	0	0	0	0	0.00311211	0.00379294	0.0306121	0.0452603	0.033125	0.0299464	0.0165252	0.0517068	0.18754	0.168343	0.154126	0.157268	0.179072	0.178063	0.310723	0.272801	0.287137	0.222094	0.186429	0.220376	0.207204	0.20019	0.258893	0.134896	0.115803	0.194666
ACJ77479.1	B7I025	BCAH187_A3603		Uncharacterized protein	0	0	0	0	0	0	0	0	0	0	0	0	0	0	0	0	0	0	0	0	0	0	0	0	0	0	0	0	0.00232339	0
ACJ77487.1	B7HY05	BCAH187_A3370		Hydrolase, haloacid dehalogenase-like family	0.00547906	0	0	0.0126046	0.00814668	0	0	0	0	0	0	0	0	0	0	0	0	0	0	0	0	0	0	0	0	0	0	0	0	0
ACJ77489.1	B7HVK8	BCAH187_A3029	proC1	Pyrroline-5-carboxylate reductase (P5C reductase) (P5CR) (EC 1.5.1.2) (PCA reductase)	0	0	0	0	0	0	0.00336787	0.00365158	0.00364432	0.00362409	0.00666624	0.00695279	0	0	0	0	0	0	0	0.00362792	0	0	0	0.00337591	0	0.00390755	0.00391638	0.00388692	0	0
ACJ77492.1	B7HTX5	BCAH187_A5005	glgP	Alpha-1,4 glucan phosphorylase (EC 2.4.1.1)	0	0	0	0	0	0	0	0.00114373	0.00114145	0	0.00104398	0	0	0	0	0	0	0	0	0	0	0	0	0	0	0	0	0	0	0
ACJ77495.1	B7HMV8	BCAH187_A4107		Uncharacterized protein	0.372095	0.378509	0.225104	0.421799	0.360821	0.30783	0.0322654	0.0233223	0.023276	0.0231468	0.0532209	0.0444069	0.0241595	0.0348534	0.0372281	0.0337664	0.0119321	0.0355944	0.0360255	0.0579281	0.0472211	0.055021	0.0496891	0.0539042	0.0492789	0.0374358	0.0375204	0.0496509	0.0335659	0.0477668
ACJ77499.1	B7HK99	BCAH187_A1534		Flavodoxin	0	0	0	0.013887	0.0201951	0.00820437	0	0	0	0	0	0	0	0	0	0	0	0	0	0	0	0	0	0	0	0	0	0	0.00626225	0
ACJ77501.1	B7HPI5	BCAH187_A4419	cshB	DEAD-box ATP-dependent RNA helicase CshB (EC 3.6.4.13)	0	0	0	0	0	0	0.0215346	0.0318391	0.027539	0.033706	0.0213124	0.00808309	0.0219879	0.0211471	0.0180704	0.0307313	0.023891	0.0237564	0.0153008	0.0210885	0.00644651	0.0200302	0.00904458	0.0294355	0.00672744	0.0045428	0.00227653	0.00677821	0.00814636	0.00869467
ACJ77502.1	B7I047	BCAH187_A3625		CoA binding domain family protein	0.179379	0.231404	0.0238843	0.42714	0.287771	0.290845	0.169462	0.149712	0.108665	0.114816	0.142867	0.155487	0.162135	0.189834	0.181043	0.216755	0.160153	0.186946	0.182202	0.196069	0.248011	0.282555	0.217477	0.27682	0.201303	0.174771	0.175166	0.195579	0.215468	0.209064
ACJ77517.1	B7HTG8	BCAH187_A2787		Neutral metalloproteinase (EC 3.4.24.-)	0	0.00263694	0.0449082	0.00725988	0.0035192	0.0171563	0.0204552	0.0221783	0.0170263	0.0152386	0.0109007	0.0162418	0.0335779	0.0356933	0.0272323	0.02964	0.0279305	0.027773	0.0316231	0.0406793	0.0259066	0.0386378	0.0508865	0.0268129	0.0324427	0.0292099	0.0219569	0.0272396	0.0245534	0.0227119
ACJ77520.1	B7HYQ1	BCAH187_A1153		YflT domain-containing protein	0	0.0108455	0	0.0223944	0.00723707	0.00882031	0	0	0	0	0	0	0	0	0	0	0	0	0	0	0	0	0	0	0	0	0	0	0	0
ACJ77525.1	B7HU01	BCAH187_A0522		Uncharacterized protein	0	0	0	0	0	0	0.437529	0.351604	0.440025	0.437582	0.514523	0.605713	0.410476	0.517105	0.528581	0.430948	0.405457	0.505385	0.540242	0.415865	0.49155	0.531926	0.558857	0.454053	0.430423	0.37028	0.341187	0.689123	0.706842	0.354348
ACJ77531.1	B7HVS9	BCAH187_A3100		Acetyltransferase, GNAT family	0.00830548	0.0185065	0	0.0254756	0.0123492	0.0150508	0	0	0	0	0	0.0056994	0	0	0	0	0	0.00609115	0	0	0.00606059	0.00564933	0	0.00553466	0	0.00640627	0	0.0127449	0.00574401	0
ACJ77534.1	B7HVC6	BCAH187_A0749		Epimerase domain-containing protein	0	0	0	0	0	0	0	0.0030089	0	0	0.00823946	0	0	0	0	0	0	0	0	0	0	0	0	0.00278175	0.00317882	0	0.00322709	0	0	0
ACJ77537.1	B7HVW3	BCAH187_A5193		Methyltransf_11 domain-containing protein	0	0	0	0	0	0	0.00641731	0	0	0.00345277	0	0	0	0	0	0	0	0	0	0	0	0	0	0	0	0	0	0	0	0
ACJ77539.1	B7HVI8	BCAH187_A3009		Enterotoxin	0.397571	0.404897	0.558432	0.273074	0.340902	0.37349	0.0632386	0.0703239	0.084221	0.0436216	0.0625861	0.0820139	0.0491725	0.0542983	0.0617397	0.0407263	0.0557671	0.0429312	0.0687976	0.0646282	0.0569544	0.0647029	0.0955152	0.0601389	0.057579	0.0526775	0.0433685	0.0542708	0.0641005	0.0576126
ACJ77542.1	B7HZV7	BCAH187_A1339		Oligopeptide ABC transporter, permease protein	0	0	0	0	0	0	0	0	0	0	0	0.0029916	0	0	0.00668795	0	0	0	0.00323595	0.003122	0.00636239	0.00296532	0.0100424	0	0.00663964	0.00336264	0.00337023	0.00334488	0	0.0064359
ACJ77543.1	B7HN71	BCAH187_A4224		Transcriptional regulator, Fur family	0	0	0	0.00641225	0.0124333	0.00757663	0.0945039	0.0542462	0.0721845	0.0538378	0.0660203	0.0860728	0.0749244	0.114094	0.089797	0.110535	0.0986778	0.104254	0.161379	0.185637	0.170852	0.170633	0.186202	0.206176	0.146458	0.148347	0.155146	0.141148	0.0925297	0.154309
ACJ77544.1	B7HP10	BCAH187_A2182		Glycosyltransferase, MGT family	0	0	0	0	0	0	0.00214453	0.0139511	0.0116029	0.0230769	0.010612	0.00221364	0	0	0	0	0	0	0	0	0	0	0	0	0	0	0	0	0	0
ACJ77554.1	B7HLE2	BCAH187_A3856	ribF	Riboflavin biosynthesis protein [Includes: Riboflavin kinase (EC 2.7.1.26) (Flavokinase); FMN adenylyltransferase (EC 2.7.7.2) (FAD pyrophosphorylase) (FAD synthase)]	0	0	0	0.00306963	0	0	0.0292731	0.0432806	0.0345557	0.0372275	0.0289711	0.0357103	0.0149447	0.0143732	0.018423	0.0306348	0.0236192	0.0293576	0.00891394	0.0114667	0.00584206	0.0108913	0.00614739	0.0106702	0.0182899	0.0185258	0.0216622	0.018428	0.0138422	0.0236383
ACJ77565.1	B7I0A3	BCAH187_A1349	mecA	Adapter protein MecA	0	0	0	0	0	0	0.00727386	0.0118299	0.0157419	0.00782725	0.00719881	0.0112624	0.00408485	0.00392864	0.00419632	0.00380612	0.00403491	0.00401217	0	0	0	0	0	0	0.00416601	0	0.00422926	0	0.00378351	0
ACJ77572.1	B7HKT3	BCAH187_A3778	hup3	DNA-binding protein HU	1.60729	1.48662	1.53441	1.77901	1.71347	1.84102	0.594743	0.469972	0.479946	0.455587	0.46889	0.530667	0.135863	0.108889	0.174462	0.15824	0.123018	0.155686	0.247612	0.195458	0.265552	0.247531	0.39586	0.232403	0.184749	0.24561	0.16411	0.127974	0.146813	0.212658
ACJ77573.1	B7HXI4	BCAH187_A1001		Transcriptional regulator, MarR family	0	0	0	0	0	0	0	0	0	0	0	0	0	0	0.00588074	0	0	0.00562267	0	0.0109807	0	0	0	0	0	0	0	0	0	0
ACJ77574.1	B7HUS1	BCAH187_A5072		AraC_E_bind domain-containing protein	0	0.00908791	0	0.0125102	0.00606426	0.00739092	0	0	0	0	0	0	0	0	0	0	0	0	0	0	0	0	0	0	0	0	0	0	0	0
ACJ77578.1	B7HP83	BCAH187_A0678 BCAH187_A2255		Endolysin	0.0144895	0.016143	0	0.0148147	0.0251348	0.0175048	0	0	0	0	0.00317774	0.00331433	0	0	0	0	0	0	0	0	0	0	0	0	0	0	0	0	0	0
ACJ77579.1	B7HTW5	BCAH187_A4995	menB	1,4-dihydroxy-2-naphthoyl-CoA synthase (DHNA-CoA synthase) (EC 4.1.3.36)	0.00495699	0.0110453	0	0.00380117	0.0110556	0.0179656	0.12193	0.160785	0.142636	0.170213	0.143501	0.122457	0.0777263	0.0640749	0.0798473	0.0793199	0.080432	0.0618017	0.0441531	0.0319487	0.0253201	0.0303453	0.0228372	0.0396392	0.0603966	0.064999	0.076642	0.0646557	0.0514232	0.0585433
ACJ77586.1	B7HPH5	BCAH187_A4408	sodA1	Superoxide dismutase (EC 1.15.1.1)	0.110654	0.130534	0.0988019	0.104819	0.120977	0.112057	0.147126	0.10791	0.121743	0.125724	0.13276	0.125067	0.155525	0.196321	0.129812	0.172084	0.144022	0.167079	0.381688	0.424184	0.346731	0.469307	0.379846	0.425081	0.292446	0.271115	0.306951	0.329613	0.297108	0.293082
ACJ77595.1	B7HQL0	BCAH187_A4586	mreB	Cell shape-determining protein MreB	0.0122777	0.022798	0.00517679	0.0219682	0.0456385	0.0667473	0.318326	0.353991	0.309127	0.374749	0.304271	0.37071	0.378921	0.355614	0.379843	0.341676	0.359196	0.363175	0.239986	0.228604	0.241897	0.23105	0.160266	0.267269	0.239972	0.243067	0.262599	0.238644	0.271717	0.256776
ACJ77596.1	B7HXV0	BCAH187_A3313		3-Oxoadipate enol-lactonase	0	0	0	0	0	0	0	0.00311163	0.00310544	0.00617641	0.00284026	0.00296235	0	0	0	0	0	0	0	0	0	0	0	0	0	0	0	0	0	0
ACJ77598.1	B7HQK3	BCAH187_A4579		Ribonuclease, Rne/Rng family	0	0	0	0	0	0	0	0	0.0039436	0	0	0.00376188	0	0	0	0	0	0	0	0	0	0	0	0	0	0	0	0	0	0
ACJ77599.1	B7HZ97	BCAH187_A5593	thiD2	Phosphomethylpyrimidine kinase (EC 2.7.4.7)	0	0.00558823	0	0.0115389	0.0111869	0.0136342	0.0833631	0.0867702	0.101031	0.0897053	0.102304	0.0963753	0.074904	0.0612337	0.0692531	0.0697928	0.06289	0.0662141	0.0148924	0.014368	0.0146404	0.0170587	0.0115542	0.0200549	0.0496549	0.0464264	0.0465312	0.0384844	0.0450959	0.0481312
ACJ77608.1	B7HPZ8	BCAH187_A2314		PBS lyase HEAT-like repeat domain protein	0	0	0	0	0	0	0.0507761	0.0475462	0.0499492	0.0571227	0.0548205	0.0452652	0.010369	0.0124656	0.010652	0.00966147	0.0153634	0.0101845	0.00257697	0.00497244	0.00506672	0.00236145	0	0.00231352	0.00793126	0.0107114	0.0107356	0.00799113	0.00480205	0.00768789
ACJ77613.1	B7HUT0	BCAH187_A5081		Pyridine nucleotide-disulphide oxidoreductase	0	0	0	0	0	0	0.0146992	0.010625	0.0132548	0.0131812	0.0145475	0.012644	0	0	0	0	0	0	0	0	0	0	0	0	0	0	0	0	0	0
ACJ77621.1	B7HZG6	BCAH187_A5667	soJ	Sporulation initiation inhibitor protein Soj	0	0	0	0	0	0	0.0322419	0.0349579	0.0271355	0.0231299	0.0390001	0.029583	0.0241418	0.0193488	0.0206672	0.0187454	0.0238467	0.0237123	0.0239994	0.0192953	0.0157289	0.00733076	0.00413773	0.0143639	0.0123107	0.0124695	0.0208294	0.0124036	0.00372681	0.0198883
ACJ77622.1	B7HND3	BCAH187_A2091		Conserved domain protein	0	0	0	0	0	0	0.0135478	0.00734455	0.00366498	0.00364463	0.020112	0.00699219	0.00380408	0.00731723	0.00781578	0.00354451	0.00375758	0.0074728	0	0.00364848	0	0	0	0	0.00387966	0.0039297	0	0.00390895	0.00352346	0.00376062
ACJ77623.1	B7HLC1	BCAH187_A3834		Zinc protease, insulinase family	0	0	0	0	0	0	0.0199284	0.0194464	0.0172514	0.0214445	0.021695	0.0185135	0.0223827	0.0172214	0.0114967	0.0125132	0.0176872	0.0131907	0.0222507	0.030054	0.0306238	0.0101949	0.00690522	0.0319615	0.0251101	0.0416192	0.0417132	0.0137998	0.0124389	0.0221269
ACJ77624.1	B7HUU3	BCAH187_A5094		NifU domain protein	0.651514	0.553947	0.650618	0.65737	0.58633	0.574787	0.136776	0.0865075	0.111003	0.0735911	0.0902434	0.117653	0.0512072	0.0861857	0.0657556	0.0715695	0.0632264	0.0880181	0.0890841	0.0982252	0.125109	0.139944	0.236967	0.0914021	0.104449	0.105796	0.0927806	0.144702	0.106717	0.075933
ACJ77628.1	B7HN52	BCAH187_A4205	sigF	RNA polymerase sigma factor	0	0	0	0	0	0	0	0	0	0	0.0033266	0	0.00377525	0	0.00387827	0	0.0037291	0.00370808	0.00750598	0.00362083	0.00737896	0	0	0.00673863	0.0115508	0.00389991	0.0195436	0.00775864	0.0104903	0.00373211
ACJ77638.1	B7HYB8	BCAH187_A5536		Collagen adhesion protein	0.000394382	0.000439387	0.000997727	0.000302424	0.000293198	0.00035734	0	0	0	0	0	0	0	0	0	0	0	0	0	0	0	0	0	0	0	0	0	0	0	0
ACJ77643.1	B7HT51	BCAH187_A0467		Putative amino acid ABC transporter, amino acid-binding protein	0	0	0	0	0	0	0	0	0	0	0	0	0.00374036	0	0.00768486	0.00348513	0.0110839	0.0110214	0.0185915	0.0215242	0.0292431	0.0170367	0.0192321	0.0100145	0.0190734	0.0115916	0.0271082	0.0192173	0.0173222	0.00739524
ACJ77649.1	B7HUT4	BCAH187_A5085	phnA	Alkylphosphonate utilization operon protein PhnA	0.217842	0.202251	0.168394	0.324816	0.251925	0.219313	0.0321824	0.00872338	0.0174121	0.0259731	0.0238878	0.0415244	0.0090365	0	0	0	0.00892602	0.0177514	0.0359328	0.0173337	0.0176624	0.0329277	0.0185855	0.0241945	0.00921603	0	0.00935597	0	0	0.0178665
ACJ77653.1	B7HNT0	BCAH187_A4297		Sensory box sigma-54 dependent DNA-binding response regulator	0	0	0	0	0	0	0	0.0027614	0	0.00274061	0.00126029	0.00131446	0	0	0	0	0	0	0	0	0	0	0	0	0	0	0	0	0	0
ACJ77660.1	B7HX99	BCAH187_A5436	tagU	Polyisoprenyl-teichoic acid--peptidoglycan teichoic acid transferase TagU (EC 2.7.8.-)	0	0	0	0	0.00324536	0	0.00580414	0.00629309	0	0.00312286	0.00287213	0.00599118	0.0162974	0.0156742	0.0167422	0.0121483	0.0160982	0.0224104	0.0421234	0.0281354	0.0286689	0.0356313	0.0435749	0.02909	0.0365667	0.0269369	0.0269977	0.020096	0.0181142	0.0290002
ACJ77662.1	B7HUZ0	BCAH187_A5142	ldh	L-lactate dehydrogenase (L-LDH) (EC 1.1.1.27)	0	0	0	0.00325093	0.00630351	0.00768251	0.0140919	0.0427811	0.0182983	0.0485246	0.0251036	0.0261827	0.00949643	0.00913328	0.00325186	0.00884843	0.00625355	0.00932746	0	0	0	0	0	0.0028251	0	0.00327	0	0.00325273	0.00293196	0.00312931
ACJ77664.1	B7HZV8	BCAH187_A1340		Oligopeptide ABC transporter, permease protein	0	0	0	0	0	0	0.00258422	0.00840574	0.0055927	0.00834247	0.00767267	0.00800248	0	0.00558299	0.00298169	0.00270443	0.005734	0.00570169	0.0115415	0.0139188	0.0170193	0.00528812	0.0179088	0.00518078	0.00888046	0.00899499	0.0120204	0.00596499	0.00268837	0.0143466
ACJ77666.1	B7HWF0	BCAH187_A0882		Putative ABC transporter, substrate-binding protein	0	0	0	0.00608261	0.0117941	0.0107807	0.0210931	0.0285875	0.0228245	0.0255351	0.018266	0.0353808	0.0384977	0.0284812	0.0273795	0.0275929	0.0292515	0.0232694	0.0382706	0.0170414	0.0260467	0.0107908	0.0243627	0.0264293	0.0211414	0.0244732	0.0214624	0.015215	0.0027429	0.0204926
ACJ77668.1	B7HTQ8	BCAH187_A4937		Putative S-layer protein	0.00483998	0.0053923	0.0244888	0.0111343	0.00719645	0.00877079	0.00321761	0.00348867	0.00348173	0.0034624	0.00318441	0.0033213	0.00361389	0.00347569	0.0037125	0.00336729	0.00713941	0.00354959	0	0	0.00353178	0.00329212	0.00743273	0	0.00368569	0.00373322	0	0.00742701	0.0167365	0.00357259
ACJ77671.1	B7HNC0	BCAH187_A2078		Transcription antiterminator, LytR family	0.027541	0.0175336	0.00995349	0.0362044	0.032175	0.0606031	0.039234	0.0482109	0.0311333	0.0394043	0.0414178	0.0647972	0.141011	0.129968	0.132787	0.131389	0.136385	0.138502	0.175224	0.180324	0.157904	0.179303	0.187304	0.178286	0.209727	0.157806	0.17337	0.199235	0.182308	0.168441
ACJ77673.1	B7HSW6	BCAH187_A0379		Putative lipoprotein	0	0	0	0	0	0	0.00438482	0.0047542	0.00474475	0.011796	0.00433958	0.0135783	0.017237	0.0142096	0.0101185	0.0137664	0.0170262	0.0169303	0.0318227	0.0212553	0.0216583	0.0201886	0.0126612	0.0153835	0.0326475	0.0254373	0.0229453	0.0227727	0.0136846	0.0194743
ACJ77680.1	B7HRX6	BCAH187_A0271		Hydrolase, haloacid dehalogenase-like family	0	0	0	0	0	0	0.012186	0.00330313	0.0098897	0.00983479	0.00603011	0.00943398	0.00684338	0.00329084	0.00351506	0.00956462	0.00675972	0.00672162	0.0102045	0.00656346	0	0.00311703	0	0.00305377	0.00348967	0.00353468	0.00354266	0.010548	0.00633855	0.0101478
ACJ77687.1	B7HY37	BCAH187_A5455	mreB	Cell shape-determining protein MreB	0	0	0	0	0	0	0.0602121	0.0652844	0.0681163	0.085409	0.0677169	0.0480269	0.0215179	0.0118258	0.00947361	0.0114569	0.0212549	0.00905788	0.00305586	0.00294825	0.00300415	0.00280029	0.00316116	0.00274345	0.00627012	0.012702	0.0127307	0.00315873	0.00569445	0.00911659
ACJ77697.1	B7HTP9	BCAH187_A4928	mutTA	Antimutator 8-oxo-(dGTP/GTP)ase	0	0	0	0	0	0	0.00528849	0.005734	0.00572261	0.0113817	0.00523393	0	0	0	0	0	0	0	0	0	0	0	0	0	0	0	0	0	0	0
ACJ77701.1	B7HNN2	BCAH187_A4249	bioC	Malonyl-[acyl-carrier protein] O-methyltransferase (Malonyl-ACP O-methyltransferase) (EC 2.1.1.197) (Biotin synthesis protein BioC)	0	0	0	0	0	0	0.0031409	0.00340549	0.0101962	0.0168993	0.0186509	0.00972633	0	0	0	0	0	0	0	0	0	0	0	0	0	0	0	0	0	0
ACJ77702.1	B7HSM4	BCAH187_A4822		Nicotinate phosphoribosyltransferase (EC 6.3.4.21)	0	0	0	0	0	0.00318109	0.021006	0.0227756	0.0252559	0.0276273	0.0230992	0.0216829	0.0235931	0.0176484	0.0107719	0.0146554	0.0155364	0.00772443	0.00260599	0.00251422	0	0	0.00269579	0.00467915	0.0080206	0.0108321	0.00814238	0.00808114	0.00728421	0.010366
ACJ77705.1	B7HYU4	BCAH187_A1196	glpD	Glycerol-3-phosphate dehydrogenase (EC 1.1.5.3)	0	0	0	0	0	0	0.00156957	0.00510537	0.00339682	0.00337796	0.00466012	0.00162015	0	0	0	0	0	0	0	0	0.00172282	0	0	0.00157332	0	0	0	0	0	0
ACJ77708.1	B7HN68	BCAH187_A4221		Uncharacterized protein	0	0.00593428	0	0.00816897	0.00791976	0.0386094	0.014164	0.0153572	0.0229901	0.0228625	0.0140179	0.0255858	0.123291	0.122401	0.126655	0.0926433	0.102141	0.105472	0.256988	0.228866	0.260413	0.177527	0.167686	0.159726	0.19875	0.156121	0.197651	0.118516	0.125247	0.149403
ACJ77709.1	B7HLI5	BCAH187_A3900	fabD	Malonyl CoA-acyl carrier protein transacylase (EC 2.3.1.39)	0	0	0	0	0.00651483	0.0198501	0.0873856	0.094747	0.078799	0.0846304	0.0778356	0.0811814	0.186481	0.160471	0.174765	0.170708	0.184201	0.167096	0.149606	0.156889	0.163061	0.166897	0.117753	0.15183	0.153483	0.145324	0.145652	0.194983	0.166664	0.168179
ACJ77714.1	B7HLK6	BCAH187_A3921		Uncharacterized protein	0	0	0	0	0	0	0.00861919	0.00311509	0.0124356	0.00309164	0.0113737	0.0118626	0.0032269	0.00310351	0.00331496	0.00601343	0.00637491	0.00316949	0	0	0.00315359	0	0	0.00287993	0.00658203	0.00666692	0.00668197	0.00331586	0.00298886	0
ACJ77715.1	B7HY85	BCAH187_A5503		Threonylcarbamoyl-AMP synthase (TC-AMP synthase) (EC 2.7.7.87) (L-threonylcarbamoyladenylate synthase)	0	0	0	0	0	0	0.0156681	0.00566266	0.0113028	0.0168601	0.0155064	0.010782	0.0381284	0.042312	0.0271169	0.0327939	0.0231768	0.03745	0.0262409	0.0281299	0.0315295	0.02939	0.0211129	0.031411	0.0299123	0.0181788	0.0273298	0.0241104	0.0271659	0.026095
ACJ77718.1	B7HUX9	BCAH187_A5131		Putative thioredoxin	0.0260893	0.0145333	0	0.0400122	0.0484894	0	0	0	0	0	0	0	0	0	0	0	0	0	0	0	0	0	0	0	0	0	0	0	0	0
ACJ77724.1	B7HR04	BCAH187_A0216		Oxidoreductase, short-chain dehydrogenase/reductase family	0	0	0	0	0	0	0	0	0	0	0	0	0	0	0	0	0.00384215	0	0	0	0	0	0	0	0	0	0	0.00399693	0.00720554	0
ACJ77730.1	B7HV01	BCAH187_A5153		Acyl-CoA dehydrogenase (EC 1.3.99.-)	0	0	0	0	0	0	0.142009	0.178283	0.161754	0.17855	0.133147	0.146585	0.112489	0.114646	0.110384	0.114199	0.124381	0.12203	0.0584161	0.0644103	0.0869618	0.0535306	0.0638821	0.0674281	0.0787653	0.088453	0.130372	0.0638329	0.0528727	0.0912862
ACJ77732.1	B7I0D9	BCAH187_A1385		Acetyltransferase, GNAT family	0	0	0	0	0	0	0.0184094	0.0133068	0.0199206	0.0264133	0.0121463	0.0253368	0.0275689	0.0265147	0.0141606	0.0449535	0.0136159	0.0270784	0.00685158	0.0264412	0.00673564	0.0251142	0.00708767	0.0184534	0.0210875	0.0213594	0.0142718	0.0141644	0.031919	0.0204404
ACJ77737.1	B7I0M3	BCAH187_A1471	phaC	PHB synthase subunit PhaC (Poly(3-hydroxyalkanoate) polymerase subunit PhaC)	0	0	0	0	0	0	0.014118	0.0204097	0.0203692	0.0202561	0.0209585	0.0121441	0.0264279	0.0203338	0.0190043	0.0123123	0.0182733	0.0181703	0.013136	0.0253469	0.0258274	0.0168524	0.0217418	0.0259448	0.0215623	0.0327606	0.0218897	0.0190095	0.0171348	0.0182881
ACJ77738.1	B7HK59	BCAH187_A1492		Putative oligoendopeptidase F	0	0	0	0	0.00165645	0	0.0666554	0.0401503	0.06251	0.0685387	0.0938207	0.0657455	0.0166366	0.0160004	0.0153815	0.0139512	0.0180765	0.0147065	0.0248077	0.0303166	0.0341431	0.0242485	0.0171083	0.0311802	0.0356309	0.0360905	0.0447843	0.0290618	0.0261958	0.0263144
ACJ77739.1	B7HX20	BCAH187_A5356	cspC	Cold shock protein CspC	0.0585042	0.0434537	0.0740034	0.0897257	0.0579923	0.0883489	0.0129645	0.0140566	0	0	0	0.0401468	0	0	0.0149585	0	0	0	0	0	0.0142304	0.0265294	0.119793	0	0.059402	0	0	0.0897755	0.0539481	0.0143948
ACJ77742.1	B7HM11	BCAH187_A1887		ECF-type sigma factor negative effector	0	0	0	0	0	0	0	0	0	0	0	0	0	0.0025858	0	0	0.00265574	0	0.00267276	0.00515728	0.00262753	0.00244923	0.00276486	0.00239952	0.00274203	0	0	0.00276273	0.00498056	0.00265789
ACJ77745.1	B7HR30	BCAH187_A2454		Putative 2-hydroxy-3-oxopropionate reductase	0	0	0	0	0	0	0.00303705	0.00329289	0.00328635	0.00653621	0.00601143	0.00626983	0.037522	0.0393678	0.0350417	0.0317833	0.0235857	0.0536063	0.0271278	0.0163578	0.0300023	0.0155369	0.00350782	0.030443	0.0278309	0.0246661	0.0353168	0.0420614	0.0315945	0.0236048
ACJ77750.1	B7HK75	BCAH187_A1509		Ribonucleoside-diphosphate reductase (EC 1.17.4.1)	0	0	0	0	0	0	0.0516419	0.0610825	0.053341	0.0555708	0.0441397	0.033922	0.00790937	0.00760691	0.0054168	0.00736967	0.00520845	0.00258955	0	0	0.00257656	0	0	0	0	0.00544703	0.00818899	0.00270913	0.00488394	0.0104253
ACJ77752.1	B7HSB4	BCAH187_A2651	lysS2	Lysine--tRNA ligase (EC 6.1.1.6) (Lysyl-tRNA synthetase) (LysRS)	0	0	0	0	0	0	0.0129086	0.0122465	0.0157142	0.015627	0.00958155	0.00499671	0	0	0	0	0	0	0	0	0	0	0	0	0	0	0	0	0	0
ACJ77760.1	B7HZE9	BCAH187_A5646		Metallo-beta-lactamase family protein	0	0	0	0	0	0	0.00669273	0	0	0.00360095	0.00662367	0.0069084	0.0112755	0.0108443	0.0154442	0.00700406	0.0111376	0.0110749	0.011209	0.0108143	0.0146924	0.0136954	0.0154603	0.0167718	0.0114995	0.0155304	0.0155655	0.0115863	0.0104437	0.0074311
ACJ77765.1	B7HQN4	BCAH187_A4610		Uncharacterized protein	0	0	0	0	0	0	0.0100835	0.0109329	0.0109112	0.016276	0.0174641	0.0182148	0	0	0	0	0	0	0	0	0	0	0	0	0	0	0	0	0	0
ACJ77775.1	B7HUV0	BCAH187_A5101		Acid sugar phosphatase	0.00526933	0	0	0	0.00391742	0.00477442	0.00700609	0.0113944	0.00758119	0.0113087	0.0138676	0.00361593	0.0118034	0.00756803	0.0161673	0.01833	0.00777274	0.0154579	0.0117338	0.00377354	0.00769017	0.0143366	0.0121381	0	0.0160506	0.00812878	0.00407357	0.0121288	0.0109327	0.00777903
ACJ77776.1	B7HZX5	BCAH187_A3553		DUF3898 domain-containing protein	0	0	0	0	0	0	0.00462221	0.00501159	0	0.00248693	0	0	0.00259574	0	0	0.00241861	0	0.00254955	0	0	0	0	0	0	0	0	0	0	0.00240425	0
ACJ77779.1	B7HMW6	BCAH187_A4115	ppk	Polyphosphate kinase (EC 2.7.4.1) (ATP-polyphosphate phosphotransferase) (Polyphosphoric acid kinase)	0	0	0	0	0	0	0.00726129	0.00918515	0.00785734	0.0117206	0.0083841	0.00499685	0	0	0.00139635	0.00126651	0.00134264	0.00133508	0	0	0	0	0	0	0	0	0	0	0	0
ACJ77784.1	B7HTV6	BCAH187_A4986		Uncharacterized protein	0	0	0	0	0	0	0.00728062	0	0	0.00391726	0.0072055	0.0112728	0.0122659	0.00393229	0.00840043	0.0114289	0.012116	0.00803179	0.0203227	0.0156856	0.0119873	0.018623	0.0126138	0.021894	0.0125096	0.00422365	0.00846638	0.0168054	0.0189351	0.0161677
ACJ77785.1	B7HTS5	BCAH187_A4955		S-layer domain protein	0.0126356	0.0125133	0	0.0010766	0.012525	0.00763254	0	0	0	0	0	0	0	0	0	0	0	0	0	0	0	0	0	0	0	0	0	0	0.000970964	0
ACJ77788.1	B7HNU6	BCAH187_A4313		Uncharacterized protein	0	0	0	0	0	0.00949691	0.0278719	0.0302199	0.0376998	0.0299924	0.0551687	0.0647327	0.0860876	0.0827956	0.0482382	0.0729212	0.0695742	0.0922428	0.0778	0.0675543	0.0764834	0.0712933	0.0643846	0.0628617	0.0957796	0.0808457	0.0729254	0.0884607	0.0507418	0.0773672
ACJ77791.1	B7HRQ2	BCAH187_A4739		Thioesterase family protein	0	0	0	0	0	0	0.0100649	0.0174604	0.0174257	0.0129967	0.0119532	0.0187006	0.00678266	0.00652329	0.00696775	0.00842645	0.00893299	0.00666198	0	0	0	0	0	0	0	0.00467109	0.00468163	0	0	0.00223505
ACJ77795.1	B7HML2	BCAH187_A1954	cysK2	Cysteine synthase (EC 2.5.1.47)	0	0	0	0	0	0	0.0359786	0.0227555	0.0259546	0.0290369	0.0237382	0.037138	0.0639819	0.0680126	0.0622685	0.050203	0.0598734	0.0529209	0.0301285	0.0387567	0.0394916	0.0337441	0.0207778	0.0360645	0.0309094	0.031308	0.0488113	0.0553648	0.0405477	0.0399479
ACJ77799.1	B7HUV3	BCAH187_A5104	fbp1	Fructose-1,6-bisphosphatase	0	0	0	0	0	0	0.0198284	0.0184275	0.0122606	0.0182888	0.014017	0.0263151	0.0731742	0.0611965	0.0620977	0.0711455	0.0659944	0.0656225	0.10437	0.0915405	0.0684025	0.0869465	0.0785209	0.105058	0.0811174	0.0854501	0.0691732	0.0980756	0.106084	0.11008
ACJ77800.1	B7HQ51	BCAH187_A2367		Nitroreductase family protein	0	0	0	0	0	0	0.00402083	0	0.00435088	0.00865345	0.00397934	0.0124512	0.0135481	0.00434333	0.00463926	0.0126236	0.00446081	0	0.0314257	0.0476443	0.0397208	0.0493672	0.0232204	0.0644869	0.0414517	0.0513166	0.0374054	0.0417646	0.0501946	0.0401798
ACJ77809.1	B7HSH9	BCAH187_A4777	nadK	NAD kinase (EC 2.7.1.23) (ATP-dependent NAD kinase)	0	0	0	0	0	0	0.100124	0.0805434	0.0803833	0.128594	0.127859	0.086681	0.11971	0.0732661	0.0633517	0.0743611	0.0931641	0.0570086	0.0324557	0.0313128	0.0389968	0.0231322	0.0223827	0.0388502	0.0517952	0.0524631	0.0375583	0.0372758	0.0571196	0.0466197
ACJ77811.1	B7HLJ3	BCAH187_A3908	rpe	Ribulose-phosphate 3-epimerase (EC 5.1.3.1)	0	0	0	0	0	0	0.00846241	0	0.00915706	0.00455311	0.0209377	0.00873511	0.00950463	0.00914117	0.004882	0.00885607	0.00938843	0.00933552	0.0141729	0.00911585	0.00464434	0.00865837	0.00977415	0.00848263	0.0193869	0.0147277	0.00984065	0.00488332	0.00880348	0.018792
ACJ77815.1	B7HVZ6	BCAH187_A5226		Uncharacterized protein	0.127519	0.121775	0.126738	0.11874	0.115118	0.0990363	0.217992	0.203529	0.216229	0.195481	0.215743	0.243768	0.156425	0.156985	0.14672	0.1711	0.161231	0.187043	0.189308	0.163073	0.166165	0.204453	0.209819	0.157815	0.152597	0.182668	0.154914	0.14676	0.0944908	0.174808
ACJ77818.1	B7HN65	BCAH187_A4218	pyn2	Pyrimidine-nucleoside phosphorylase (EC 2.4.2.2)	0	0	0	0	0.00237395	0.00578659	0.0254741	0.0345251	0.0252681	0.0251278	0.0210094	0.0284863	0.152594	0.17657	0.154309	0.157733	0.131888	0.147538	0.196729	0.173794	0.186409	0.197652	0.181441	0.155338	0.162921	0.150244	0.150583	0.178851	0.141338	0.146137
ACJ77824.1	B7HWA6	BCAH187_A0812		3D domain-containing protein	0.132273	0.119297	0.147397	0.0917708	0.133457	0.136971	0.150745	0.149824	0.129136	0.119407	0.132613	0.166409	0.235154	0.257824	0.217414	0.230063	0.234602	0.226351	0.345975	0.390176	0.349313	0.347031	0.389334	0.325296	0.347748	0.32794	0.306769	0.258551	0.261368	0.337077
ACJ77828.1	B7HYA2	BCAH187_A5520		Acyl-CoA dehydrogenase (EC 1.3.99.-)	0	0	0	0	0	0	0	0.00258661	0	0	0.00472205	0.00492503	0.00267945	0	0	0.00249662	0	0.00526356	0	0.00256985	0.00261858	0.00244088	0	0.00239134	0.00273269	0.00276793	0.00554836	0	0	0.00264883
ACJ77829.1	B7HQJ0	BCAH187_A4565		Uncharacterized protein	0.00721109	0.00803399	0	0.00552969	0.00536099	0.0065338	0.0527331	0.0571754	0.0726241	0.0876968	0.0664224	0.0593808	0.0699963	0.0776765	0.0774376	0.0752539	0.063822	0.0740394	0.0481732	0.0464768	0.057882	0.0588591	0.0387591	0.0672752	0.0604043	0.0611834	0.0445975	0.066393	0.0598456	0.0585508
ACJ77835.1	B7HY96	BCAH187_A5514	spo0F	Sporulation initiation phosphotransferase F (EC 2.7.-.-)	0.0534479	0.0357283	0.0135215	0.0737739	0.0476822	0.0484279	0.0213192	0.0231152	0.0230693	0	0.0210993	0.0146708	0.0718346	0.0997933	0.0737949	0.0669329	0.0788405	0.109755	0.0555419	0.0765515	0.0702026	0.0727097	0.0492478	0.0854807	0.0732618	0.0742067	0.0661104	0.0656132	0.0665355	0.0710138
ACJ77838.1	B7I0A6	BCAH187_A1352	pepF1	Oligoendopeptidase F (EC 3.4.24.-)	0	0.00233828	0	0	0.00312062	0.00190165	0.0488342	0.0347944	0.0452939	0.0420396	0.0538538	0.0561688	0.0548485	0.0497368	0.0338072	0.0467254	0.0495342	0.0400197	0.0405044	0.051102	0.0673859	0.0356893	0.0338423	0.0461537	0.0495453	0.074467	0.0843702	0.0418678	0.0362874	0.0573202
ACJ77839.1	B7HXS3	BCAH187_A3286		Uncharacterized protein	0	0	0	0	0	0	0	0	0	0	0	0	0	0	0	0	0	0	0	0	0.0040335	0	0.00848862	0	0.00420927	0	0	0.00424104	0	0
ACJ77844.1	B7HKQ5	BCAH187_A3750	lexA	LexA repressor (EC 3.4.21.88)	0	0	0.00746164	0.00452344	0	0.00534484	0.0156863	0.0340154	0.0169739	0.0253195	0.0232866	0.0283355	0.0616635	0.0423611	0.049772	0.0656638	0.069611	0.0562402	0.0350285	0.0211219	0.0258268	0.0361113	0.0181178	0.0471712	0.0359364	0.0272999	0.0228013	0.0407336	0.0611943	0.0391879
ACJ77850.1	B7HTZ5	BCAH187_A0516		Putative tellurium resistance protein	0	0	0	0	0	0	0	0	0	0	0	0	0	0	0	0	0	0	0	0	0.0036691	0	0	0	0.00382899	0	0	0	0	0
ACJ77855.1	B7HS66	BCAH187_A2603		Acyl-CoA dehydrogenase (EC 1.3.99.-)	0	0	0	0	0	0	0.00235718	0.010223	0.0102027	0.0177556	0.00699859	0.00729942	0.0450073	0.050925	0.0598341	0.0370025	0.0523024	0.0494073	0.0368463	0.0304704	0.0388101	0.0241176	0.0299482	0.0330794	0.0486016	0.0410237	0.0493396	0.040807	0.039235	0.0418758
ACJ77856.1	B7HXP5	BCAH187_A1065	eag	S-layer protein EA1	0.12899	0.255085	0.181518	0	0	0	0.0964713	0.117382	0.208781	0	0	0	0.427391	0.582413	0.742062	0	0	0	2.00826	1.15352	1.50247	0	0.00123806	0.00752125	2.19169	1.23621	1.31878	0.00865973	0	0
ACJ77860.1	B7I0D1	BCAH187_A1377	fabI	Enoyl-[acyl-carrier-protein] reductase [NADH] (EC 1.3.1.9)	0.00531799	0.00592486	0	0.02039	0.0237216	0.0433666	0.166163	0.145662	0.160675	0.159783	0.19244	0.16057	0.142949	0.106931	0.114216	0.103596	0.129435	0.0936037	0.0750004	0.0571258	0.06597	0.0506416	0.0735013	0.0637891	0.117441	0.110752	0.0904461	0.0897658	0.0882692	0.0785086
ACJ77861.1	B7HTD8	BCAH187_A2757		Uncharacterized protein	0	0	0	0	0.00341525	0.00832478	0.00916196	0.00331126	0.00991404	0.0131453	0.00906743	0.0126096	0.0274409	0.0296905	0.0211423	0.0319606	0.0271054	0.0235836	0.0102297	0.016449	0.0234653	0.0156235	0.00352738	0.0244903	0.0314843	0.0248036	0.0248596	0.021148	0.0222395	0.0203455
ACJ77864.1	B7HL59	BCAH187_A1712	aspB	Aminotransferase (EC 2.6.1.-)	0	0	0	0	0	0	0.058994	0.0639637	0.0687471	0.0756903	0.0583853	0.0445002	0.0331298	0.0269609	0.0261799	0.0403673	0.035242	0.025031	0.0228007	0.0146652	0.0199244	0.00696462	0.00524142	0.00682326	0.0207926	0.026326	0.0184698	0.0104748	0.0236045	0.0251932
ACJ77866.1	B7HNM6	BCAH187_A4243	ribD	Riboflavin biosynthesis protein RibD [Includes: Diaminohydroxyphosphoribosylaminopyrimidine deaminase (DRAP deaminase) (EC 3.5.4.26) (Riboflavin-specific deaminase); 5-amino-6-(5-phosphoribosylamino)uracil reductase (EC 1.1.1.193) (HTP reductase)]	0	0	0	0	0	0	0.0120912	0.0131098	0.00523351	0.0208178	0.0047866	0.00748853	0	0	0	0	0	0	0	0	0	0	0	0	0	0	0	0	0	0
ACJ77877.1	B7HQ45	BCAH187_A2361	asnO3	Asparagine synthetase, glutamine-hydrolyzing (EC 6.3.5.4)	0	0	0	0	0	0	0.0961881	0.130364	0.122877	0.123632	0.0965178	0.0648128	0.0120038	0.0173172	0.00924854	0.0195733	0.0148213	0.0147378	0.00894978	0.00719552	0.0131975	0.0068344	0.00771514	0.0107131	0.00612116	0.0155003	0.0233029	0.00308368	0.00694895	0.0163167
ACJ77880.1	B7HWD7	BCAH187_A0843		Putative ferrous iron transport protein A	0.124875	0.156516	0.0987235	0.179546	0.139255	0.155576	0.197165	0.101261	0.10106	0.145165	0.14378	0.0964034	0.0233102	0.0560471	0.071839	0.0868786	0.0690758	0.091582	0.0115864	0.0223568	0.034171	0.0424695	0.0719138	0.0208038	0.0832068	0.0842799	0.0603358	0.119764	0.107953	0.0576097
ACJ77882.1	B7HZ83	BCAH187_A3530		Tetratricopeptide domain protein	0	0	0	0	0	0	0.00688187	0.012436	0.00992904	0.0123424	0.0113514	0.00710364	0	0	0	0	0	0	0	0	0	0	0	0	0	0	0	0	0	0
ACJ77886.1	B7HSZ5	BCAH187_A0410		Acetolactate synthase large subunit	0	0	0	0	0	0	0.00324236	0.007031	0.00701703	0.00697807	0.00802226	0.00502026	0	0	0	0	0	0	0	0	0	0	0	0	0	0	0	0	0	0
ACJ77891.1	B7HQF7	BCAH187_A4532		ATPase, AAA family	0	0	0	0	0	0	0.00207595	0.00450165	0.00224635	0.00446777	0.00205453	0	0	0	0	0	0	0	0	0	0	0	0	0	0	0	0	0	0	0
ACJ77897.1	B7HPJ6	BCAH187_A4430		CBS domain protein	0	0	0	0	0	0	0.00418549	0.00453808	0	0.00450392	0.00414231	0.00432037	0	0	0	0	0	0	0	0	0	0	0	0	0	0	0	0	0	0
ACJ77915.1	B7HY92	BCAH187_A5510	rho	Transcription termination factor Rho (EC 3.6.4.-) (ATP-dependent helicase Rho)	0	0	0	0	0	0	0.0285742	0.0309813	0.0353369	0.037337	0.0323193	0.0231747	0.00229238	0.00440945	0	0.00213596	0.00452872	0.0022516	0.0205098	0.0131917	0.0112015	0.0146179	0.0165017	0.00818357	0.00467586	0.0142085	0.00474686	0	0	0.00679857
ACJ77924.1	B7HLJ6	BCAH187_A3911		Protein phosphatase 2C, family protein	0	0	0	0	0	0	0	0	0.00381734	0	0.00349136	0.00364144	0.00396223	0.00762142	0.0122111	0.0110756	0.0117414	0.00389173	0.00787772	0.0114005	0.0154888	0.00360944	0.00814917	0.00707237	0.0121228	0.0122792	0.00820461	0.0081429	0.00733988	0.0156678
ACJ77927.1	B7HUG8	BCAH187_A2908		X-prolyl-dipeptidyl aminopeptidase (EC 3.4.14.11)	0	0	0	0	0	0	0	0	0	0	0	0	0	0	0	0	0	0	0.00330694	0.00159525	0	0.00151519	0.00171045	0	0.00169633	0	0	0.00170913	0.00308117	0.00164428
ACJ77940.1	B7HKZ1	BCAH187_A1644	fer	Ferredoxin	0.250846	0.242209	0.401915	0.218004	0.211354	0.227286	0.0555874	0.0361621	0.0601503	0.0358898	0.0440111	0.0573786	0.0249734	0.0360276	0.0256548	0.0349039	0.0246681	0.0367935	0.0496522	0.0359278	0.073218	0.0341247	0.115567	0.0445761	0.0509391	0.038697	0.0387844	0.0384927	0.0346967	0.037032
ACJ77941.1	B7HYS5	BCAH187_A1177		Uncharacterized protein	0.108262	0.0723696	0.19172	0.18264	0.0965829	0.137331	0.0863666	0.109249	0.0934561	0.0774477	0.0997214	0.104008	0.0323344	0.0466469	0.0498252	0.0451921	0.0319391	0.0476387	0.0803594	0.0465178	0.0473997	0.058911	0.0997541	0.0144288	0.0824421	0.0334021	0.0502163	0.0996773	0.0898475	0.0639299
ACJ77942.1	B7HLG8	BCAH187_A3882	sucD	Succinate--CoA ligase [ADP-forming] subunit alpha (EC 6.2.1.5) (Succinyl-CoA synthetase subunit alpha) (SCS-alpha)	0.00945311	0.0368615	0.00597873	0.0579915	0.0597363	0.0728046	0.4839	0.422456	0.472619	0.480139	0.482017	0.483276	0.667018	0.658482	0.605458	0.598484	0.5996	0.585822	0.49819	0.453568	0.486311	0.524039	0.417366	0.507104	0.453513	0.430196	0.482323	0.525839	0.477252	0.467508
ACJ77945.1	B7HM96	BCAH187_A4028		Prophage LambdaBa02, repressor protein	0.0106065	0.0118169	0	0.00813341	0.00788529	0	0.0282048	0.0152904	0.01526	0.0227629	0.0209353	0.0291137	0.00791961	0.0228503	0.0244072	0.0295168	0.0312912	0.0233361	0.0236187	0.0303827	0.0386984	0.0288579	0.0407209	0.0282722	0.0403848	0.0245434	0.0245988	0.0325517	0.036677	0.0391456
ACJ77946.1	B7HLE9	BCAH187_A3863	nusA	Transcription termination/antitermination protein NusA	0.00358494	0.0119821	0	0.0109962	0.0106607	0.0259859	0.152529	0.175714	0.177944	0.174391	0.158031	0.169744	0.198082	0.203379	0.192488	0.197036	0.200948	0.191928	0.13305	0.115528	0.0967907	0.102415	0.0715698	0.129004	0.144688	0.149319	0.144113	0.14578	0.158676	0.150833
ACJ77954.1	B7HX91	BCAH187_A5428		Efflux transporter, RND family, MFP subunit	0	0	0	0	0	0	0	0	0	0	0	0	0	0	0	0	0	0	0.0199705	0.00963363	0.00981629	0.00915016	0.0180763	0.00672333	0.0128051	0.0103762	0.0129995	0.00774103	0.00465176	0.00992972
ACJ77956.1	B7HKH8	BCAH187_A1616		DD-transpeptidase (EC 2.4.1.129) (EC 3.4.16.4) (Penicillin-insensitive transglycosylase) (Penicillin-sensitive transpeptidase) (Peptidoglycan TGase)	0	0	0	0	0	0	0	0	0	0	0	0	0	0	0	0	0	0	0	0.00137122	0	0	0	0.00127597	0	0	0	0	0	0.00141336
ACJ77960.1	B7I051	BCAH187_A3629		Putative anaerobic ribonucleoside-triphosphate reductase	0	0	0	0	0	0	0	0.00152915	0	0.00303528	0	0	0	0	0	0	0	0	0	0	0	0	0	0	0	0	0	0	0	0
ACJ77966.1	B7HWB4	BCAH187_A0820		Uncharacterized protein	0.00787445	0.0058487	0.00996058	0	0.00390277	0.00951314	0.00174497	0.00378394	0.00755285	0.00563319	0.00518091	0.00720482	0.00783952	0.0056548	0.0100668	0.00730459	0.0096796	0.00577503	0.00584497	0.0112783	0.00957677	0.0089269	0.02217	0.00174914	0.00599646	0.00607379	0.00608751	0.00805563	0.00544591	0.00774994
ACJ77967.1	B7HX26	BCAH187_A5362		DegV family protein	0	0	0	0.00357292	0.00346392	0	0.0247801	0.0302261	0.0335178	0.0533308	0.0398523	0.0319733	0.017395	0.0133839	0.00714788	0.0129664	0.0103094	0.0136684	0	0	0	0	0	0.00310492	0.00709625	0.0143755	0.014408	0	0.00644472	0.0103177
ACJ77968.1	B7HNQ2	BCAH187_A4269		Lactamase_B domain-containing protein	0	0	0	0	0	0	0.00544948	0.00590855	0.00589681	0.00879611	0.0107865	0.00281254	0	0	0	0	0.0030229	0	0	0	0	0	0	0	0	0	0	0	0	0
ACJ77972.1	B7HNH6	BCAH187_A2134		Cobalamin synthesis protein/P47K family protein	0	0	0	0	0	0	0.00548225	0.00297204	0.00593227	0.00589933	0.00542568	0.00282946	0	0	0	0	0	0	0	0	0	0	0	0	0	0	0	0	0	0
ACJ77980.1	B7HQQ2	BCAH187_A4629	gerE	Germination protein GerE	0	0	0	0	0	0	0	0	0	0	0	0	0	0	0	0	0	0	0	0.0248102	0	0	0.0133009	0.0115434	0	0.0267225	0	0	0	0.0127864
ACJ77982.1	B7I0E1	BCAH187_A1387		Uncharacterized protein	0	0	0	0	0	0	0.0069571	0.0113148	0.00376409	0.0037432	0.00688532	0.0107719	0	0	0	0	0	0	0	0	0	0	0	0	0	0	0	0	0	0
ACJ77985.1	B7HPF4	BCAH187_A4385	metH	Methionine synthase (EC 2.1.1.13) (5-methyltetrahydrofolate--homocysteine methyltransferase)	0	0	0	0	0	0	0	0.000844484	0.00168561	0.00167626	0.000770835	0	0	0	0	0	0	0	0	0	0	0	0	0	0	0	0	0	0	0
ACJ77997.1	B7HY78	BCAH187_A5496		Sugar-phosphate isomerase, RpiB/LacA/LacB family	0.0740951	0.0722317	0.0234312	0.0994322	0.11017	0.0923118	0.0677301	0.0467318	0.0399763	0.0596315	0.04875	0.063557	0.0760717	0.11307	0.0994605	0.0966557	0.116128	0.135851	0.109997	0.139287	0.13517	0.176396	0.128011	0.160472	0.126954	0.0928715	0.0859211	0.120806	0.153731	0.136732
ACJ78001.1	B7HYS3	BCAH187_A1175		Uncharacterized protein	0	0	0	0	0.0403184	0	0.0901339	0.117272	0.117039	0.0969913	0.124886	0.111646	0.101235	0.0973634	0.145596	0.0943268	0.099997	0.11932	0.100638	0.116513	0.0989347	0.0922211	0.145748	0.0722794	0.103246	0.083662	0.125776	0.0832202	0.0750134	0.0600467
ACJ78003.1	B7HRT5	BCAH187_A4772	ackA	Acetate kinase (EC 2.7.2.1) (Acetokinase)	0	0	0	0.00261676	0.00761079	0.00927577	0.165606	0.177097	0.169381	0.166	0.161652	0.126451	0.0509595	0.0294064	0.026175	0.0308634	0.0352355	0.0175185	0.0101318	0.00733125	0.00996034	0.00928444	0.00786068	0.013644	0.0181902	0.0289532	0.0290186	0.0104728	0.0212401	0.017632
ACJ78005.1	B7HMK9	BCAH187_A1951	hflX	GTPase HflX (GTP-binding protein HflX)	0	0	0	0	0	0	0.00618097	0.00446777	0.0044589	0.00443414	0.00407813	0.00212672	0.00462814	0.00222558	0	0.00431233	0.00457156	0	0	0	0	0	0	0	0.00472009	0.00239048	0.00239588	0	0.00214336	0.00228763
ACJ78007.1	B7HLC6	BCAH187_A3839		Lipoprotein, Bmp family	0.00384916	0.0128652	0.0097378	0.0118066	0.0171697	0.0244135	0.0665318	0.0693621	0.0636863	0.0578256	0.0658454	0.0950896	0.137955	0.138208	0.15353	0.13122	0.144786	0.141147	0.219998	0.192956	0.188188	0.154472	0.165512	0.169292	0.152421	0.166263	0.178541	0.135852	0.133103	0.167632
ACJ78015.1	B7HPY4	BCAH187_A0084	folB	7,8-dihydroneopterin aldolase (EC 4.1.2.25)	0	0	0	0.00811182	0.00786435	0	0	0	0	0	0.00695992	0.0072591	0	0	0	0	0	0	0	0	0	0	0	0	0	0	0	0	0	0
ACJ78018.1	B7HPF9	BCAH187_A4392		Transcriptional regulator, ArsR family	0	0	0	0	0	0	0.0180867	0.0294155	0.0195713	0.029194	0.0358001	0.0280042	0.0203142	0.0195374	0.0208685	0.00946402	0.0200658	0.0199528	0.0100972	0.00974163	0.0198527	0.00925274	0.0208902	0.0181299	0.0103589	0.0314775	0.0210324	0.0208742	0.00940782	0.0200821
ACJ78021.1	B7HWJ9	BCAH187_A3128		Putative acyl-CoA dehydrogenase, short-chain specific	0	0	0	0	0	0	0.00229794	0.00249152	0	0.00247276	0.00682269	0.00474398	0	0	0	0	0	0	0	0	0	0	0	0	0.00526445	0.00266617	0	0	0	0
ACJ78022.1	B7HZ66	BCAH187_A3513		Putative phosphoglycerate mutase	0	0	0	0	0.00425652	0.0103754	0.00761255	0.00825384	0.00411872	0.028671	0.030136	0.0157157	0.0427505	0.0328926	0.0263503	0.0478001	0.0506735	0.0377909	0.0169994	0.0246011	0.0167117	0.0155777	0.00439628	0.0267076	0.0348799	0.039746	0.0354095	0.0351432	0.0395969	0.042262
ACJ78023.1	B7HX18	BCAH187_A5354	yfiA	Ribosome hibernation promoting factor (HPF)	0.0279728	0.0389562	0.0353835	0.0750765	0.0831841	0.22811	0.562537	0.519193	0.447732	0.540299	0.492318	0.571067	0.819797	0.753294	0.777798	0.851434	0.72725	0.759053	0.768245	0.726168	0.683803	0.84194	0.869893	0.694366	0.729577	0.722804	0.670374	0.83703	0.677102	0.68138
ACJ78024.1	B7HZK1	BCAH187_A1233		DUF2314 domain-containing protein	0	0	0	0	0	0	0.0131562	0.0224156	0.0162699	0.0202244	0.0148805	0.0155201	0	0	0	0	0.00208512	0	0	0	0	0	0	0	0	0	0.00218555	0	0	0
ACJ78025.1	B7HL04	BCAH187_A1657	ansA1	L-asparaginase (EC 3.5.1.1)	0	0	0	0	0	0	0.0174145	0.0220284	0.0251253	0.0281091	0.0201073	0.0119838	0	0	0	0	0	0.00320187	0	0	0	0	0	0	0	0	0	0	0	0
ACJ78026.1	B7HSP9	BCAH187_A4847		Uncharacterized protein	0	0	0	0.0279665	0.0135566	0	0	0	0	0	0	0	0	0	0	0	0	0	0	0	0	0	0	0	0	0	0	0	0	0
ACJ78027.1	B7HMI1	BCAH187_A1922	malS	Malate dehydrogenase (oxaloacetate-decarboxylating) (EC 1.1.1.38)	0	0	0	0	0	0	0.0220506	0.0239081	0.0221563	0.025423	0.0233819	0.0227611	0.00530706	0.00510412	0.00726917	0.00164831	0.00524218	0.00347509	0.00351718	0.00339332	0.00691532	0	0.00363837	0.0015788	0.00360833	0.00182743	0.0091578	0	0	0.00174881
ACJ78038.1	B7HXC2	BCAH187_A0938		Metallo-beta-lactamase family protein	0	0.00788133	0	0	0	0	0	0	0	0	0	0	0	0	0	0	0	0	0	0	0	0	0	0	0	0	0	0	0	0
ACJ78040.1	B7HPJ9	BCAH187_A4433	era	GTPase Era	0	0	0	0	0	0	0.0313957	0.0278513	0.0339729	0.0245704	0.0282471	0.023569	0.038468	0.036997	0.0296383	0.0448039	0.0474971	0.0377836	0.012747	0.0122982	0.0125313	0.011681	0.0131863	0.0143049	0.0163468	0.0198691	0.016595	0.0098821	0.00890756	0.0190142
ACJ78045.1	B7HS11	BCAH187_A0329		Protein disulfide isomerase	0	0	0	0	0	0	0.0469128	0.0430394	0.0429539	0.034949	0.0428573	0.0446996	0.0810623	0.0857587	0.058292	0.0566482	0.0760677	0.071658	0.108789	0.108845	0.0950647	0.125536	0.112537	0.108519	0.0909401	0.0921129	0.0965173	0.0874617	0.0825907	0.108184
ACJ78048.1	B7HV86	BCAH187_A0709		Acetyltransferase, GNAT family	0.0693139	0.0772237	0.0194837	0.22442	0.108787	0.146542	0.0972795	0.0666154	0.0831038	0.0936614	0.0912086	0.0898443	0.10926	0.116143	0.112242	0.117879	0.113605	0.112964	0.0971827	0.104791	0.0899183	0.0942935	0.0946178	0.107776	0.129025	0.106928	0.101215	0.0709087	0.1012	0.119381
ACJ78051.1	B7HX53	BCAH187_A5389		Surface protein, lpxtg-motif cell wall anchor domain protein	0	0	0	0	0	0	0	0	0	0	0	0.000972303	0.00211592	0.0030525	0.00434731	0.0029573	0.00209005	0.0062348	0.00210344	0.00202937	0.00413569	0.00385504	0.00652775	0.0028326	0.00107898	0.00109289	0.00219072	0.00652273	0.00391965	0.00209174
ACJ78054.1	B7HLA4	BCAH187_A3817	cotE	Spore coat protein E	0	0.00807387	0	0	0	0.0131325	0	0	0	0	0	0	0	0	0	0	0	0	0.107583	0.176451	0.16922	0.13802	0.127984	0.111072	0.0827785	0.111795	0.134457	0.133445	0.155369	0.101635
ACJ78060.1	B7HPM9	BCAH187_A4463	rsfS	Ribosomal silencing factor RsfS	0.0653505	0.0606733	0.0275545	0.0584649	0.0647787	0.039475	0.0651673	0.0314031	0.0626815	0.0389584	0.071661	0.0597932	0.0650606	0.0703943	0.0751905	0.0909317	0.0562321	0.0958546	0.0889308	0.0779993	0.0874259	0.0963102	0.0669056	0.101614	0.0663532	0.067209	0.0589406	0.0835676	0.0527285	0.0803965
ACJ78063.1	B7HM21	BCAH187_A3953		Purine nucleoside phosphorylase	0	0	0	0	0.0036298	0	0.0227209	0.0175964	0.024586	0.0279423	0.0321236	0.030154	0.0291648	0.0315557	0.0262156	0.0271747	0.0216062	0.0286459	0.0217446	0.0104895	0.0142511	0.0298891	0.0112469	0.0130144	0.0148721	0.0150639	0.0188724	0.0149844	0.0168833	0.0108118
ACJ78067.1	B7HKV7	BCAH187_A3802		Putative cell wall hydrolase	0	0	0	0	0	0	0.0168359	0.0109525	0.0182179	0.01087	0.0166622	0.0173784	0.0226912	0.014549	0.0310805	0.017619	0.0261494	0.0185729	0.0150383	0.0145087	0.0110878	0.0103354	0.0272238	0.0101256	0.015428	0.00390675	0.00391557	0.0194306	0.0175144	0.00747731
ACJ78071.1	B7HN40	BCAH187_A4193		Peptidyl-prolyl cis-trans isomerase (PPIase) (EC 5.2.1.8)	0.89703	0.905702	0.602796	1.31842	0.819714	0.897443	0.32302	0.303085	0.289039	0.294119	0.319687	0.307781	0.216286	0.281827	0.258025	0.273037	0.241208	0.274113	0.284369	0.307813	0.293194	0.387701	0.358741	0.323791	0.24193	0.230635	0.260051	0.30828	0.271416	0.227609
ACJ78076.1	B7HP18	BCAH187_A2190		Acetyltransferase, GNAT family	0	0	0	0	0	0	0.0105582	0	0.00571244	0.0113614	0.00522463	0.0108984	0	0	0	0	0	0	0	0	0	0	0	0	0	0	0	0	0	0
ACJ78078.1	B7HMJ1	BCAH187_A1932	dapG1	Aspartokinase (EC 2.7.2.4)	0	0	0	0	0	0	0.0110451	0.0167657	0.0239034	0.0166395	0.0109311	0.0159614	0.00496214	0.00477239	0	0	0.00490148	0	0	0	0.0024247	0	0	0	0	0	0.00256878	0	0	0.00245272
ACJ78082.1	B7HY45	BCAH187_A5463	murA	UDP-N-acetylglucosamine 1-carboxyvinyltransferase (EC 2.5.1.7) (Enoylpyruvate transferase) (UDP-N-acetylglucosamine enolpyruvyl transferase) (EPT)	0.00315225	0	0	0	0.004687	0.00856854	0.115259	0.136329	0.12472	0.153343	0.132735	0.118973	0.0376592	0.029428	0.0386869	0.0394757	0.0488234	0.0369892	0.00935928	0.00451485	0.0115011	0.0128648	0.00726134	0.0147043	0.0192037	0.0218828	0.0243691	0.0145115	0.0174406	0.0209413
ACJ78093.1	B7HQR3	BCAH187_A0109		UVR domain-containing protein	0	0	0	0	0	0.0127477	0.0187063	0.0202821	0.0253023	0.0201295	0.0323983	0.0386182	0.0577779	0.0505168	0.0485628	0.039153	0.0466949	0.0309545	0.0208862	0.0201507	0.0153996	0.0334941	0.0324089	0.018751	0.0267844	0.010852	0.0217529	0.0431786	0.0340554	0.0259626
ACJ78094.1	B7HV81	BCAH187_A0704		Uncharacterized protein	0	0	0	0	0	0	0	0	0	0	0	0	0	0	0	0	0	0	0.00357672	0	0	0.016388	0.00739994	0	0.00733885	0	0	0.00739424	0	0.00355683
ACJ78100.1	B7HMU9	BCAH187_A4098		Potassium uptake protein, TrkA family	0	0	0	0	0	0	0.0160859	0.0130808	0.0174064	0.0129823	0.01194	0.00830215	0	0	0	0.00420856	0.00446155	0	0	0	0	0	0	0	0	0	0	0	0	0.00446515
ACJ78104.1	B7HMU2	BCAH187_A4091	pdhA	Pyruvate dehydrogenase E1 component subunit alpha (EC 1.2.4.1)	0.00711967	0.0277625	0.00450293	0.0245681	0.0396977	0.0935391	0.378652	0.39772	0.371321	0.399819	0.367718	0.388411	0.305674	0.301654	0.324938	0.277386	0.320316	0.261074	0.163826	0.183551	0.155859	0.142861	0.12847	0.194523	0.195181	0.25536	0.247681	0.196654	0.219114	0.199702
ACJ78107.1	B7HY35	BCAH187_A5453		Non-specific protein-tyrosine kinase (EC 2.7.10.2)	0	0	0	0	0	0	0.00783811	0.0127476	0.016963	0.0126516	0.0116359	0.00809069	0	0	0	0	0	0	0	0	0	0	0	0	0	0	0.00455733	0	0	0
ACJ78112.1	B7HXT1	BCAH187_A3294	serC	Phosphoserine aminotransferase (EC 2.6.1.52) (Phosphohydroxythreonine aminotransferase) (PSAT)	0	0	0	0	0	0	0.0413798	0.050144	0.0474104	0.0445279	0.0457708	0.0351756	0.0136694	0.0105174	0.0140424	0.0101893	0.0162028	0.010741	0.00815329	0.0104882	0.00534354	0	0	0.00487984	0.0027882	0.0141208	0.0254748	0.00280925	0.00253221	0.0108106
ACJ78118.1	B7HMM6	BCAH187_A1968	ilvC	Ketol-acid reductoisomerase (NADP(+)) (KARI) (EC 1.1.1.86) (Acetohydroxy-acid isomeroreductase) (AHIR) (Alpha-keto-beta-hydroxylacyl reductoisomerase)	0	0	0	0	0	0	0.00796648	0.0028792	0.0114939	0.0114301	0.00788429	0.00548213	0.00596508	0.00286849	0.00306393	0.00277902	0.00294608	0	0	0.00286054	0	0.00271698	0	0.00266184	0.0030418	0.00308103	0.00308798	0	0	0.00294846
ACJ78125.1	B7HLW0	BCAH187_A1835		Flagellin	6.22816	6.06279	10.7782	6.83411	6.48016	6.72032	1.20754	1.02186	1.33587	1.07491	1.36025	1.45926	0.330794	0.355261	0.421944	0.287673	0.329472	0.273464	0.293218	0.264386	0.280174	0.253628	0.368522	0.2411	0.227722	0.236354	0.239742	0.192617	0.291072	0.242535
ACJ78133.1	B7HNK6	BCAH187_A2164	csaA	Chaperone CsaA	0	0	0	0	0	0	0	0	0	0	0	0	0.00922738	0.0266236	0.00947917	0.0171955	0.00911457	0.0090632	0.0275189	0.0265498	0.0270532	0.0504348	0.0284671	0.0247056	0.0188214	0.0190641	0.0191072	0.00948174	0.0170934	0.0273658
ACJ78139.1	B7HSL4	BCAH187_A4812		Putative lipoprotein	0	0	0	0	0	0	0.00259668	0.00281543	0.00280983	0.00279423	0.00256989	0.00268036	0.0174989	0.0196347	0.0209725	0.0190223	0.0201658	0.014323	0.0173957	0.0307691	0.0285022	0.0185977	0.0359902	0.0156173	0.0297443	0.0180767	0.0241567	0.023975	0.0135067	0.0317147
ACJ78142.1	B7HSM7	BCAH187_A4825		Putative tRNA binding domain protein	0.0134223	0.037385	0	0.174975	0.0598719	0.0729699	0.138308	0.135447	0.130351	0.105622	0.150128	0.13816	0.175387	0.187957	0.164729	0.177426	0.163343	0.172266	0.164389	0.173019	0.190991	0.19629	0.185513	0.152056	0.153318	0.134589	0.150458	0.195669	0.19958	0.148614
ACJ78144.1	B7HRZ2	BCAH187_A0287		Uncharacterized protein	0.066105	0.0368243	0.0627134	0.0506914	0.0491449	0.0449222	0.0109866	0.0119121	0.0118885	0.0118225	0.0108733	0.0113407	0.0246794	0.0118678	0.0126764	0.0114977	0.0121889	0	0	0	0	0.0224821	0	0.0110129	0.0125849	0.0127472	0	0.0126799	0.0114294	0.0121987
ACJ78145.1	B7HYP2	BCAH187_A1144		S-layer protein	0.33483	0.365374	0.153749	0.265551	0.349518	0.199484	0.0228693	0.0231428	0.0346452	0.0311716	0.0286689	0.0267537	0.00171239	0	0	0	0.00169145	0	0.00170229	0	0.00167348	0	0.00352189	0	0.00174641	0	0	0.00703837	0.00793034	0.00338564
ACJ78151.1	B7HUX1	BCAH187_A5122	sufD	FeS assembly protein SufD	0.00944806	0.0350874	0.0119511	0.0241502	0.0304375	0.0542176	0.169588	0.152094	0.151792	0.148696	0.167839	0.16857	0.402113	0.438753	0.437243	0.400968	0.434362	0.424985	0.409093	0.473624	0.399872	0.424149	0.336133	0.49529	0.398111	0.408104	0.433372	0.529183	0.483531	0.48818
ACJ78152.1	B7HN23	BCAH187_A4176		Nitroreductase family protein	0	0	0	0	0	0	0.012826	0.0139064	0.0138788	0.0230029	0.0253872	0.0176523	0.0432167	0.0415641	0.044396	0.0581646	0.0521747	0.0613135	0.0381883	0.0368436	0.0281566	0.0481175	0.0345662	0.0557119	0.0391781	0.0396834	0.0198865	0.044408	0.0533716	0.0284819
ACJ78153.1	B7HTZ0	BCAH187_A5046		Transcriptional regulator, AsnC family	0	0	0	0	0	0	0.0104808	0.0170456	0.0226824	0.0112782	0.0207454	0.0162279	0	0	0	0	0	0	0	0	0	0	0	0	0	0	0.0121878	0	0	0.0116371
ACJ78158.1	B7HVX9	BCAH187_A5209		Cytokinin riboside 5'-monophosphate phosphoribohydrolase (EC 3.2.2.n1)	0	0	0	0	0	0	0.0138285	0.0049978	0.00498787	0.00496018	0.0136858	0.0142741	0.0155316	0.00497921	0.00531847	0.0192957	0.0102278	0.0101702	0	0	0	0	0	0.00462051	0.00528005	0.00534815	0.00536022	0.0053199	0.00479527	0.00511803
ACJ78165.1	B7HWY4	BCAH187_A5319	trxB	Thioredoxin reductase (EC 1.8.1.9)	0.0085102	0.00948135	0	0.0163147	0.0094902	0.0385545	0.0735483	0.0582745	0.0704027	0.0730559	0.111984	0.0875981	0.0889608	0.0702805	0.0783329	0.0769697	0.0878732	0.0530509	0.0315843	0.0487554	0.0496798	0.0318371	0.0261381	0.0623819	0.116651	0.154258	0.13158	0.0718245	0.085341	0.138198
ACJ78172.1	B7HQI7	BCAH187_A4562	nadC	Quinolinate phosphoribosyltransferase [decarboxylating] (EC 2.4.2.19)	0	0	0	0	0	0	0.0161336	0.00699708	0.0104748	0.017361	0.0159671	0.0233149	0	0	0	0	0	0	0	0	0	0	0	0	0	0	0	0	0	0
ACJ78175.1	B7HZK2	BCAH187_A1234		Endonuclease/exonuclease/phosphatase family	0	0	0	0	0	0	0	0	0	0	0	0	0.00128085	0.00123187	0	0	0	0.00125806	0.0012733	0	0.0025035	0.00350042	0.00263434	0	0	0	0	0.00263231	0.00118636	0
ACJ78181.1	B7HQG1	BCAH187_A4536	hisS	Histidine--tRNA ligase (EC 6.1.1.21) (Histidyl-tRNA synthetase) (HisRS)	0	0	0	0	0.0022956	0.00559559	0.0656887	0.066771	0.0621958	0.0773131	0.0690741	0.0572109	0.0299726	0.0221742	0.014211	0.0193344	0.0204966	0.0249102	0.00916796	0.0132677	0.00901282	0.00420061	0.00948387	0.0082307	0.0164598	0.0261989	0.0214839	0.00947657	0.0149486	0.0182339
ACJ78195.1	B7HLA5	BCAH187_A3818		Uncharacterized protein	0.0648332	0.0103188	0.0117156	0.0426138	0.0481994	0	0.0554156	0.0534078	0.0866153	0.0331286	0.0609376	0.0889798	0.0207468	0.0266046	0.0355216	0.0386623	0.0341553	0.0339628	0.0549986	0.0795928	0.0540679	0.0818982	0.0426703	0.0864079	0.035265	0.0428638	0.0286404	0.00710624	0.0384327	0.0341829
ACJ78213.1	B7HNX1	BCAH187_A4338		Uncharacterized protein	0	0	0	0	0	0	0.00318344	0.00345161	0	0	0	0.0164301	0.0035755	0.00343878	0	0.00333153	0.00353179	0.00351189	0	0	0	0.00325715	0	0.00319104	0	0	0	0.00734813	0.00331174	0.00353465
ACJ78215.1	B7HQ84	BCAH187_A2400		Histidine kinase (EC 2.7.13.3)	0	0	0	0	0	0	0.00225771	0.0024479	0	0.00242947	0.00223441	0.00233046	0	0	0	0	0	0	0	0	0	0	0	0	0	0	0	0	0	0
ACJ78226.1	B7I036	BCAH187_A3614		Uncharacterized protein	0	0	0	0	0	0	0	0.00271918	0	0.00269871	0	0	0	0	0	0	0	0	0	0	0	0	0.00579331	0	0	0	0	0.00578885	0.00260899	0.0111384
ACJ78227.1	B7HR23	BCAH187_A2447		DD-transpeptidase (EC 2.4.1.129) (EC 3.4.16.4) (Penicillin-insensitive transglycosylase) (Penicillin-sensitive transpeptidase) (Peptidoglycan TGase)	0.0015983	0.00534208	0	0	0.00475295	0.0173782	0.0435645	0.058755	0.044841	0.0388752	0.0336508	0.0471619	0.119341	0.115925	0.132405	0.11231	0.132028	0.112529	0.151856	0.140785	0.163282	0.121761	0.176724	0.118225	0.124146	0.136843	0.144565	0.117726	0.124907	0.139213
ACJ78234.1	B7HWA9	BCAH187_A0815		LPXTG-site transpeptidase family protein	0	0	0	0	0	0	0	0.0045932	0	0	0	0	0.00951613	0.00457612	0.0048879	0.00886679	0.00939979	0.0186936	0.01892	0.0182538	0.0185999	0.0130033	0.014679	0.0169858	0.00970519	0.0147455	0.0147788	0.0195569	0.00440707	0.0141111
ACJ78235.1	B7HRM8	BCAH187_A4714	phoP	DNA-binding response regulator PhoP	0	0	0	0	0	0	0.0106369	0.00768862	0.00767334	0.0114461	0.0140362	0.00731976	0.00796459	0.00383001	0.00409096	0.00742112	0.00393361	0.00391144	0	0.00381941	0	0	0	0	0.00406141	0.00411379	0.00412308	0	0	0.00393679
ACJ78242.1	B7HVA6	BCAH187_A0729		Putative lipoprotein	0	0	0	0	0	0	0	0	0	0	0	0	0	0.00552429	0.00590068	0	0	0	0.00571007	0.016527	0.0112269	0.010465	0.0118136	0.0102526	0	0	0	0	0.00532022	0.0113566
ACJ78246.1	B7HZX9	BCAH187_A3557	cspB2	Cold shock protein CspB	3.22417	2.52116	4.28098	4.19232	2.9776	3.04836	0.825417	0.721735	0.878767	0.601694	0.830077	0.824532	0.284103	0.388287	0.307217	0.320447	0.32494	0.352482	0.445939	0.458918	0.657589	0.762802	1.16864	0.50711	0.640495	0.432504	0.371555	0.82971	0.914084	0.739097
ACJ78247.1	B7HSY2	BCAH187_A0396		DAGKc domain-containing protein	0	0	0	0	0	0	0.0385674	0.0385997	0.0353128	0.0287319	0.0411056	0.0336856	0.0233247	0.00961404	0.0102691	0.0217331	0.0164568	0.00981844	0	0	0	0	0	0	0.0033983	0.00688426	0.0103497	0.00342395	0.00308629	0.00329403
ACJ78258.1	B7HX98	BCAH187_A5435		Epsx protein	0	0	0	0	0	0	0	0	0	0	0	0	0	0	0	0	0	0	0	0.0106157	0.00360564	0	0.00379409	0	0	0	0	0	0	0
ACJ78259.1	B7HNT7	BCAH187_A4304	recN	DNA repair protein RecN (Recombination protein N)	0	0	0	0	0	0	0.00149101	0.00323323	0.00322681	0.00160445	0.00147563	0	0	0	0	0	0	0	0	0	0	0	0	0	0	0	0	0	0	0
ACJ78264.1	B7HS58	BCAH187_A2595	bla1	Beta-lactamase (EC 3.5.2.6)	0	0	0	0	0	0	0.00321508	0	0	0	0	0.00331868	0.00361104	0.00347295	0.00370958	0.00336464	0	0	0.00717949	0.00346334	0.010587	0.00657905	0.0111403	0.00322276	0	0.00373028	0	0	0	0.00356978
ACJ78265.1	B7HYF4	BCAH187_A5572		Uncharacterized protein	0.0708733	0.0631689	0.107579	0.0869566	0.0948418	0.07706	0	0	0	0	0	0	0	0	0	0	0	0	0	0	0	0	0.010884	0.0094458	0	0	0	0	0	0
ACJ78273.1	B7HNU7	BCAH187_A4314	accC	Biotin carboxylase (EC 6.3.4.14) (EC 6.4.1.2)	0	0	0	0	0	0	0.106421	0.12607	0.113024	0.131483	0.115075	0.0895076	0.0398425	0.0340613	0.0432036	0.0309365	0.048101	0.0304372	0.00440084	0.00849173	0.0151423	0	0.00227624	0.0138283	0.0158021	0.0320119	0.0275007	0.0113724	0.0102509	0.0284463
ACJ78286.1	B7HK92	BCAH187_A1527	dltD	Protein DltD	0	0	0	0	0	0	0	0	0	0	0	0	0.00242494	0	0	0	0	0.00238179	0.00723192	0.00697725	0.00947939	0.00441806	0.00748112	0.00432839	0.00741936	0.00501003	0.00753201	0.00249179	0.00224606	0.00479446
ACJ78289.1	B7HVH4	BCAH187_A2995		Uncharacterized protein	0	0	0	0	0	0	0.0118925	0.0128943	0.0128687	0.0159965	0.0147122	0.00920676	0.00333928	0.00321158	0	0.00311142	0	0.00327986	0	0	0	0	0	0	0.00340562	0	0	0	0	0
ACJ78294.1	B7HVK7	BCAH187_A3028	proB	Glutamate 5-kinase (EC 2.7.2.11) (Gamma-glutamyl kinase) (GK)	0	0	0	0	0	0	0.00773695	0.011185	0.0111627	0.0111008	0.0127619	0.00266209	0.00289661	0	0	0.00269895	0.00286119	0	0	0	0	0	0	0	0	0	0	0	0	0
ACJ78300.1	B7HR96	BCAH187_A2521	cspA2	Cold shock protein CspA	0.241657	0.201925	0.280204	0.324292	0.254513	0.310193	0.053551	0.0290311	0.0434601	0.0576251	0.0397488	0.0552766	0.0150366	0.0144616	0.0308937	0.0140105	0.0148527	0.014769	0.0298958	0.028843	0.0146949	0.0273955	0.0773147	0.0268394	0.0306706	0.0155331	0.0155681	0.0309021	0.0278546	0.0148647
ACJ78309.1	B7HSW2	BCAH187_A4911		Fe-S_biosyn domain-containing protein	0.0605763	0.067489	0.0153249	0.0743229	0.108083	0.0878189	0	0	0	0	0	0	0	0	0	0.0168578	0.00893556	0.0177704	0.0179856	0.0173523	0.0176813	0.0164814	0.0186053	0.0161469	0.00922588	0.00934486	0.00936596	0.018591	0.0167577	0.0178856
ACJ78329.1	B7I088	BCAH187_A3666		CsbD domain-containing protein	0.413523	0.109693	0.473258	0.407703	0.307428	0.196263	0.549818	0.525167	0.481627	0.408519	0.492322	0.405383	0.161735	0.296959	0.271879	0.219198	0.174281	0.288831	0.394644	0.23973	0.201168	0.455397	0.695525	0.354299	0.524835	0.151887	0.182676	0.39282	0.599215	0.348844
ACJ78334.1	B7HTI9	BCAH187_A2808	kynU	Kynureninase (EC 3.7.1.3) (L-kynurenine hydrolase)	0	0	0	0	0	0	0.00403839	0.00437858	0.00218494	0.00869125	0.0159869	0.0104213	0.00226787	0	0	0	0.00224015	0	0	0.00217511	0.0044327	0.00206595	0.00233218	0	0.00462586	0.00702828	0.00234805	0	0	0.00448392
ACJ78339.1	B7HZU3	BCAH187_A1325		Hydrolase, haloacid dehalogenase-like family	0	0	0	0	0	0	0.00973013	0.017583	0.0140385	0.00349013	0.00641983	0.0167395	0.0145713	0.0140141	0.00748447	0.0203655	0.0287863	0.010734	0.00362134	0.00698764	0.00712013	0.00331848	0.00374613	0.00975338	0.0111456	0.0112893	0.0113148	0.0112297	0.0168705	0.0108036
ACJ78341.1	B7HZH1	BCAH187_A5672	jag	Jag protein	0	0	0	0	0	0	0.00424955	0	0	0.00914571	0.00420571	0.00438649	0	0	0	0	0	0	0	0	0	0	0	0	0	0	0	0	0	0
ACJ78343.1	B7HLU3	BCAH187_A1818		Uncharacterized protein	0.0140638	0.0313374	0.0177896	0.0323536	0.0313666	0.0127429	0	0	0	0	0	0	0	0	0	0	0	0	0	0	0	0	0	0	0	0	0	0	0	0
ACJ78346.1	B7HSD0	BCAH187_A2668	tenA	Aminopyrimidine aminohydrolase (EC 3.5.99.2)	0	0	0	0	0	0	0.0696053	0.0675249	0.0713548	0.0985538	0.090641	0.0945373	0.0123439	0	0.0042269	0.00766771	0.00812864	0.00808283	0	0	0.00402114	0.00374827	0	0	0	0.00425049	0.00426009	0.00422804	0	0.00406761
ACJ78351.1	B7HQ56	BCAH187_A2372		Heat shock protein, Hsp20 family	0	0	0	0	0	0	0.0174295	0.0125985	0.0188602	0.00625183	0.0172496	0.0119941	0.019576	0.0188274	0.0268136	0.0121602	0.0257823	0.0192277	0.0389212	0.0500675	0.0446397	0.0416105	0.0939454	0.058237	0.033275	0.0404449	0.0270242	0.0469366	0.0604398	0.0387047
ACJ78360.1	B7HSJ5	BCAH187_A4793	tyrS	Tyrosine--tRNA ligase (EC 6.1.1.1) (Tyrosyl-tRNA synthetase) (TyrRS)	0	0	0	0	0	0	0.0187714	0.0226141	0.0180553	0.0224439	0.0206419	0.0193763	0.0117129	0.011265	0.00481301	0.0152791	0.00694183	0.00920361	0.0069863	0	0.00228936	0	0.00240901	0.00209069	0.0119456	0.00483987	0.0097016	0.00481431	0.00216977	0.00694744
ACJ78361.1	B7HRM6	BCAH187_A4712	polA	DNA polymerase I (EC 2.7.7.7)	0	0	0	0	0	0	0.0226778	0.0513146	0.0480118	0.0424403	0.0322021	0.0142487	0.00221485	0	0.00113765	0.00206372	0.00218777	0.00108772	0	0	0	0	0	0	0	0.00114399	0.00229315	0	0	0.00218954
ACJ78369.1	B7HNS6	BCAH187_A4293	bfmbC	Dihydrolipoyl dehydrogenase (EC 1.8.1.4)	0.00581099	0.00323706	0	0	0.00432011	0.00789781	0.162252	0.157071	0.137948	0.160046	0.177782	0.177449	0.0846088	0.114757	0.113662	0.090964	0.0814315	0.115066	0.101363	0.120682	0.13145	0.114625	0.185171	0.104554	0.19028	0.156877	0.141508	0.234072	0.200942	0.190875
ACJ78371.1	B7HMC8	BCAH187_A4062	ctaC	Cytochrome c oxidase subunit 2 (EC 7.1.1.9)	0	0	0	0	0	0	0	0	0	0	0	0	0	0	0	0	0	0	0	0	0.00549896	0	0	0	0	0	0	0	0.00260586	0
ACJ78377.1	B7HRQ5	BCAH187_A4742	pepQ2	X-Pro dipeptidase (EC 3.4.13.9)	0	0.00403694	0	0.0111143	0.013469	0.0262649	0.0650392	0.0417885	0.0417055	0.0466582	0.0691361	0.0820539	0.0378774	0.0494393	0.038911	0.0554601	0.0427593	0.0451757	0.0618602	0.0934151	0.0766778	0.0714745	0.0472983	0.0917553	0.0965749	0.148128	0.140059	0.113985	0.240571	0.131056
ACJ78379.1	B7HM37	BCAH187_A3969		Serine-type D-Ala-D-Ala carboxypeptidase (EC 3.4.16.4)	0	0	0	0	0	0	0.00128183	0	0	0.00137936	0.00126861	0.00132314	0.00431911	0.00692324	0.00443697	0.00939025	0.0028442	0.00707044	0.020037	0.015189	0.0154769	0.0157382	0.0222079	0.0205584	0.019088	0.0118979	0.0134154	0.0147939	0.0200025	0.0213488
ACJ78391.1	B7HWX9	BCAH187_A3259		Uncharacterized protein	0	0	0	0	0	0	0.00182738	0	0.00197739	0.00393282	0	0	0.00205244	0.00197395	0	0	0.00202735	0	0.00204034	0	0	0	0	0	0.00209322	0.00212021	0.002125	0	0.00380207	0.00202899
ACJ78396.1	B7HUV4	BCAH187_A5105		Uncharacterized protein	0.028363	0.0315996	0	0.0326244	0.0527152	0	0.00942782	0	0	0	0	0	0	0.010184	0	0	0	0.0104005	0.0105265	0	0.0103484	0.0192923	0	0.028351	0.0107993	0.0109386	0.0109633	0.0108808	0.0196156	0.0104679
ACJ78399.1	B7HTP5	BCAH187_A4924		Uncharacterized protein	0	0	0	0	0	0	0	0	0	0	0	0	0	0	0	0	0	0	0	0	0	0	0	0	0	0	0	0.0132767	0.0119674	0
ACJ78400.1	B7HYC4	BCAH187_A5542	argS	Arginine--tRNA ligase (EC 6.1.1.19) (Arginyl-tRNA synthetase) (ArgRS)	0	0	0	0	0	0	0.0941258	0.103756	0.101852	0.104663	0.0978124	0.0744885	0.0123338	0.0118621	0.0126704	0.0180591	0.0191447	0.013845	0.00175158	0.0033798	0.00688776	0.00160509	0.00181193	0.00786256	0.00718791	0.0145612	0.0145941	0.00362108	0.00326398	0.0139347
ACJ78401.1	B7HRG7	BCAH187_A4652		Enoyl-CoA hydratase/isomerase family protein	0	0	0	0	0	0.00478571	0.0316019	0.0342641	0.0303965	0.0377847	0.0486514	0.0471182	0.0749317	0.0720663	0.0526681	0.077168	0.0895979	0.0813457	0.0940924	0.155081	0.119479	0.0934085	0.0527229	0.151348	0.180996	0.187404	0.200077	0.190467	0.164378	0.159847
ACJ78404.1	B7HPJ1	BCAH187_A4425	cccA	Cytochrome c-550	0	0	0	0	0	0	0	0	0	0	0	0	0	0	0	0	0	0	0	0	0	0	0.00902241	0.00783022	0	0	0.00908379	0	0	0
ACJ78408.1	B7HL77	BCAH187_A1731		Helicase ATP-binding domain-containing protein	0	0	0	0	0	0	0.00131189	0.00284482	0.00567833	0.00705851	0.00259672	0	0	0	0	0	0	0	0	0	0	0	0	0	0	0	0	0	0	0
ACJ78412.1	B7HUF6	BCAH187_A2896		Putative oligopeptide ABC transporter, oligopeptide-binding protein	0	0	0	0	0	0	0	0	0	0	0	0	0.00177438	0	0.0018228	0.0016533	0.00175269	0.00174281	0.00529175	0.00510541	0.00867034	0.0016164	0.00729879	0.00633435	0.0054289	0.00366594	0.0110227	0.0109398	0.0131479	0.00526232
ACJ78414.1	B7HMK7	BCAH187_A1949	fabH	3-oxoacyl-[acyl-carrier-protein] synthase 3 (EC 2.3.1.180) (3-oxoacyl-[acyl-carrier-protein] synthase III) (Beta-ketoacyl-ACP synthase III) (KAS III)	0	0	0	0	0	0	0.0244114	0.0235269	0.0234802	0.0437809	0.0214751	0.0223982	0.00609285	0	0	0.00283855	0.00300918	0.00299222	0	0	0	0	0	0	0	0.00314702	0.00315413	0	0	0
ACJ78421.1	B7HV61	BCAH187_A0684		Microbial collagenase (EC 3.4.24.3)	0.00536263	0.00298729	0	0.00411223	0.00398678	0.00728843	0.0106952	0.0115962	0.00964427	0.0115089	0.00970277	0.00367995	0.0090093	0.00385101	0.0061701	0.00279818	0.00692156	0.00294967	0	0	0.00097829	0	0.00102942	0.000893395	0.00102092	0.00103409	0	0.00102863	0.00278156	0
ACJ78427.1	B7HLR5	BCAH187_A1790		Nitroreductase family protein	0	0	0	0	0	0	0.0070833	0.00384	0.0114971	0.0038111	0.0140204	0.0146231	0	0.00382572	0	0.0037064	0.0039292	0.00390706	0	0.00763025	0.00388746	0.00362366	0.00409063	0.00710022	0.00405687	0.00821837	0.00411846	0.00408749	0.0147376	0.0117971
ACJ78435.1	B7HRZ0	BCAH187_A0285		Putative lipoprotein	0	0	0	0	0	0	0	0	0	0	0	0	0	0	0	0	0	0	0	0	0	0	0	0	0	0	0	0.00588355	0.007955	0
ACJ78436.1	B7HPU9	BCAH187_A0047	metS	Methionine--tRNA ligase (EC 6.1.1.10) (Methionyl-tRNA synthetase) (MetRS)	0	0	0	0	0	0	0.0898938	0.117242	0.122648	0.123369	0.0941238	0.0739635	0.0307285	0.032368	0.0345734	0.0340854	0.0419158	0.0330562	0.0145463	0.0154375	0.0171602	0.0199947	0.0150476	0.016977	0.0149233	0.0196505	0.0181799	0.0165396	0.0149085	0.0216981
ACJ78442.1	B7HZM0	BCAH187_A1252		Putative S-layer protein	0.0156214	0.00435101	0.0246998	0.0239579	0.0261304	0.0283083	0	0	0	0	0	0	0	0	0	0	0	0	0	0	0	0	0	0	0	0	0	0.0509388	0.108036	0
ACJ78446.1	B7HQZ8	BCAH187_A0210		Uncharacterized protein	0	0	0	0	0	0	0.0136008	0.0049155	0.00490574	0.0048785	0.00448681	0.00935936	0	0.00489722	0.00523089	0.00474448	0.00502969	0	0.0101238	0.014651	0.0099525	0.00927713	0.00523633	0.00908884	0.0103862	0.0105202	0.0105439	0	0.0188652	0.0151013
ACJ78448.1	B7HSF8	BCAH187_A2696	cypA	Cytochrome P450 (EC 1.14.-.-)	0	0	0	0	0	0	0.0228586	0.0135187	0.0157405	0.0268339	0.0246794	0.0128701	0.00933596	0.00897895	0.00479536	0.00869891	0.00922182	0.00687738	0.00464045	0.00447704	0.00684289	0	0.00240017	0.00416605	0.00714108	0.00723318	0.0120825	0.00239833	0.00432363	0.00692196
ACJ78452.1	B7HN17	BCAH187_A4170	mtnD	Acireductone dioxygenase (1,2-dihydroxy-3-keto-5-methylthiopentene dioxygenase) (DHK-MTPene dioxygenase) (Acireductone dioxygenase (Fe(2+)-requiring)) (ARD') (Fe-ARD) (EC 1.13.11.54) (Acireductone dioxygenase (Ni(2+)-requiring)) (ARD) (Ni-ARD) (EC 1.13.11.53)	0.0527372	0.0587554	0.0095298	0.0924355	0.0560098	0.0682628	0.0500852	0.0488739	0.0596161	0.0592852	0.0495684	0.056869	0.0562536	0.0486922	0.040452	0.0628981	0.0611224	0.0497274	0.0559218	0.0431621	0.0439804	0.0512449	0.0404941	0.0502048	0.0688454	0.0464889	0.0524181	0.0520238	0.0625246	0.0611718
ACJ78454.1	B7HYB9	BCAH187_A5537		Putative aminopeptidase	0	0	0	0	0	0	0.00194036	0.00420764	0.00209964	0.00208799	0.00384069	0.00400578	0.0108967	0.00419199	0.0134328	0.00203063	0.0129162	0.0149839	0.0281643	0.0313529	0.0447263	0.0218382	0.0246525	0.0389	0.0644564	0.0607851	0.0496404	0.0694217	0.0928541	0.0560153
ACJ78462.1	B7HZU9	BCAH187_A1331		Uncharacterized protein	0.0868158	0.0773783	0.241594	0.213034	0.129084	0.125859	0.034629	0.0125154	0.0124905	0.0248424	0.0228478	0.0238299	0	0	0	0	0	0.0127339	0.0128882	0.0248686	0.0253401	0.0354309	0.053329	0.0231412	0.0264444	0.0267854	0.0268459	0.026644	0.0120082	0.025633
ACJ78463.1	B7HMQ8	BCAH187_A2001		Putative deoxyribonucleoside regulator DeoR	0	0	0	0	0	0	0	0.00298699	0.00596212	0.00296451	0.010906	0.00284369	0	0	0	0	0	0	0	0	0	0	0	0	0	0	0	0	0	0
ACJ78467.1	B7HMR8	BCAH187_A2011	topB2	DNA topoisomerase (EC 5.6.2.1)	0	0	0	0	0	0	0	0.0013049	0.0013023	0.00129507	0	0	0	0	0	0	0	0	0	0	0	0	0	0	0	0	0	0	0	0
ACJ78470.1	B7HPW7	BCAH187_A0065		Tetrapyrrole methylase family protein/MazG family protein	0	0	0	0	0	0	0	0.00570109	0.00568976	0.00754423	0.00520388	0.00180919	0	0	0	0	0	0	0	0	0	0	0	0	0	0	0	0	0	0
ACJ78473.1	B7HY38	BCAH187_A5456	spoIIID	Stage III sporulation protein D	0	0	0	0	0	0	0	0	0	0	0	0	0	0	0	0	0	0	0	0	0	0	0	0	0	0	0	0.0142018	0.0256025	0
ACJ78474.1	B7HN69	BCAH187_A4222	xerD	Tyrosine recombinase XerD	0	0	0	0	0	0	0.00288329	0.00312618	0.00311997	0	0.00570708	0	0	0	0	0.00301742	0	0	0	0	0	0	0	0	0	0	0	0	0	0
ACJ78477.1	B7HYW2	BCAH187_A3408		Uncharacterized protein	0.00760363	0.012707	0	0.0174921	0.00847924	0.0103342	0.085933	0.0575475	0.0793124	0.0788721	0.0850464	0.0704399	0.0823228	0.103746	0.0933178	0.105801	0.0897284	0.0975873	0.129811	0.133408	0.122066	0.149986	0.143042	0.129207	0.110014	0.126095	0.123441	0.119596	0.11306	0.117864
ACJ78490.1	B7I048	BCAH187_A3626	htrA	Serine protease HtrA (EC 3.4.21.-)	0.00336385	0	0.0680802	0.005159	0.00250081	0.0213353	0.234809	0.223069	0.203267	0.211764	0.236813	0.290851	0.389313	0.41066	0.392196	0.37913	0.369667	0.404589	0.469414	0.433612	0.419742	0.473629	0.457177	0.439358	0.412417	0.407358	0.418679	0.451663	0.411775	0.449422
ACJ78491.1	B7HWU7	BCAH187_A3226		Riboflavin biosynthesis protein RibD C-domain protein	0	0	0	0	0	0	0.00484439	0.00525248	0.00524205	0.00521294	0.0047944	0.010001	0.010882	0.0104659	0.022358	0.020279	0.021498	0.026721	0.00540893	0.00521846	0.0106348	0.00495656	0	0.00485596	0.0166473	0.0224827	0.0225335	0.005591	0.0251982	0.00537884
ACJ78495.1	B7HKW0	BCAH187_A3805		Conserved domain protein	0	0	0	0	0	0	0.0153336	0.026405	0.0244005	0.0310592	0.0178534	0.0111725	0	0	0	0	0	0	0	0	0	0	0	0	0	0	0	0	0	0
ACJ78498.1	B7HM36	BCAH187_A3968		Serine-type D-Ala-D-Ala carboxypeptidase (EC 3.4.16.4)	0	0	0.00266021	0	0	0.00190553	0	0	0.00151288	0	0	0	0	0	0	0.00146315	0	0	0	0	0	0	0	0.00140145	0	0	0	0	0.00290892	0
ACJ78507.1	B7HZW7	BCAH187_A3544		Acetyltransferase, GNAT family	0.0150562	0.0167744	0.019045	0.0057728	0.0111934	0.0136421	0.0200187	0.0108526	0.0162465	0.0215417	0.0148591	0.0154979	0.0112421	0.0108122	0.0115489	0.010475	0.00555233	0.0110421	0.0055879	0	0	0.0102411	0	0.00501664	0	0.0116133	0	0.011552	0.00520639	0.00555682
ACJ78510.1	B7HSB7	BCAH187_A2654		Acetamidase/formamidase family protein	0	0	0	0	0	0	0.00884236	0.00319575	0.0063788	0.00634339	0.00875113	0.00608487	0	0	0	0	0	0	0	0.00317505	0	0	0	0	0	0	0.00685498	0	0	0
ACJ78516.1	B7HT82	BCAH187_A0500		Thioredoxin domain-containing protein	0.0119406	0.0133032	0	0	0.00887709	0	0	0	0	0	0	0	0	0	0	0	0	0	0	0	0	0	0	0	0	0	0	0	0	0
ACJ78530.1	B7HPV8	BCAH187_A0056		Putative endoribonuclease L-PSP	0.353048	0.270419	0.362846	0.160745	0.205054	0.189934	0.0586764	0.055667	0.0396831	0.0552479	0.058071	0.0454254	0.00823787	0.0237685	0.0169253	0.030703	0.00813715	0.0242739	0.0327571	0.0316036	0.0241521	0.037522	0.0508288	0.0441125	0.0504092	0.0425494	0.0085291	0	0.00763017	0.0244312
ACJ78535.1	B7HUW2	BCAH187_A5113		tRNA_edit domain-containing protein	0	0	0	0	0	0	0.02169	0.0235172	0.0117352	0.0233401	0.0214662	0.0167917	0.0243613	0.0351446	0.0312826	0.0340485	0.0360952	0.0358918	0.0181632	0.0175236	0.0178559	0.0221922	0	0.0163064	0.018634	0.0251657	0.0189169	0.031291	0.0225642	0.0240829
ACJ78543.1	B7HVC4	BCAH187_A0747		Methyltransf_25 domain-containing protein	0	0	0	0	0	0	0.00683914	0.00741527	0.00740054	0.00735945	0.00676857	0.00705952	0	0	0	0	0	0	0	0	0	0	0	0	0	0	0	0	0	0
ACJ78549.1	B7HYG8	BCAH187_A1070		Putative membrane protein	0	0	0	0	0	0	0	0	0	0	0	0	0	0	0	0	0	0	0.00414403	0.00199905	0.0040739	0.00189873	0	0.00186019	0	0.00215313	0	0	0	0
ACJ78551.1	B7HVZ3	BCAH187_A5223		Oxidoreductase, aldo/keto reductase family	0.00463575	0.00516476	0	0.0106645	0.0137856	0.00420034	0.00616367	0.00334145	0.00666963	0.0066326	0.00610008	0.00954344	0.00692278	0.00332903	0.00711169	0.0064504	0.00683815	0.0101994	0	0.00995942	0.00338275	0.0063064	0.00711909	0.015446	0.00353016	0.0143028	0.00358376	0.00711361	0.00961814	0.0102655
ACJ78554.1	B7HQW1	BCAH187_A0158	rpsE	30S ribosomal protein S5	0.0252464	0.0375032	0.0319348	0.0645325	0.0813329	0.0915008	0.296513	0.279031	0.302692	0.325092	0.260233	0.242545	0.150807	0.151083	0.135557	0.158081	0.148963	0.141952	0.131178	0.114505	0.122817	0.137379	0.129236	0.140199	0.121761	0.168769	0.156138	0.103309	0.0989413	0.155295
ACJ78562.1	B7HNA7	BCAH187_A2065		Oxidoreductase, short chain dehydrogenase/reductase family	0	0	0	0	0	0	0.0584609	0.0718371	0.0590424	0.0712964	0.0655721	0.0603448	0.0350191	0.00841999	0.0134905	0.0244722	0.0259432	0.00859901	0.0130547	0.012595	0.00855588	0.00398764	0.00900304	0.0117201	0.0178574	0.0135658	0.0226607	0.00899611	0.0121634	0.0173095
ACJ78565.1	B7HMV9	BCAH187_A4108		Glutaredoxin family protein	0.163485	0.127499	0.165437	0.188048	0.170157	0.14813	0.0108684	0	0.0117606	0	0.0107563	0.0112187	0	0	0	0	0	0	0	0	0	0	0.0251063	0	0	0	0	0	0	0
ACJ78566.1	B7HMK3	BCAH187_A1945		PPK2 domain-containing protein	0	0	0	0	0	0	0	0	0.003276	0	0	0	0	0	0	0	0	0	0	0	0	0	0	0	0	0.00351262	0.00352055	0	0	0
ACJ78567.1	B7HXE6	BCAH187_A0962		Uncharacterized protein	0.0333755	0.0206579	0.0140725	0.0426556	0.0771947	0.0638416	0.014792	0.0213841	0.0186739	0.0344876	0.0341585	0.0407164	0.0138448	0.0133154	0.00568903	0.0232201	0.00547021	0.0163181	0.0275263	0.0371797	0.0108242	0.0327914	0.0398647	0.0172985	0.0367116	0.0286039	0.0143342	0.039834	0.0153882	0.0355851
ACJ78569.1	B7HUW9	BCAH187_A5120	sufA	Iron-sulfur cluster assembly scaffold SufA	0.0462368	0.0618158	0.0233944	0.113459	0.0893728	0.0418941	0.0430334	0.0199965	0.0199568	0.0264613	0.0547578	0.0507659	0.0207143	0.0332036	0.0425591	0.0514689	0.0272814	0.0542553	0.0343202	0.0529786	0.060731	0.0817698	0.0710056	0.0862724	0.0140839	0.0213983	0.0214466	0.0496657	0.0511632	0.047781
ACJ78573.1	B7HXU3	BCAH187_A3306		Uncharacterized protein	0	0.0129335	0	0.0178038	0.00863035	0	0	0	0	0	0.00763783	0	0	0	0	0	0	0	0	0	0	0	0	0	0	0	0	0	0	0
ACJ78574.1	B7HPS4	BCAH187_A0014	guaB	Inosine-5'-monophosphate dehydrogenase (IMP dehydrogenase) (IMPD) (IMPDH) (EC 1.1.1.205)	0.0309592	0.0815269	0.0178005	0.047481	0.0962498	0.160658	0.555704	0.533542	0.538556	0.497312	0.50738	0.577474	0.920455	0.812495	0.93046	0.85373	0.90505	0.897885	0.528543	0.530086	0.550405	0.499654	0.356579	0.613298	0.698698	0.768494	0.726714	0.706132	0.790267	0.689724
ACJ78577.1	B7HVE6	BCAH187_A0769		Amino acid ABC transporter, amino acid-binding protein	0.00486361	0.0108373	0.0123042	0	0	0	0	0	0.00349873	0	0	0	0	0.00349266	0.00373063	0	0	0	0	0.00348299	0.0141961	0	0	0	0.00370368	0.00375145	0.00751983	0.0261215	0.037	0
ACJ78587.1	B7HLJ4	BCAH187_A3909	rsgA	Small ribosomal subunit biogenesis GTPase RsgA (EC 3.6.1.-)	0	0	0	0	0	0	0.00887599	0.00641581	0.00320153	0.00955127	0.00878441	0.003054	0	0	0	0	0.00328242	0	0	0	0	0	0	0	0	0	0	0	0	0
ACJ78595.1	B7HUD0	BCAH187_A2870		N-acetylmuramoyl-L-alanine amidase	0	0	0	0	0	0	0	0	0	0	0	0	0	0	0	0	0	0	0.00412769	0.00398234	0.00405784	0.00378248	0	0	0.00423467	0.00428929	0	0.00426664	0	0.00410473
ACJ78607.1	B7HPF7	BCAH187_A4390		Cys/Met metabolism PLP-dependent enzyme	0	0	0	0	0	0	0.00464763	0.0100783	0.0125729	0.00750184	0.00919936	0.0071961	0	0	0	0	0.00257811	0	0	0	0	0	0	0	0	0	0	0	0	0
ACJ78611.1	B7HX69	BCAH187_A5406		Putative cell wall hydrolase	0.528279	0.500279	0.628747	0.491645	0.458795	0.537406	0.308097	0.325397	0.324751	0.338408	0.297019	0.306491	0.295839	0.244865	0.283651	0.250593	0.276283	0.257115	0.217452	0.18228	0.194497	0.217232	0.24707	0.224024	0.246859	0.229669	0.228331	0.294782	0.303908	0.233967
ACJ78616.1	B7HQI8	BCAH187_A4563	nadB	L-aspartate oxidase (EC 1.4.3.16)	0	0	0	0	0	0	0.00347257	0.00564766	0.00375763	0.00747353	0.00687349	0	0	0	0	0	0	0	0	0	0	0	0	0	0	0	0	0	0	0
ACJ78636.1	B7HQ32	BCAH187_A2348	thyA	Thymidylate synthase (TS) (TSase) (EC 2.1.1.45)	0	0	0	0	0	0	0.0159615	0.0201905	0.023029	0.0200385	0.0157968	0.0137299	0	0	0	0	0	0	0	0	0	0	0	0	0	0	0	0	0	0
ACJ78639.1	B7HTR2	BCAH187_A4941		Putative lipoprotein	0	0	0	0	0	0	0	0	0	0	0	0	0	0	0	0	0	0	0.00367214	0.00708566	0.00722	0.00336503	0	0.00329673	0	0	0.00382451	0	0	0
ACJ78642.1	B7HVA9	BCAH187_A0732		Transcription antiterminator, LytR family	0	0	0.00490592	0	0	0.00702831	0.00515674	0.00559115	0.00279002	0.00277453	0.00510354	0.0106458	0.0144796	0.0139259	0.0118998	0.0161899	0.0114421	0.014222	0.0287884	0.0194423	0.0254711	0.0290188	0.0327584	0.0258453	0.0295346	0.0179493	0.0179898	0.0267817	0.0241406	0.0257655
ACJ78645.1	B7HXX6	BCAH187_A3340		LPXTG-motif cell wall anchor domain protein	0.00683847	0.0101585	0.00576677	0.00873993	0.0135573	0.0185886	0	0	0	0	0	0	0.00170204	0.0032739	0.00174848	0.0015859	0.00168123	0.00167175	0.010152	0.0146918	0.00665347	0.0124039	0.0140024	0.00607609	0.00694341	0.00703296	0.00881104	0.00174895	0.00472944	0.00673035
ACJ78646.1	B7HQE2	BCAH187_A4517	mltG	Endolytic murein transglycosylase (EC 4.2.2.-) (Peptidoglycan polymerization terminase)	0	0	0	0	0	0	0.00488142	0.00529264	0.00528212	0.0052528	0.00241553	0.00503872	0.0137065	0.0131824	0.0168967	0.0153255	0.0108312	0.0134627	0.0245263	0.0210334	0.0187532	0.0124861	0.0140952	0.0171258	0.0139788	0.0141591	0.0227058	0.0140844	0.0101563	0.0162599
ACJ78649.1	B7HZI1	BCAH187_A1213	ecsA	ABC transporter, ATP-binding protein EcsA	0	0	0	0	0	0	0.0070393	0.00381615	0.00380856	0.00378742	0.00696667	0.00363307	0	0	0	0	0	0	0	0	0	0	0	0	0	0	0	0	0	0
ACJ78653.1	B7HYG7	BCAH187_A5585		O-acetylhomoserine/O-acetylserine sulfhydrylase	0	0	0	0	0	0	0.00842097	0.00684777	0.0113903	0.0158579	0.0104176	0.00869233	0.00236452	0	0	0	0.00233561	0.00232245	0	0	0.0023108	0	0	0	0	0	0.00489623	0	0.00219009	0
ACJ78654.1	B7HQH0	BCAH187_A4545	secDF	Multifunctional fusion protein [Includes: Protein translocase subunit SecD; Protein-export membrane protein SecF]	0	0	0	0	0	0	0.00474782	0.00257389	0.00256878	0.00383177	0.00234942	0.00612602	0	0.00256432	0.00136952	0	0	0.00261884	0.00530111	0.00511443	0.0078171	0.00485776	0.0123385	0.00475916	0.00407888	0.00826296	0.00552108	0.00547955	0.00246959	0.00922534
ACJ78657.1	B7HRD1	BCAH187_A2556		DUF3974 domain-containing protein	0	0	0	0	0	0	0	0	0	0	0	0	0	0.00644428	0	0	0	0	0	0.00321321	0	0	0	0.00299001	0	0	0	0	0	0
ACJ78661.1	B7HQ46	BCAH187_A2362		Acetyltransferase, GNAT family	0.0320246	0.0237861	0.0135029	0.0245575	0.0396805	0.00967226	0	0	0	0	0	0	0	0	0	0	0	0	0	0	0	0	0	0	0	0	0	0	0	0
ACJ78664.1	B7HLF8	BCAH187_A3872	pyrH	Uridylate kinase (UK) (EC 2.7.4.22) (Uridine monophosphate kinase) (UMP kinase) (UMPK)	0	0.00635341	0	0	0.00423957	0.00516704	0.0871956	0.0822096	0.0738416	0.0856703	0.0787919	0.0508726	0.0255481	0.0163808	0	0.0198374	0.0126179	0.00836452	0.00423291	0	0	0	0	0	0.00434262	0.00439862	0.00440855	0	0.00788782	0.00841873
ACJ78668.1	B7HU37	BCAH187_A0558		Putative penicillin-binding protein	0	0	0	0	0	0	0	0	0	0	0	0	0	0	0	0	0	0	0.00234368	0.00226115	0.00691206	0	0.00242444	0.00210408	0.00480884	0.00487086	0.00244093	0	0.00218367	0.00466129
ACJ78670.1	B7HQW7	BCAH187_A0164	infA	Translation initiation factor IF-1	0.522676	0.542161	0.455963	0.49755	0.455573	0.424593	0.119819	0.10393	0.0907579	0.0644672	0.118582	0.0865758	0.0134575	0.0647146	0.0276495	0.0376177	0.026586	0.0528723	0.107025	0.0387212	0.0526071	0.0735559	0.124552	0.024021	0.0823494	0.0556076	0.0417999	0.082971	0.0623239	0.0798225
ACJ78671.1	B7HPH3	BCAH187_A4406		Serine-type D-Ala-D-Ala carboxypeptidase (EC 3.4.16.4)	0.0408421	0.0392979	0.0446173	0.0199303	0.0372643	0.0470986	0.0357909	0.0428204	0.0320515	0.0385139	0.0256502	0.0458619	0.119211	0.165312	0.146671	0.152407	0.127338	0.149766	0.144689	0.144912	0.14766	0.169208	0.169632	0.150929	0.144198	0.151786	0.130601	0.213657	0.20671	0.145255
ACJ78676.1	B7HSJ0	BCAH187_A4788		GAF domain-containing protein	0	0	0	0.00644626	0.0062496	0	0.0167656	0.0121186	0.0120945	0.0180411	0.0110617	0.0115372	0.0188304	0.0241471	0.0193443	0.0175455	0.0186002	0.0184954	0.00623979	0.0180602	0.0245368	0.0171538	0.0064548	0.0224075	0.0192045	0.0129681	0.0194961	0.0257993	0.0232551	0.0248203
ACJ78677.1	B7HVI0	BCAH187_A3001	tyrA	Prephenate dehydrogenase (EC 1.3.1.12)	0	0	0	0	0	0	0.00240189	0.00520846	0.00259906	0.0103385	0.00237711	0.00247929	0.00269771	0	0	0	0	0	0	0	0	0	0.00277421	0	0	0	0.00279308	0	0	0
ACJ78680.1	B7HLA7	BCAH187_A3820		Putative pyruvate ferredoxin oxidoreductase, beta subunit	0	0.00524022	0	0.00360678	0.00699349	0.00852343	0.112567	0.128831	0.125191	0.117766	0.117595	0.100056	0.0913111	0.081064	0.0793716	0.0948974	0.0797877	0.0620906	0.02793	0.0303148	0.0205931	0.0287935	0.0108347	0.037612	0.0573079	0.054419	0.0654503	0.0433053	0.0585521	0.0486057
ACJ78692.1	B7HUN6	BCAH187_A2976	aacC7	Aminoglycoside N(3)-acetyltransferase (EC 2.3.1.81)	0	0	0	0	0	0	0.00328611	0.00356294	0.00711172	0.00707224	0.00975663	0.00339201	0	0	0.00379154	0.00343898	0	0	0	0	0	0	0	0	0	0.0038127	0	0	0	0
ACJ78697.1	B7HTK6	BCAH187_A2825	acoA	TPP-dependent acetoin dehydrogenase E1 alpha-subunit (EC 1.1.1.-)	0	0	0	0	0	0	0	0	0	0	0	0	0	0	0	0	0	0	0.0151364	0.0175241	0.0208324	0.0138705	0.0093948	0.013589	0.037269	0.0220206	0.0535994	0.103263	0.197442	0.0240836
ACJ78698.1	B7HR40	BCAH187_A2464		Uncharacterized protein	0.0642399	0.0238569	0.0270862	0.0492612	0.0318389	0.0194021	0.0142355	0.0154347	0.0154041	0.0153186	0.0140887	0.0146943	0.0159888	0.0153773	0.0164251	0.0148977	0.0157933	0.0157043	0	0	0	0.0145652	0.0164422	0.0142695	0	0	0.016554	0.0164295	0.0148093	0.0158061
ACJ78703.1	B7HNP0	BCAH187_A4257	cpdB	2',3'-cyclic-nucleotide 2'-phosphodiesterase/3'-nucleotidase (EC 3.1.3.6) (EC 3.1.4.16)	0.0389876	0.0415481	0.0471722	0.0454953	0.0504084	0.0599002	0	0.00122184	0	0.00242528	0	0	0.00253139	0.00365188	0.0039007	0.00353799	0.00375067	0.00248635	0.0113241	0.00606962	0.00742164	0.01153	0.0273333	0.0124256	0.00645421	0.00653745	0.00393133	0.0117053	0.0117233	0.0100099
ACJ78710.1	B7HRL5	BCAH187_A4701	thrS	Threonine--tRNA ligase (EC 6.1.1.3) (Threonyl-tRNA synthetase) (ThrRS)	0	0	0	0	0	0	0.072877	0.110623	0.104668	0.0983833	0.0839274	0.0683868	0.0059529	0.0100192	0.00917302	0.0138668	0.00882019	0.00584699	0	0	0.00290883	0	0	0.0026564	0	0.00922421	0.00616336	0	0.00413532	0.00882732
ACJ78721.1	B7HLD2	BCAH187_A3846	dapA	4-hydroxy-tetrahydrodipicolinate synthase (HTPA synthase) (EC 4.3.3.7)	0.00472337	0.00526239	0	0	0	0.0128392	0.0408212	0.0170231	0.0373763	0.0371688	0.0435077	0.0453779	0.0141073	0.0101759	0	0.019717	0.0104511	0.0103922	0.00350602	0.0135302	0.00689338	0.0032128	0	0.015738	0.0359689	0.0255029	0.0328635	0.0362404	0.0424664	0.0244056
ACJ78722.1	B7HME7	BCAH187_A4081	speA	Arginine decarboxylase (EC 4.1.1.19)	0	0	0	0	0	0	0.00913044	0.00791968	0.0118559	0.0117901	0.00903624	0.0056548	0	0	0	0	0	0	0	0	0	0	0	0	0	0	0	0	0	0
ACJ78727.1	B7I0B3	BCAH187_A1359	nadK	NAD kinase (EC 2.7.1.23) (ATP-dependent NAD kinase)	0	0	0	0	0	0	0.00658968	0.0035724	0.00713061	0.00709102	0.00652169	0.00680203	0	0	0	0	0	0	0	0	0	0	0	0	0	0	0	0	0	0
ACJ78733.1	B7HVW6	BCAH187_A5196		FeS_assembly_P domain-containing protein	0.063619	0.0567031	0.0160946	0.058542	0.0378374	0.0576437	0	0	0	0	0	0	0	0	0	0	0	0	0	0	0	0	0	0	0	0	0	0	0	0
ACJ78742.1	B7HQJ1	BCAH187_A4566		MOSC domain-containing protein	0	0	0	0.0093418	0.00905681	0.00551907	0.040494	0.0307337	0.0262908	0.0435747	0.0480914	0.037619	0.0181925	0.0174968	0.0140167	0.0169511	0.0134775	0.0178688	0.0180852	0.0174483	0.0177791	0.00828633	0.0140313	0.0121772	0.0185539	0.0234915	0.0188356	0.018694	0.0168504	0.0179846
ACJ78743.1	B7HW98	BCAH187_A0804	plC	Phosphatidylcholine cholinephosphohydrolase (EC 3.1.4.3) (Phospholipase C)	0	0	0	0	0.00338675	0	0.0666272	0.062389	0.0753735	0.0488837	0.0509535	0.0593959	0.105446	0.104685	0.101335	0.0887429	0.104157	0.0902063	0.0371958	0.0554602	0.0332422	0.0526768	0.0384775	0.0607149	0.0589743	0.0456796	0.042261	0.0734005	0.103969	0.0437142
ACJ78746.1	B7HPA9	BCAH187_A2281		Putative molybdopterin biosynthesis protein MoeB	0	0	0	0	0	0	0	0.0027983	0.00279274	0.00555447	0	0	0	0	0	0	0	0	0	0	0	0	0	0	0	0	0	0	0	0
ACJ78751.1	B7HRY6	BCAH187_A0281	cshA	DEAD-box ATP-dependent RNA helicase CshA (EC 3.6.4.13)	0	0	0	0.001931	0.00187209	0	0.127229	0.157913	0.157599	0.127902	0.102721	0.0794886	0.129737	0.119351	0.113962	0.119132	0.150438	0.108961	0.0336448	0.04869	0.0459381	0.0342566	0.0135349	0.0369175	0.028764	0.0524429	0.0447745	0.0289811	0.0365723	0.0390339
ACJ78753.1	B7HZG2	BCAH187_A5663	ychF	Ribosome-binding ATPase YchF	0	0	0	0	0	0	0.0915749	0.120192	0.106915	0.116694	0.0977851	0.0870633	0.0297733	0.0260316	0.0222442	0.0277417	0.0267357	0.031902	0	0	0.00264517	0	0	0.00724687	0.0110417	0.0139802	0.0168141	0.0139064	0.017549	0.0187301
ACJ78759.1	B7HTS8	BCAH187_A4958	hpt2	Hypoxanthine phosphoribosyltransferase (EC 2.4.2.8)	0	0	0	0	0	0	0.0345129	0.021383	0.0213405	0.0265276	0.0341568	0.0254465	0.0110753	0.0106517	0	0	0	0	0	0	0.00541182	0	0	0	0.00564765	0.00572049	0	0	0.00512913	0
ACJ78762.1	B7HVG5	BCAH187_A0788		Oligopeptide ABC transporter, ATP-binding protein	0	0	0	0	0	0	0.0055828	0.00907965	0.00604107	0.0090113	0.0110504	0.0057627	0.00627037	0.00301529	0	0.0058425	0.00619371	0.0030794	0	0	0	0	0	0	0	0	0.00324602	0	0.00290391	0
ACJ78767.1	B7HU77	BCAH187_A0618		Thioredoxin-like_fold domain-containing protein	0	0	0	0	0	0	0	0	0	0	0	0	0.00446637	0.00429557	0.00458825	0	0.00441177	0	0.00444003	0.00428368	0	0.0040687	0.00918605	0.00398612	0.00455511	0.00461385	0.00462427	0.00458949	0.00827378	0.00883067
ACJ78768.1	B7HRZ6	BCAH187_A0308		t(6)A37 threonylcarbamoyladenosine biosynthesis protein TsaE (tRNA threonylcarbamoyladenosine biosynthesis protein TsaE)	0	0	0	0	0	0	0	0	0	0	0	0	0	0.0119173	0	0	0	0.00608532	0.00615902	0	0	0.00564392	0.00637124	0.00552937	0	0	0	0	0	0
ACJ78772.1	B7HYA1	BCAH187_A5519		Acyl-CoA dehydrogenase (EC 1.3.99.-)	0	0	0	0	0	0	0.0023672	0.00256662	0.00256152	0.0025473	0.00234278	0.00244348	0.0398811	0.0383561	0.0327755	0.0322052	0.0341411	0.0443944	0.0185014	0.0331499	0.0285817	0.0290642	0.0109366	0.0284743	0.0216925	0.0247188	0.0302801	0.0437125	0.0295513	0.0315403
ACJ78773.1	B7HKH2	BCAH187_A1610	hmp	Flavohemoprotein (Flavohemoglobin) (Hemoglobin-like protein) (Nitric oxide dioxygenase) (NO oxygenase) (NOD) (EC 1.14.12.17)	0	0	0	0	0	0	0.0261126	0.025953	0.0447389	0.0842978	0.021536	0.0314465	0.00488811	0	0.00502149	0.00227728	0.00241417	0	0	0	0	0	0	0	0	0	0	0	0	0
ACJ78775.1	B7HVG0	BCAH187_A0783		Universal stress protein family	0	0	0	0	0	0	0.0253768	0.00687865	0.01373	0.0136537	0.025115	0.0196459	0.0142511	0.00685307	0.01464	0.0132787	0.00703843	0.0139975	0.00708353	0	0	0.00649111	0	0.00635936	0.00726712	0.00736084	0	0.0146439	0.0197997	0.0211324
ACJ78779.1	B7HWA5	BCAH187_A0811		Methyl-accepting chemotaxis protein	0	0	0	0	0.00308844	0.00376408	0.022094	0.0119776	0.026896	0.0178312	0.0191328	0.0199552	0.0372226	0.0298326	0.0446113	0.0289022	0.0306396	0.0243735	0.0308359	0.014875	0.0242513	0.0254313	0.0223289	0.0138417	0.0158175	0.00640861	0.0128462	0.0159369	0.0201114	0.00919931
ACJ78782.1	B7HMZ6	BCAH187_A4146		Putative lipoprotein	0	0	0	0	0	0	0	0.00368808	0	0	0	0	0.0191023	0.0110231	0.0196235	0.00711953	0.0113212	0.0300198	0.0303834	0.0293135	0.0186683	0.0243621	0.019644	0.0238676	0.0233782	0.0157864	0.0197776	0.0117773	0.0106159	0.0264376
ACJ78785.1	B7HPL0	BCAH187_A4444		Ribosomal RNA small subunit methyltransferase E (EC 2.1.1.193)	0	0	0	0	0	0	0	0	0	0.00761999	0.0035041	0	0.00397669	0	0	0	0	0	0	0	0	0	0	0	0	0	0	0	0	0
ACJ78789.1	B7HX16	BCAH187_A5352	secA	Protein translocase subunit SecA (EC 7.4.2.8)	0	0	0	0	0	0	0.102185	0.138771	0.137378	0.133283	0.106238	0.0799072	0.0382565	0.0301039	0.0333459	0.0421272	0.0412242	0.0364372	0.00806717	0.0100068	0.0181272	0.0105607	0.0131138	0.0144849	0.0141879	0.025149	0.0348079	0.0142949	0.0118115	0.0320892
ACJ78793.1	B7HT95	BCAH187_A0513		Putative tellurium resistance protein	0.0134278	0.0598406	0.00849259	0.0102969	0.0499137	0.0729998	0.241023	0.261327	0.231829	0.273769	0.256206	0.234968	0.235616	0.212141	0.267795	0.242893	0.257494	0.20188	0.129572	0.149049	0.146976	0.137002	0.103105	0.134222	0.184057	0.176074	0.192042	0.185446	0.190375	0.158586
ACJ78794.1	B7HV87	BCAH187_A0710		Histidine kinase (EC 2.7.13.3)	0	0	0	0	0	0	0	0	0	0	0	0	0	0	0	0	0	0	0	0	0	0.00179812	0	0	0.00201308	0	0	0	0	0
ACJ78799.1	B7HTW7	BCAH187_A4997	menD	2-succinyl-5-enolpyruvyl-6-hydroxy-3-cyclohexene-1-carboxylate synthase (SEPHCHC synthase) (EC 2.2.1.9) (Menaquinone biosynthesis protein MenD)	0	0	0	0	0	0	0.00150639	0.00163329	0.00163004	0.00486298	0.00298169	0	0	0	0	0	0	0	0	0	0	0	0	0	0	0	0	0	0	0
ACJ78805.1	B7HTN6	BCAH187_A4915		Hydrolase, alpha/beta fold family	0	0	0	0	0	0	0	0	0	0	0	0	0	0	0	0	0	0	0	0	0	0	0	0	0	0.00377273	0	0.0225168	0.0304445	0
ACJ78810.1	B7HN13	BCAH187_A4164		Aminotransferase, classes I and II	0	0	0	0	0	0	0.00909178	0.00492884	0.0147571	0.00978347	0.013497	0.00938476	0	0	0	0	0	0	0	0	0.00249488	0	0	0	0.00520719	0.00263717	0.00792939	0	0	0
ACJ78821.1	B7HLK0	BCAH187_A3915	def	Peptide deformylase (PDF) (EC 3.5.1.88) (Polypeptide deformylase)	0	0	0	0	0	0	0.0168879	0	0	0.00605757	0.0111424	0.0058107	0	0	0	0	0	0	0	0	0	0	0	0	0	0	0	0	0	0
ACJ78824.1	B7HKD0	BCAH187_A1565	hisD	Histidinol dehydrogenase (HDH) (EC 1.1.1.23)	0	0	0	0	0	0	0.00206937	0.0022437	0.00223924	0.00222681	0.00204802	0.00213606	0	0	0	0	0.00229582	0	0	0	0.00227143	0	0	0.00207432	0.00711123	0.00960392	0.0144384	0	0.00430555	0.00459535
ACJ78829.1	B7HL63	BCAH187_A1716		DD-transpeptidase (EC 2.4.1.129) (EC 3.4.16.4) (Penicillin-insensitive transglycosylase) (Penicillin-sensitive transpeptidase) (Peptidoglycan TGase)	0	0	0	0	0	0	0.00785483	0.0106457	0.0106245	0.00633932	0.00680207	0.0101349	0.0264667	0.0286364	0.0339861	0.0308259	0.0261431	0.0292452	0.0515249	0.0433645	0.0560416	0.0371698	0.0657749	0.0373996	0.0393641	0.0410109	0.0433871	0.0521261	0.0541356	0.0577794
ACJ78840.1	B7HVY8	BCAH187_A5218		NAD(P)-bd_dom domain-containing protein	0	0.00720132	0	0.00495657	0	0.00585661	0	0	0	0	0	0	0	0.00928344	0	0.00449695	0	0.00474041	0.00479782	0.00462887	0.00943326	0.00879312	0.00496314	0.00861465	0.00492217	0	0.00999381	0.00495932	0.00447025	0.00954226
ACJ78841.1	B7HW53	BCAH187_A5285	gpmI	2,3-bisphosphoglycerate-independent phosphoglycerate mutase (BPG-independent PGAM) (Phosphoglyceromutase) (iPGM) (EC 5.4.2.12)	0.0314547	0.08469	0.00994695	0.0522609	0.0623589	0.0593757	0.231764	0.228615	0.233818	0.221269	0.248343	0.210452	0.117432	0.0922354	0.0924879	0.0984769	0.102463	0.0884292	0.0661523	0.0713314	0.0765093	0.0606198	0.0704445	0.0890841	0.0918198	0.1112	0.10132	0.0884906	0.0815768	0.106416
ACJ78842.1	B7HSY3	BCAH187_A0397		Cyclopropane fatty acid synthase family protein	0	0	0	0	0	0	0.00217663	0.00236	0	0.00234223	0.00215418	0	0	0	0	0	0	0	0	0	0	0	0	0	0	0	0	0	0	0
ACJ78843.1	B7HYW7	BCAH187_A3413	tkt1	Transketolase (EC 2.2.1.1)	0	0	0	0	0	0	0	0	0	0	0	0	0.00610315	0.00440233	0.00156742	0.00426502	0.00753568	0.00299728	0	0.00146338	0.00447337	0	0	0.00408518	0.00466831	0.00472851	0.00473919	0.00470354	0.00706616	0.00452506
ACJ78849.1	B7HPU7	BCAH187_A0045	rsmI	Ribosomal RNA small subunit methyltransferase I (EC 2.1.1.198) (16S rRNA 2'-O-ribose C1402 methyltransferase) (rRNA (cytidine-2'-O-)-methyltransferase RsmI)	0	0	0	0	0	0	0.00582051	0.00631084	0.00314915	0.009395	0.00576046	0.00300404	0	0	0	0	0	0	0	0	0	0	0	0	0	0	0	0	0	0
ACJ78850.1	B7HS71	BCAH187_A2608		Carboxyl transferase domain protein	0	0	0	0	0	0	0.0207857	0.0150245	0.0243663	0.0205032	0.0205713	0.0268194	0.0194547	0.0149686	0.0119914	0.0108763	0.0153735	0.0171977	0.032878	0.054111	0.0513343	0.021267	0.028009	0.0364619	0.0357142	0.0582817	0.08057	0.019991	0.0288313	0.0365416
ACJ78851.1	B7HZZ0	BCAH187_A3568		Uncharacterized protein	0	0	0	0	0	0	0	0	0	0	0	0	0	0	0	0	0	0	0	0.00257211	0	0	0.0055157	0	0	0	0	0	0.00248397	0.00265116
ACJ78852.1	B7I0E7	BCAH187_A1393	trpE	Anthranilate synthase component 1 (EC 4.1.3.27)	0	0	0	0	0	0	0.0930716	0.132571	0.11256	0.125681	0.0975296	0.111141	0.0122981	0.00788523	0.016845	0.011459	0.0101231	0.00805288	0	0.00196585	0.00400624	0	0	0	0.0125425	0.0275258	0.0339544	0.00210619	0	0.030394
ACJ78855.1	B7HLZ0	BCAH187_A1865		ABC transporter, ATP-binding protein	0	0	0	0	0	0	0	0	0	0.00281978	0	0	0	0	0	0	0	0.00289078	0	0	0	0	0	0	0	0	0	0	0	0
ACJ78857.1	B7HRM0	BCAH187_A4706	speD1	S-adenosylmethionine decarboxylase proenzyme (AdoMetDC) (SAMDC) (EC 4.1.1.50) [Cleaved into: S-adenosylmethionine decarboxylase beta chain; S-adenosylmethionine decarboxylase alpha chain]	0.26476	0.249593	0.322021	0.257687	0.211974	0.258346	0.0135394	0.0220199	0.0146508	0.0145695	0.0200995	0.0209635	0.00760344	0	0.00781092	0	0	0.0298726	0.0226758	0.0145849	0.00743069	0.00692645	0.0312762	0.0135717	0.015509	0.015709	0.0157445	0.0156261	0.00704254	0.0150331
ACJ78862.1	B7HXE5	BCAH187_A0961		ABC transporter, ATP-binding protein	0	0	0	0	0	0	0.0359471	0.0259835	0.0172879	0.0257879	0.043482	0.0288598	0.0179441	0.0345158	0.0322591	0.0459791	0.0354495	0.0352497	0.00891914	0.0215127	0.00876821	0.020433	0.0138397	0.0160146	0.0137255	0.0231708	0.0185785	0.0138291	0.0290857	0.0221738
ACJ78865.1	B7HNH8	BCAH187_A2136		Putative adhesion lipoprotein	0	0	0	0	0	0	0.00275507	0.00298716	0	0	0.00272664	0	0.00928314	0.00892815	0.00317882	0.0086497	0.00305655	0.00303932	0.0307613	0.0237425	0.0181445	0.0140943	0.0159106	0.0193316	0.022091	0.0223759	0.0256302	0.0286171	0.0200628	0.0214132
ACJ78867.1	B7HRP7	BCAH187_A4734		DHH subfamily 1 protein	0	0	0	0	0	0	0.00562574	0.00914949	0.00913131	0.00605374	0.0139192	0.0145176	0.0031593	0	0.00324551	0	0.00624135	0	0	0	0	0	0	0.00563918	0.0096662	0.00979086	0.00654198	0.00324639	0	0.00936959
ACJ78868.1	B7HZL5	BCAH187_A1247		Metallo-beta-lactamase family protein	0	0	0	0	0.00411308	0	0.0220681	0.0079757	0.0119398	0.0158313	0.0254804	0.0227792	0.00826198	0.00397302	0	0.00384911	0	0	0	0.00396202	0.00403714	0.00376318	0	0.0073736	0.00842613	0.0085348	0.00855407	0	0.0076525	0.00408379
ACJ78872.1	B7I0J0	BCAH187_A1437		Immune inhibitor A metalloprotease InhA1 (EC 3.4.24.-)	0	0	0	0	0	0	0	0	0	0	0	0.0011678	0.00127068	0.00366626	0.0026107	0.00236794	0.00251029	0.00249614	0.00884229	0.00487481	0.00620904	0.0115754	0.0169872	0.00340214	0.016847	0.00393791	0.0052624	0.0326426	0.0447238	0.00376847
ACJ78874.1	B7HLK8	BCAH187_A3923	rqcH	Rqc2 homolog RqcH (RqcH)	0	0	0	0	0	0	0.0151407	0.0246242	0.0229369	0.0293266	0.0164829	0.01094	0.00340108	0	0	0.0015845	0.0033595	0.00167028	0	0	0	0	0	0	0	0.00351338	0.00352131	0	0.00315018	0.00168111
ACJ78879.1	B7HK78	BCAH187_A1513		Ribonucleoside-diphosphate reductase, subunit beta (EC 1.17.4.1)	0	0	0	0	0	0	0.025629	0.020841	0.0207996	0.0137894	0.0126823	0.0264549	0.0143927	0	0	0	0	0	0	0	0	0	0	0	0	0	0	0	0	0
ACJ78880.1	B7HYC5	BCAH187_A5543		Uncharacterized protein	0	0	0	0	0	0	0.00595634	0.00645811	0.00644528	0	0.00589489	0	0	0	0	0	0	0	0	0	0	0	0	0	0	0	0	0	0	0
ACJ78883.1	B7HS37	BCAH187_A0372	purD	Phosphoribosylamine--glycine ligase (EC 6.3.4.13) (GARS) (Glycinamide ribonucleotide synthetase) (Phosphoribosylglycinamide synthetase)	0.0223447	0.0248946	0	0.0195825	0.0261045	0.0115692	0.0551748	0.0414158	0.0620002	0.0707902	0.0840085	0.0591433	0.0238346	0.0252155	0.014691	0.0155458	0.0306062	0.0140463	0.0189553	0.0251457	0.0256224	0.0130275	0.0220595	0.0233989	0.0388931	0.0492433	0.0493545	0.0269408	0.024284	0.0282747
ACJ78889.1	B7HMD5	BCAH187_A4069		Uncharacterized protein	0	0	0	0.00595682	0	0	0.0103284	0.00559925	0.00558813	0	0	0	0.00580023	0.0167353	0.011917	0.00540445	0.00572932	0.0113941	0.0115321	0.0166889	0.0226738	0.026419	0.0238588	0.0258828	0.00591547	0	0.0120106	0.00596012	0	0.0172019
ACJ78891.1	B7HN19	BCAH187_A4172		Uncharacterized protein	0	0	0	0.025524	0.0412423	0.0201059	0.0147519	0	0.0159628	0.0158742	0.0218995	0.00761364	0	0	0	0.00771907	0	0	0.00823551	0.0079455	0	0.00754675	0	0	0.00844895	0	0	0	0.00767323	0
ACJ78895.1	B7HKL0	BCAH187_A3705		Thermostable carboxypeptidase 1 (EC 3.4.17.-)	0	0	0	0	0	0	0.0141516	0.0127865	0.0102088	0.0177663	0.0070028	0.012173	0.0132454	0.0127389	0.0108855	0.0148099	0.0157002	0.0130097	0.00263346	0.00254072	0	0.00723965	0	0	0.00270171	0.00820967	0.00548547	0	0.00245366	0.00523762
ACJ78903.1	B7HNC2	BCAH187_A2080		Putative polysaccharide deacetylase	0	0	0.00605463	0.00367048	0.0035585	0.00433699	0	0	0	0	0	0.00328463	0.00357399	0.00343732	0.00367152	0.00333012	0.0035303	0.00702081	0.0177646	0.0239946	0.0139712	0.0227904	0.0294027	0.0159485	0.01458	0.00738402	0.00740069	0.0220351	0.0198621	0.0105995
ACJ78910.1	B7HMG7	BCAH187_A1908		Uncharacterized protein	0	0	0	0	0	0	0	0	0	0	0	0	0.00705492	0.00452342	0.00483162	0.0109559	0.0116144	0.00692939	0.00701331	0.00676635	0.00229821	0.0128535	0.0096733	0.0104939	0.00479672	0.00485859	0.00486955	0.00966586	0.00871265	0.00464954
ACJ78924.1	B7HP16	BCAH187_A2188		Acetyltransferase, gnat family	0	0	0	0	0	0	0.00440007	0.00477074	0.00476126	0.0142045	0.013064	0.00454186	0	0	0	0	0	0	0	0	0	0	0	0	0	0	0	0	0	0
ACJ78925.1	B7HTM6	BCAH187_A2845		Putative chitinase	0	0	0	0	0	0	0.00196137	0	0	0	0.00194113	0	0	0	0	0	0	0	0	0	0	0	0	0	0	0.00227567	0	0.00226366	0	0
ACJ78926.1	B7HQ35	BCAH187_A2351	azoR	FMN dependent NADH:quinone oxidoreductase (EC 1.6.5.-) (Azo-dye reductase) (FMN-dependent NADH-azo compound oxidoreductase) (FMN-dependent NADH-azoreductase) (EC 1.7.1.17)	0	0	0	0.00987893	0.00478878	0.0058364	0.0171289	0.00928593	0.0231687	0.00921603	0.0254283	0.0221011	0.0240481	0.0416313	0.0395269	0.0448143	0.0380066	0.0330683	0.0478126	0.0369031	0.0235017	0.0438139	0.0445141	0.0343397	0.0245259	0.0248422	0.0199186	0.0395376	0.0311837	0.0332826
ACJ78928.1	B7HNR1	BCAH187_A4278		Peptidase, M20/M25/M40 family (EC 3.4.-.-)	0.0148976	0.0373448	0.00942219	0.0342719	0.0470707	0.0776158	0.235218	0.171812	0.200942	0.215812	0.237692	0.276023	0.183541	0.176522	0.168551	0.147696	0.140093	0.150229	0.328978	0.336063	0.323411	0.260931	0.323155	0.292864	0.385719	0.361966	0.365662	0.280042	0.278183	0.390378
ACJ78931.1	B7HMQ2	BCAH187_A1995		Enterotoxin A	0.0236073	0.0338158	0.0298614	0.04655	0.0451299	0.10695	0.309397	0.340323	0.266865	0.342586	0.275141	0.337881	0.465854	0.4214	0.444937	0.441105	0.460159	0.430359	0.362976	0.37676	0.310076	0.371616	0.406557	0.330363	0.336429	0.332964	0.263323	0.465758	0.461809	0.323616
ACJ78934.1	B7HUJ7	BCAH187_A2937		Uncharacterized protein	0	0	0	0.0073887	0	0	0.0384334	0.0138904	0.0207941	0.0137858	0.0380369	0.013224	0.0143889	0.0138387	0.0147816	0.00670355	0.014213	0.0211994	0.0143041	0.0207006	0.021093	0.0196617	0.014797	0.0321044	0.0220122	0.0371602	0.0148976	0.0221784	0.026655	0.0213368
ACJ78937.1	B7HTS9	BCAH187_A4959		BmrU protein	0	0	0	0	0	0	0.0238951	0.0226695	0.0290886	0.0289271	0.0266046	0.0277482	0.0335475	0.0225852	0.0275703	0.0281325	0.0265099	0.0329506	0.0133398	0.0160876	0.0163926	0.0213923	0.0137995	0.0269462	0.0273712	0.0207931	0.0208401	0.0344722	0.0248582	0.0265313
ACJ78938.1	B7HYX3	BCAH187_A3419		Oxidoreductase, zinc-binding dehydrogenase family	0	0	0	0	0	0	0.0221214	0.0179887	0.0239373	0.0238044	0.0218932	0.0142714	0.00310573	0.00597393	0	0.00289381	0.00306776	0.00305047	0	0.00297869	0.00607034	0.00282921	0.0031938	0.00554356	0	0.00962485	0.0128621	0	0.00287662	0.00614048
ACJ78943.1	B7HML0	BCAH187_A1952		Putative oligopeptide ABC transporter, oligopeptide-binding protein	0	0	0	0	0	0	0	0	0	0	0	0	0.00180218	0.00519979	0.00185136	0.00335841	0.00534044	0.00177012	0.00358311	0.00864232	0.00528371	0.00656688	0.00185329	0.00804199	0.00735194	0.00558507	0.00559768	0.00555558	0.00333847	0.00356318
ACJ78945.1	B7HQC0	BCAH187_A2436	prsA	Foldase protein PrsA (EC 5.2.1.8)	0	0	0	0	0	0	0.0428359	0.0497619	0.0364196	0.0428024	0.0333095	0.0536912	0.0721673	0.079323	0.056485	0.0832531	0.0441288	0.0573817	0.105904	0.112063	0.0906784	0.10957	0.0812817	0.0613404	0.0771059	0.0639003	0.0747186	0.0706254	0.0350133	0.0713426
ACJ78952.1	B7HLY2	BCAH187_A1857		Lpxtg-motif cell wall anchor domain protein	0.00480606	0.00267725	0.0121586	0.0110563	0.00893251	0.00435466	0	0	0	0	0	0	0	0	0	0	0	0	0	0	0	0	0	0	0	0	0	0	0	0
ACJ78959.1	B7HPI3	BCAH187_A4417		Uncharacterized protein	0	0	0	0	0	0	0.0102802	0.0111462	0	0	0.0101742	0.0106115	0	0	0	0	0	0	0	0	0	0	0	0	0	0	0	0.0711876	0.0534728	0
ACJ78960.1	B7HPW1	BCAH187_A0059	prsA	Ribose-phosphate pyrophosphokinase (RPPK) (EC 2.7.6.1) (5-phospho-D-ribosyl alpha-1-diphosphate) (Phosphoribosyl diphosphate synthase) (Phosphoribosyl pyrophosphate synthase) (P-Rib-PP synthase) (PRPP synthase) (PRPPase)	0	0	0	0	0	0	0.211147	0.225882	0.198015	0.251447	0.208969	0.200515	0.0790505	0.0547399	0.0389797	0.0559789	0.0655906	0.0465864	0.00943012	0.0151634	0.0123607	0.0115219	0.00325169	0.0225762	0.0225739	0.0359308	0.0523809	0.0227443	0.0175726	0.0375107
ACJ78971.1	B7HX75	BCAH187_A5412		Conserved domain protein	0.0482667	0.0645296	0.0915806	0.0703236	0.0753549	0.0830934	0.0641752	0.11133	0.0381937	0.0448875	0.0571618	0.0629311	0.266692	0.318884	0.251756	0.258568	0.288351	0.293805	0.404845	0.463175	0.320508	0.416949	0.422501	0.427785	0.360204	0.398356	0.313434	0.403659	0.363852	0.39903
ACJ78973.1	B7HZX3	BCAH187_A3551		Putative lipoprotein	0	0	0	0.0034889	0.00338247	0.00824488	0.00907403	0.00655896	0.00981889	0	0.00299347	0.0124886	0.0441635	0.0424747	0.0279192	0.0379846	0.0302009	0.040041	0.0911833	0.0781976	0.0830002	0.0711785	0.0768576	0.0757976	0.0692937	0.0701874	0.084415	0.0663259	0.0597851	0.0772426
ACJ78974.1	B7HQD0	BCAH187_A4505		Cys/Met metabolism PLP-dependent enzyme	0	0	0	0	0	0	0.0118721	0.0128723	0.0179854	0.0153304	0.0234993	0.0220585	0	0	0	0	0	0	0	0	0	0	0	0	0	0	0	0	0	0
ACJ78977.1	B7HRY5	BCAH187_A0280	murF_1	UDP-N-acetylmuramoyl-tripeptide--D-alanyl-D-alanine ligase (EC 6.3.2.10) (D-alanyl-D-alanine-adding enzyme)	0	0	0	0	0	0	0.0252597	0.0210674	0.018923	0.0271815	0.0192301	0.0160454	0.0174589	0.0125934	0.00896765	0.0244013	0.0172454	0.0107177	0	0	0	0	0	0	0.00445144	0.00676327	0.0112976	0	0.00606411	0.00431485
ACJ78978.1	B7HPY6	BCAH187_A0086		DNA-binding protein	0.214857	0.15233	0.197656	0.224671	0.217817	0.230072	0	0.014079	0.014051	0.013973	0.0128511	0	0	0	0	0	0	0	0	0	0	0	0.0149979	0	0	0	0	0	0	0
ACJ78986.1	B7HXF1	BCAH187_A0967	cotJC	CotJC protein	0	0	0	0	0	0	0	0	0	0	0	0	0	0	0	0	0	0	0	0.0195184	0.0198884	0.0139041	0.0209279	0.0181626	0	0.0052557	0.0105351	0.0156838	0.0141372	0.00502957
ACJ78991.1	B7HYG2	BCAH187_A5580		Putative lipase/acylhydrolase	0	0	0	0	0	0	0	0	0	0	0	0	0.00367493	0	0.00377521	0.00684834	0.00363	0.00360955	0.0182663	0.0176231	0.0215486	0.0133909	0.0113374	0.0131191	0.0149918	0.0113888	0.0228291	0.0151049	0.00340384	0.0181647
ACJ78996.1	B7HY93	BCAH187_A5511	fbp2	Fructose-1,6-bisphosphatase	0	0	0	0	0.00969731	0.0196979	0.078044	0.0752164	0.0719392	0.0746502	0.0886815	0.0984609	0.175311	0.187342	0.193436	0.166374	0.176375	0.188136	0.300145	0.314485	0.285547	0.298702	0.310487	0.312922	0.268192	0.271651	0.265541	0.320256	0.303709	0.250334
ACJ79002.1	B7HQK9	BCAH187_A4585	mreC	Cell shape-determining protein MreC (Cell shape protein MreC)	0	0	0	0	0	0	0.00938959	0.00678705	0.00677356	0.00336798	0.00619514	0.0161536	0.010546	0.0135236	0.014445	0.00982638	0.0138894	0.0172639	0.034946	0.0236008	0.0309192	0.0128093	0.0144601	0.0156867	0.021511	0.0108942	0.0254773	0.00361223	0.00976803	0.020851
ACJ79007.1	B7HSN4	BCAH187_A4832		Metallo-beta-lactamase family protein	0	0	0	0	0	0	0.00897159	0.00648491	0.00647203	0.00965414	0.00591935	0.0123476	0.0302296	0.0452256	0.0448564	0.0406854	0.0364955	0.0461871	0.0567635	0.0612076	0.0459554	0.055076	0.037995	0.0509605	0.0445324	0.027758	0.0452086	0.0552229	0.052888	0.0464864
ACJ79011.1	B7HZT8	BCAH187_A1320	prsA	Foldase protein PrsA (EC 5.2.1.8)	0	0	0	0	0	0	0.00303573	0.00329146	0	0.00653338	0	0.0125342	0.00681922	0.00655845	0.0070053	0.0158847	0.0101038	0.0133958	0.0440635	0.0327014	0.023325	0.0403784	0.0350629	0.0121719	0.0139094	0.0140888	0.0105904	0.00700719	0.00315808	0.0337065
ACJ79012.1	B7HSN2	BCAH187_A4830		PepSY domain-containing protein	0	0	0	0	0.00965772	0.0117705	0.0172723	0.00936366	0.0186901	0.0185864	0.0256411	0.0267433	0.0193995	0.0186577	0.00996445	0.0361516	0.0191624	0.0190544	0.00964256	0.00930301	0.00947939	0.00883613	0	0.00865678	0.0197849	0.0200401	0	0.0199343	0.00898422	0.00958893
ACJ79015.1	B7HLT9	BCAH187_A1814		Flagellar hook-associated protein 1	0.0552129	0.0546787	0.13968	0.101143	0.0706926	0.0639235	0.0448622	0.0685402	0.0441316	0.0307206	0.0443993	0.0568324	0.082452	0.079299	0.0870548	0.0682896	0.088231	0.0742362	0.0728585	0.0680962	0.0581958	0.0771972	0.0942112	0.0674541	0.0467167	0.0473192	0.0331983	0.0588367	0.0509131	0.0498116
ACJ79017.1	B7HWU6	BCAH187_A3225		DinB_2 domain-containing protein	0	0	0	0	0	0	0.0102916	0	0.0167045	0.0110745	0.0101854	0.0053116	0	0	0	0	0	0	0	0	0	0	0	0	0	0	0	0	0	0
ACJ79021.1	B7HKT5	BCAH187_A3780		Copper-ion-binding protein	0.0810615	0.0903119	0.102537	0.139861	0.0602642	0.09181	0	0	0	0	0	0	0	0	0	0	0	0	0	0	0	0	0	0	0	0	0	0	0	0
ACJ79025.1	B7HYQ5	BCAH187_A1157	rsbV	Anti-sigma factor antagonist	0.0234575	0	0.014836	0.026982	0.00871961	0.0106272	0	0	0	0	0	0	0	0	0	0	0	0	0	0	0	0	0	0	0	0	0	0	0	0.0086575
ACJ79026.1	B7HLP1	BCAH187_A1765		Putative lacX protein	0.00891224	0.0248232	0	0.0307538	0.0298156	0.0242255	0.035549	0.0289078	0.0256448	0.0382536	0.0351822	0.0305788	0.0266181	0.0192002	0.0205084	0.027902	0.0197195	0.0163403	0.0132306	0.0255293	0.0130067	0.0181861	0.00342162	0.0207865	0.0237536	0.0309342	0.0241143	0.0136759	0.0184909	0.0296032
ACJ79027.1	B7HNK0	BCAH187_A2158		Putative oxidoreductase	0	0	0	0	0	0	0.00871835	0	0	0	0.0043142	0	0	0	0	0	0	0	0	0	0	0	0	0	0	0	0	0	0	0
ACJ79028.1	B7HNL1	BCAH187_A4227		MutT/nudix family protein	0	0.00818654	0	0	0.0109256	0.0399472	0.0635044	0.0635576	0.0792891	0.0525659	0.0773528	0.0655508	0.142651	0.121366	0.0901807	0.127805	0.113809	0.145502	0.0654506	0.0894566	0.0911527	0.114956	0.0620637	0.102829	0.139889	0.12469	0.10793	0.118394	0.127046	0.108478
ACJ79031.1	B7HYG9	BCAH187_A1071		Enoyl-CoA hydratase/isomerase family protein	0	0	0	0	0	0	0.0102695	0.0148461	0.0111124	0.0110507	0.0135513	0.00706692	0.00768948	0.0110931	0.011849	0.0143296	0.00759547	0.011329	0.00382207	0.00368748	0.00751478	0.00700483	0	0.00686266	0	0	0.0159227	0.00395072	0.00356112	0.00380081
ACJ79034.1	B7HLQ3	BCAH187_A1778		Putative adenosylmethionine--8-amino-7-oxononanoate aminotransferase	0	0	0	0	0	0	0	0	0	0	0	0	0	0	0	0	0	0	0	0	0	0	0	0	0	0.00452544	0.00680349	0	0.00202881	0.00216536
ACJ79035.1	B7HNT9	BCAH187_A4306		Hemolysin A	0	0	0	0	0	0	0.00314695	0.0102361	0.00340527	0.0101591	0.00622895	0.00649671	0	0	0	0	0	0	0	0	0	0	0	0	0	0	0	0	0	0
ACJ79044.1	B7HXU0	BCAH187_A3303		Autolysin (Cell wall hydrolase)	0.0559263	0.0423697	0.0735723	0.0566096	0.0582088	0.0425658	0.00446156	0.00967482	0.00804633	0.00320066	0.00294369	0.00307022	0.00501104	0.00803237	0.0137274	0.0108946	0.00989956	0.0147657	0.00332099	0.00160202	0.0016324	0.00760813	0.00343543	0.00894445	0.00851767	0.00345101	0.0017294	0.0120147	0.012377	0.00825631
ACJ79052.1	B7HLP6	BCAH187_A1771	cspB1	Cold shock protein CspB	0.28771	0.27475	0.519902	0.58308	0.504179	0.558615	0.0956344	0.0888778	0.0591341	0.0735073	0.108169	0.0846139	0	0.0295158	0.0472902	0.0285952	0.0303141	0.0452149	0.0152542	0.029434	0.0299921	0.111827	0.205137	0.0410841	0.0782476	0.0475541	0.0317743	0.110374	0.0852762	0.0303386
ACJ79057.1	B7HKG0	BCAH187_A1598		PspA/IM30 family protein	0	0	0	0	0	0	0.125851	0.160532	0.0720959	0.119493	0.0769292	0.129906	0.286857	0.383844	0.286144	0.329262	0.238179	0.351171	0.223173	0.271137	0.2519	0.261317	0.0940554	0.278275	0.258637	0.304919	0.25826	0.380204	0.361963	0.26303
ACJ79063.1	B7HSU5	BCAH187_A4894		Uncharacterized protein	0	0	0	0	0	0	0.00244016	0	0	0.00525162	0.00482998	0	0	0	0	0	0	0	0	0	0	0	0	0	0	0	0	0	0	0
ACJ79064.1	B7HYC9	BCAH187_A5547		Putative agmatinase	0	0	0	0	0	0	0.00605608	0.00984938	0.00982981	0.00977524	0.0089904	0.0125025	0.0204058	0.0163546	0.0104813	0.0253512	0.016797	0.0167023	0.0135237	0.0130474	0.00997111	0.0123926	0.00699482	0.0212469	0.0242798	0.0140531	0.017606	0.0174736	0.0283508	0.00672422
ACJ79067.1	B7HZI0	BCAH187_A1212		HIT family protein	0.00918056	0	0	0.0140799	0	0	0.0488258	0.0397042	0.0396253	0.0459729	0.048322	0.0377994	0.0342744	0.0395565	0.0352097	0.0383228	0.0338554	0.0269317	0.0204434	0.039447	0.0401949	0.0562009	0.0493449	0.0489424	0.0419465	0.0566499	0.0425834	0.0493069	0.031746	0.0542124
ACJ79070.1	B7HKI1	BCAH187_A3675		Phospholipase/carboxylesterase family protein	0	0	0	0	0.00485431	0.00591627	0.00868166	0.00470651	0.00469716	0.00467108	0.00429604	0.0134421	0.00975088	0.018756	0.0150254	0.018171	0.0240792	0.0239435	0.00484669	0.00935204	0.00476467	0.013324	0.0050137	0.0130536	0.00994461	0.0100729	0.0201912	0.0150295	0.0180631	0.0144592
ACJ79071.1	B7HPA4	BCAH187_A2276	narH	Respiratory nitrate reductase, beta subunit (EC 1.7.99.4)	0	0	0	0	0	0	0	0	0.00204105	0.00405944	0	0	0	0	0	0	0	0	0	0	0	0	0	0	0	0	0	0	0	0
ACJ79079.1	B7HL20	BCAH187_A1673	hup1	DNA-binding protein HU	3.9321	3.18759	4.81898	3.64881	3.46925	3.61823	0.966283	0.88226	0.880507	0.678605	0.805317	0.997421	0.354147	0.428502	0.481169	0.415138	0.394955	0.504938	0.874468	0.536884	0.803847	0.874182	1.44501	0.662721	0.87383	0.719881	0.567743	0.680863	0.581974	0.813136
ACJ79081.1	B7HL08	BCAH187_A1661	rpsA	Ribosomal protein S1	0.021012	0.0780327	0.00885953	0.0456525	0.0963301	0.168173	0.386468	0.403879	0.387962	0.370776	0.377873	0.406132	0.627564	0.596021	0.596337	0.643216	0.668967	0.577873	0.280738	0.356121	0.344985	0.28108	0.164029	0.424731	0.530694	0.524032	0.546873	0.545447	0.600645	0.48856
ACJ79085.1	B7HUJ0	BCAH187_A2930		Uncharacterized protein	0	0	0	0	0	0	0	0	0	0	0	0	0	0	0	0	0	0.00860312	0.00435365	0.00420034	0.00855996	0.00797909	0	0.00781714	0	0	0	0.0045002	0.00405641	0.00432944
ACJ79089.1	B7HVT1	BCAH187_A3103		Fe-S_biosyn domain-containing protein	0.0255535	0.0284695	0	0.0587856	0.0094987	0.0231534	0	0.00920948	0	0	0	0	0	0	0	0	0	0	0	0	0	0.00869063	0	0	0	0.00985507	0	0	0	0
ACJ79095.1	B7HQ22	BCAH187_A2338		D,D-heptose 1,7-bisphosphate phosphatase (EC 3.1.3.-)	0.00763731	0.00850885	0	0.0175696	0.0113557	0.00691999	0	0	0	0	0	0	0	0	0	0	0	0	0	0	0	0	0	0	0	0	0	0	0	0
ACJ79096.1	B7HQI4	BCAH187_A4559		Spovid-dependent spore coat assembly factor safa ftsk/spoiiie family protein surface protein pspc	0	0	0	0	0	0	0	0	0	0	0	0	0	0	0	0	0	0	0.00474855	0.0213795	0.0404577	0.0159552	0.0229235	0.0170524	0.00487162	0.00822408	0.0230794	0.10144	0.146003	0.0157404
ACJ79101.1	B7HPT4	BCAH187_A0026	dnaX	DNA polymerase III subunit gamma/tau (EC 2.7.7.7)	0	0	0	0	0	0	0.0123022	0.0183405	0.0166401	0.0182024	0.0121753	0.00476199	0	0	0	0	0	0	0	0	0	0	0	0	0	0	0	0	0	0
ACJ79109.1	B7HPC9	BCAH187_A2301	spoVS1	Stage V sporulation protein S	0.0156708	0	0	0	0	0	0	0	0	0	0	0.0107536	0	0	0.0120203	0.0109025	0	0	0	0	0	0	0	0	0	0	0	0.024047	0.0216756	0
ACJ79118.1	B7HLA8	BCAH187_A3821		Putative pyruvate ferredoxin oxidoreductase, alpha subunit	0	0.00254923	0	0	0.00510323	0.0103661	0.155156	0.171525	0.164601	0.180055	0.144523	0.127183	0.0563799	0.044365	0.0456327	0.0636761	0.0607534	0.0486644	0.0271745	0.024579	0.0317237	0.0233455	0.0193262	0.0274459	0.0331061	0.0476522	0.0566042	0.0316004	0.0490559	0.0472909
ACJ79131.1	B7HND4	BCAH187_A2092		Putative protease	0.0235889	0.037544	0.0724642	0.0490979	0.0676422	0.10992	0.380845	0.38378	0.33211	0.37607	0.354744	0.238183	0.183681	0.0895383	0.0878844	0.103157	0.139183	0.0790849	0.0650347	0.0482651	0.0467211	0.0343821	0.0672757	0.0494036	0.102647	0.07018	0.0573128	0.0801516	0.121189	0.0621856
ACJ79135.1	B7HU09	BCAH187_A0530		Uncharacterized protein	0	0	0	0	0	0	0.0128132	0.0218312	0.0207974	0.0196971	0.0108694	0.00755776	0.00308383	0.00296591	0.00527998	0.00478901	0.00507689	0.00504828	0	0	0.00301377	0	0.00105709	0	0	0.00212378	0.00106429	0.00105628	0.00380846	0.0020324
ACJ79139.1	B7HT09	BCAH187_A0424	serS2	Seryl-tRNA synthetase (EC 6.1.1.11)	0	0	0	0	0	0	0.00200646	0.00652646	0.0065135	0.00863645	0.00794304	0.00207112	0	0	0	0	0	0	0	0	0	0	0	0	0	0	0	0	0	0
ACJ79152.1	B7HYP9	BCAH187_A1151		Group-specific protein	0	0	0	0	0	0	0	0	0	0	0	0	0	0	0	0	0	0	0.00650344	0.00627443	0.0127868	0	0.00672754	0.00583858	0.006672	0.00675804	0.0067733	0	0	0
ACJ79164.1	B7HQZ1	BCAH187_A0203	glmS	Glutamine--fructose-6-phosphate aminotransferase [isomerizing] (EC 2.6.1.16) (D-fructose-6-phosphate amidotransferase) (GFAT) (Glucosamine-6-phosphate synthase) (Hexosephosphate aminotransferase) (L-glutamine--D-fructose-6-phosphate amidotransferase)	0	0	0	0	0.00166804	0	0.192417	0.232885	0.242106	0.215081	0.193384	0.189379	0.0753887	0.0676721	0.0619567	0.0780494	0.0728122	0.0691109	0.00999255	0.0176746	0.0163724	0.0152614	0.0103369	0.026913	0.0170859	0.0363431	0.0537705	0.0189363	0.0263792	0.0430602
ACJ79169.1	B7HQD9	BCAH187_A4514		Peptidase, U32 family (EC 3.4.-.-)	0	0	0	0	0	0	0.0101598	0.0132188	0.0131925	0.0218655	0.014077	0.00419488	0.00228221	0	0	0	0	0	0	0	0	0	0	0	0	0	0	0	0	0
ACJ79173.1	B7HPF6	BCAH187_A4389	metI	Cystathionine gamma-synthase/O-acetylhomoserine thiolyase	0	0	0	0	0	0	0.014422	0.00781844	0.0156058	0.0155192	0.0142732	0.00992447	0	0	0	0	0.00266669	0	0	0	0	0	0	0	0	0	0	0	0	0
ACJ79175.1	B7HQQ4	BCAH187_A4631		Cytosine deaminase	0	0	0	0	0	0	0.0411014	0.0375274	0.0327712	0.0419005	0.0363955	0.0312612	0.0121483	0.00233674	0.00249595	0.0181109	0.0191996	0.00715926	0.00241532	0.00233027	0.0047489	0.00221332	0	0.0065052	0.00991169	0.00501976	0.0100622	0.00748988	0.00900167	0.00720566
ACJ79178.1	B7HXN9	BCAH187_A1059		Uncharacterized protein	0	0	0	0.0075906	0.00735904	0.00896895	0.0263225	0.0214049	0.00712079	0.028325	0.0260509	0.0135853	0.00739107	0	0	0.00688673	0	0	0	0	0	0	0	0	0	0	0	0	0	0.00730661
ACJ79182.1	B7HX68	BCAH187_A5405	dat2	D-alanine aminotransferase (EC 2.6.1.21)	0	0	0	0	0	0	0.00293835	0	0.0063591	0.0063238	0.00581607	0.00606608	0	0	0	0	0	0	0	0	0	0	0	0	0	0	0.00341691	0	0	0
ACJ79183.1	B7HMC0	BCAH187_A4053		Uncharacterized protein	0.0837139	0.093267	0.0661824	0.208632	0.116693	0.151702	0.0486963	0.0301706	0.0301106	0.0374293	0.0481938	0.0359039	0.0312535	0.0375729	0.0321063	0.0509615	0.0308714	0.0306974	0.0155346	0.0224813	0.0229076	0.0213531	0.0160699	0.0278929	0.0478116	0.0322855	0.0485376	0.0562013	0.0506589	0.0540686
ACJ79185.1	B7HQF3	BCAH187_A4528		TPR domain protein	0	0	0	0	0.00442976	0.00539884	0.0475342	0.0515386	0.0342908	0.0468881	0.0509641	0.0449772	0.0622866	0.0727414	0.0685567	0.0621818	0.0615251	0.0830277	0.0751877	0.0682729	0.0739153	0.093217	0.0777784	0.0873543	0.0680615	0.0689393	0.0644886	0.0777186	0.0618126	0.0703712
ACJ79188.1	B7HS30	BCAH187_A0365	purS	Phosphoribosylformylglycinamidine synthase subunit PurS (FGAM synthase) (EC 6.3.5.3) (Formylglycinamide ribonucleotide amidotransferase subunit III) (FGAR amidotransferase III) (FGAR-AT III) (Phosphoribosylformylglycinamidine synthase subunit III)	0.415428	0.599971	0.194624	0.436549	0.503302	0.376409	0.112516	0.055452	0.110684	0.0770484	0.0708623	0.06335	0.0344654	0.0441966	0.0472079	0.0535228	0.0453921	0.0451363	0.0114207	0.0110186	0.0112275	0.0209312	0	0.0205063	0.0351502	0.0356035	0.0237893	0.0118052	0.0425639	0.0340716
ACJ79192.1	B7HKZ8	BCAH187_A1651	mecA	Adapter protein MecA	0	0	0	0	0	0	0.0041329	0.00448106	0	0.00889465	0.00409025	0	0	0	0	0	0	0	0	0	0	0	0	0	0	0	0	0	0	0
ACJ79194.1	B7HY94	BCAH187_A5512	murA	UDP-N-acetylglucosamine 1-carboxyvinyltransferase (EC 2.5.1.7) (Enoylpyruvate transferase) (UDP-N-acetylglucosamine enolpyruvyl transferase) (EPT)	0	0	0	0	0	0	0.00427653	0.00463679	0.00694136	0.00920377	0.00423241	0.00441434	0.00240161	0	0	0	0	0	0	0	0	0	0	0	0	0	0	0.00246781	0	0.00237417
ACJ79198.1	B7HZQ2	BCAH187_A1284		Putative S-layer protein	0.017752	0.0263704	0.01497	0.022688	0.0219959	0.0268079	0.00786768	0.00426523	0	0.00846625	0.0116798	0.00812121	0.00883665	0.0127481	0.0136167	0.0164673	0.0174572	0.0130191	0.00439227	0.0084752	0.00863589	0.0120748	0	0.0197162	0.0495672	0.0136927	0.0182981	0.0862623	0.0900326	0.0218392
ACJ79202.1	B7HXL3	BCAH187_A1032	gapN	Glyceraldehyde-3-phosphate dehydrogenase, NADP-dependent (EC 1.2.1.9)	0	0	0	0	0.00211663	0.00257968	0.0378548	0.0348871	0.0286735	0.0285143	0.0374642	0.0410283	0	0	0	0	0	0	0	0	0	0	0	0	0	0	0	0	0	0
ACJ79204.1	B7HNM1	BCAH187_A4237		Putative sugar-binding transcriptional regulator, LacI family	0	0	0.00574412	0	0	0	0	0.00327322	0.00653343	0.00974573	0.00896326	0.00311618	0	0	0	0	0	0	0.00337071	0	0	0	0	0	0	0	0	0	0	0
ACJ79205.1	B7HLJ8	BCAH187_A3913	sun	16S rRNA m5C967 methyltransferase (EC 2.1.1.176) (rRNA (cytosine-C(5)-)-methyltransferase RsmB)	0	0	0	0	0	0	0.00983914	0.010668	0.00851744	0.0169403	0.0155802	0.00609372	0	0	0	0	0	0	0	0	0	0	0	0	0	0	0	0	0	0
ACJ79206.1	B7HR45	BCAH187_A2469	bacC	Isochorismate synthase (EC 5.4.4.2)	0	0	0	0	0	0	0	0	0	0	0	0	0	0	0	0	0	0	0	0	0	0.00226174	0	0	0	0.00256479	0.00257058	0.00255125	0.00229965	0.00490887
ACJ79209.1	B7HRY4	BCAH187_A0279	ddl	D-alanine--D-alanine ligase (EC 6.3.2.4) (D-Ala-D-Ala ligase) (D-alanylalanine synthetase)	0	0.00409562	0	0.00281896	0.0136648	0.0299776	0.0708724	0.074193	0.0899125	0.0762643	0.0822345	0.0782015	0.131753	0.137275	0.135349	0.135551	0.138276	0.126713	0.10369	0.105303	0.0858399	0.0950177	0.0677447	0.105338	0.111976	0.0992424	0.0966246	0.118462	0.116949	0.11668
ACJ79221.1	B7HN99	BCAH187_A2057		Nitroreductase domain-containing protein	0.0190865	0.0212646	0.024143	0.034151	0.0331092	0.0288231	0.126887	0.0917173	0.100689	0.109232	0.142321	0.113512	0.0665066	0.0731009	0.0585612	0.0796737	0.0797706	0.0466595	0.0802817	0.100235	0.0928508	0.043275	0.0293111	0.12295	0.125966	0.127591	0.142634	0.0976284	0.127601	0.169063
ACJ79228.1	B7HVS3	BCAH187_A3094		Uncharacterized protein	0	0	0	0	0	0	0.0153043	0.0165935	0.00662422	0.0131749	0.00908782	0.00631898	0	0.00330636	0.00353164	0	0	0	0	0	0	0	0	0	0	0	0	0	0	0.00339854
ACJ79230.1	B7HQR5	BCAH187_A0111		Negative regulator of genetic competence ClpC/MecB	0.00488855	0.0199702	0	0.0162443	0.0254403	0.0428176	0.194994	0.229039	0.260234	0.216823	0.201559	0.191214	0.225093	0.223506	0.246234	0.253948	0.275222	0.24977	0.166917	0.15287	0.17955	0.14409	0.125122	0.150939	0.157593	0.203617	0.183921	0.14503	0.151013	0.185234
ACJ79236.1	B7I009	BCAH187_A3587		Conserved domain protein	0.0169812	0.018919	0.0214799	0.0260434	0.0252489	0.0153863	0	0	0	0	0	0	0	0	0	0	0	0	0	0	0	0	0	0	0	0	0	0	0	0
ACJ79240.1	B7HQF5	BCAH187_A4530		Cysteine desulfurase (EC 2.8.1.7)	0	0	0	0	0	0	0.00697096	0.0100776	0.0100576	0.0075013	0.00689903	0.00239853	0	0	0	0	0	0	0	0	0	0	0	0	0	0	0	0	0	0
ACJ79241.1	B7HPI9	BCAH187_A4423		GTP cyclohydrolase 1 type 2 homolog	0	0	0	0	0	0	0.012003	0.0130141	0.0103906	0.0077497	0.0190066	0.0123898	0.00808876	0.00777944	0.00830948	0.0100491	0.0106532	0.0105931	0.00804106	0.0181018	0.013175	0.0122809	0.0166363	0.0168443	0.0274982	0.0306381	0.019541	0.0138529	0.0199788	0.0293199
ACJ79242.1	B7HVV0	BCAH187_A3122	sipU	Signal peptidase I (EC 3.4.21.89)	0	0	0	0	0	0	0.0285762	0.0258196	0.0206146	0.0205002	0.0188542	0.0245809	0.0106985	0.0154341	0.0164857	0.019937	0.0105677	0.0105082	0.0372241	0.0307828	0.0418219	0.0389839	0.0440077	0.0334186	0.0436444	0.0442072	0.0387687	0.0329804	0.0198186	0.0317289
ACJ79243.1	B7HRZ4	BCAH187_A0289		S1 RNA binding domain protein	0	0	0	0	0	0	0.0237991	0.0283843	0.0257526	0.0268902	0.0200205	0.0208811	0.00133651	0	0	0.00249062	0	0	0	0	0	0	0	0	0	0.00138064	0.00138376	0	0	0.00132123
ACJ79248.1	B7HNP1	BCAH187_A4258		Putative lipase/acylhydrolase	0	0	0	0	0	0	0.00336729	0	0	0	0	0	0	0	0	0	0.00373576	0.00742941	0	0.0072546	0.00739214	0.00689052	0.00777849	0.00337533	0.0115714	0.0117206	0.0039157	0	0.00700601	0.00747756
ACJ79249.1	B7HSM5	BCAH187_A4823		Ftsk/spoiiie family protein	0	0	0	0	0	0	0.0143929	0.0222934	0.0192826	0.0132754	0.0108529	0.0141493	0.014626	0.0133263	0.0205606	0.0186488	0.0159679	0.0158779	0.00994821	0.0110745	0.0142937	0.0126225	0.0142491	0.0137403	0.0125613	0.0159041	0.011955	0.0126561	0.012834	0.0167418
ACJ79253.1	B7HU44	BCAH187_A0565	pfl	Formate acetyltransferase (EC 2.3.1.54) (Pyruvate formate-lyase)	0.00174534	0.00388902	0	0.00936867	0.0142731	0.0158141	0.110228	0.207577	0.139365	0.219749	0.117129	0.143723	0.151171	0.136617	0.121827	0.180927	0.135163	0.147201	0.0155462	0.0287476	0.0229247	0.0201818	0.0134015	0.032566	0.0398727	0.0444257	0.0377796	0.0468693	0.0277625	0.0463791
ACJ79255.1	B7HLI0	BCAH187_A3895	ftsY	Signal recognition particle receptor FtsY (SRP receptor)	0	0	0	0	0	0.00732848	0.0618353	0.0641294	0.0552744	0.0549676	0.053215	0.0555025	0.0724704	0.066795	0.071346	0.0618982	0.0805325	0.0563516	0.0420251	0.0434413	0.032461	0.0385104	0.0186314	0.0485085	0.0585123	0.0467897	0.053148	0.0496454	0.0419527	0.0477616
ACJ79257.1	B7HKC3	BCAH187_A1558	ilvC	Ketol-acid reductoisomerase (NADP(+)) (KARI) (EC 1.1.1.86) (Acetohydroxy-acid isomeroreductase) (AHIR) (Alpha-keto-beta-hydroxylacyl reductoisomerase)	0	0	0	0	0	0	0.00800531	0.0231458	0.0115499	0.0229716	0.0132045	0.00826327	0.0269737	0.0201773	0.0153943	0.0251331	0.0177626	0.02355	0	0	0	0	0	0.00534962	0.0122265	0.00619208	0.00620606	0.00615939	0.00832795	0.00296283
ACJ79258.1	B7HL57	BCAH187_A1710		Uncharacterized protein	0.448731	0.299963	0.397328	0.464537	0.383644	0.345597	0.0745789	0.0646892	0.0484205	0.0642023	0.0590476	0.0615858	0	0.0322243	0.0344199	0.0312193	0.016548	0.0329094	0.049962	0.0482026	0.0327444	0.0610447	0.0344557	0.0448543	0.0512569	0.034612	0.0346901	0.0516438	0.0620678	0.0331227
ACJ79263.1	B7HKJ6	BCAH187_A3690		Uncharacterized protein	0.0125719	0	0	0.0578431	0.0186928	0.0113911	0	0	0	0	0	0	0	0	0	0	0	0	0	0	0	0	0	0	0	0	0	0	0	0
ACJ79268.1	B7HPU5	BCAH187_A0043		MTS domain-containing protein	0	0	0	0	0	0	0.0104795	0.00378745	0.00377992	0.00751788	0.00345714	0.00360575	0	0	0	0	0	0	0	0	0	0	0	0	0	0	0	0	0	0
ACJ79272.1	B7HY00	BCAH187_A3365		ABC transporter, ATP-binding protein	0	0	0	0	0	0	0.00360284	0.00390635	0	0.00775388	0.0142627	0.00743788	0	0	0	0.00377044	0	0	0	0	0	0	0	0	0	0	0	0	0	0
ACJ79278.1	B7HUU2	BCAH187_A5093		Uncharacterized protein	0.0624336	0.0417349	0.0473843	0.0861768	0.0556986	0.0678836	0.00830115	0	0.00898256	0	0	0	0	0	0	0	0	0.00915761	0	0	0.00911168	0.00849337	0.0191758	0.0249629	0	0	0.00965312	0	0	0.00921697
ACJ79282.1	B7HVF1	BCAH187_A0774		HIT family protein	0	0	0	0	0	0	0.00585669	0.00635006	0.00633744	0	0	0.00604542	0	0	0.013515	0.00612913	0	0.0129219	0	0	0	0	0	0.00587068	0	0	0	0	0	0
ACJ79283.1	B7HUX3	BCAH187_A5124		Lipoprotein	0	0	0	0	0	0	0.00993966	0.0143693	0.0107556	0.0178264	0.0196742	0.0273599	0.0334914	0.0322107	0.042051	0.0277388	0.0404335	0.0292405	0.0332939	0.0356906	0.0290938	0.0305095	0.0344411	0.0298902	0.0227712	0.0192207	0.0154113	0.0191192	0.0172338	0.0220725
ACJ79285.1	B7HXU4	BCAH187_A3307		S-layer domain protein	0.0291271	0.0365074	0.0184218	0.0418792	0.0460152	0.0428861	0.00484092	0.0104974	0.00261915	0.0104184	0.00958194	0.00999383	0	0.0026146	0.00279274	0	0	0	0	0	0	0	0	0	0.00554514	0	0	0.005587	0.00755404	0.00268749
ACJ79287.1	B7HW40	BCAH187_A5270		Uncharacterized protein	0	0	0	0	0	0	0.00642826	0.00348489	0.00347797	0.00345866	0.00318097	0.0033177	0.00360998	0.00347193	0	0	0	0.00354575	0	0	0	0	0	0	0.0036817	0.00372918	0.0037376	0	0.00668734	0
ACJ79288.1	B7HZY7	BCAH187_A3565		Oxidoreductase, short-chain dehydrogenase/reductase family	0	0	0	0	0.00393797	0.00959893	0.0176071	0.00763613	0.0228629	0.0189466	0.0174254	0.0218094	0.0514164	0.0494503	0.0528195	0.0442228	0.0507878	0.0466169	0.0235907	0.0189667	0.0115958	0.0180148	0.0162691	0.0317685	0.0403369	0.0449428	0.0450443	0.0568979	0.0402968	0.0508289
ACJ79290.1	B7HRT7	BCAH187_A4774	tpx	Thiol peroxidase (Tpx) (EC 1.11.1.24) (Peroxiredoxin tpx) (Prx) (Thioredoxin peroxidase) (Thioredoxin-dependent peroxiredoxin)	0.403018	0.53148	0.124846	0.40996	0.391339	0.342808	0.33354	0.296425	0.307669	0.347148	0.351745	0.355577	0.288641	0.307135	0.264973	0.320445	0.242648	0.295569	0.280833	0.259164	0.270079	0.335669	0.239987	0.312413	0.300639	0.304516	0.27977	0.309218	0.301477	0.303556
ACJ79291.1	B7HNG9	BCAH187_A2127		Uncharacterized protein	0	0	0	0	0	0	0	0	0	0	0	0	0	0.00594625	0.00635139	0.0115216	0.00610709	0	0	0	0	0	0	0.0110358	0	0	0	0.0127062	0.0114532	0.00611203
ACJ79296.1	B7HVY1	BCAH187_A5211		Ferritin (EC 1.16.3.2)	0	0	0	0	0	0	0	0	0	0.00536516	0.0098688	0	0	0	0	0	0	0	0	0	0	0	0	0	0	0	0	0	0	0
ACJ79297.1	B7HR54	BCAH187_A2478		Uncharacterized protein	0	0	0	0	0	0	0.00969165	0.00700539	0.0104872	0.00695266	0.00959165	0.010004	0.0181421	0.0244277	0.0223646	0.0169042	0.0215044	0.0285109	0.0288562	0.03132	0.0319138	0.0396643	0.0261192	0.0356209	0.0407056	0.0374823	0.0338103	0.033556	0.026886	0.0251087
ACJ79299.1	B7HNU8	BCAH187_A4315	accB	Biotin carboxyl carrier protein of acetyl-CoA carboxylase	0.00826451	0.00920763	0	0.00633749	0.0184324	0.0299531	0.170321	0.172755	0.154576	0.171455	0.157689	0.136111	0.253007	0.219592	0.190179	0.258742	0.219436	0.242444	0.153363	0.159799	0.192982	0.185508	0.152301	0.181743	0.195098	0.159367	0.159726	0.183889	0.194333	0.146409
ACJ79300.1	B7I018	BCAH187_A3596		DUF2294 domain-containing protein	0	0	0	0	0	0	0	0	0	0	0	0	0.00846594	0.0081422	0.0173939	0.0236648	0.00836244	0	0.00841601	0	0	0.00771216	0	0.0151113	0	0.00874549	0	0	0.00784142	0
ACJ79310.1	B7HMW8	BCAH187_A4117		Uncharacterized protein	0	0	0	0	0	0	0	0.00597785	0.0119319	0.0177986	0.010913	0.00569106	0.0185773	0.0178669	0.0190842	0.0173096	0.0183501	0.0182467	0.0184677	0.0118782	0.0121035	0.0112821	0.0191041	0.00552657	0.00631545	0.0191907	0.0128227	0	0.0114712	0.00612166
ACJ79311.1	B7HVW7	BCAH187_A5197		Neutral metalloproteinase (EC 3.4.24.-)	0	0	0	0	0	0	0	0	0	0	0	0.00155476	0.00169173	0.0113893	0.0139032	0.0110341	0.0116973	0.0166163	0.0151358	0.0194704	0.016533	0.0169521	0.0260955	0.0226474	0.0172534	0.0122331	0.0122608	0.0173836	0.0219371	0.016724
ACJ79317.1	B7HU65	BCAH187_A0586		Putative glutamate synthase, large subunit	0	0	0	0	0	0	0.0330745	0.0580291	0.048153	0.0569452	0.0363041	0.0297951	0.00472791	0.00714546	0.00832616	0.0151039	0.0080059	0.00928757	0	0	0.00066007	0.000615279	0	0.00120558	0	0	0.00209788	0.00347017	0.00750709	0.0013354
ACJ79323.1	B7HU67	BCAH187_A0588		ABC transporter, ATP-binding protein	0	0	0	0	0	0	0	0	0	0.00550676	0	0	0	0	0	0	0	0	0	0	0	0	0	0	0	0	0	0	0	0
ACJ79333.1	B7HMR1	BCAH187_A2004	pyn1	Pyrimidine-nucleoside phosphorylase (EC 2.4.2.2)	0	0	0	0	0	0	0.00211711	0.00229546	0.0022909	0	0.00209527	0.00218533	0.016645	0.0205823	0.0146564	0.0177248	0.021139	0.0140133	0.0118191	0.0296476	0.0278859	0.0281597	0.017117	0.0297104	0.0242509	0.019651	0.0246192	0.0293208	0.019822	0.0117534
ACJ79342.1	B7HL26	BCAH187_A1679	aroC	Chorismate synthase (CS) (EC 4.2.3.5) (5-enolpyruvylshikimate-3-phosphate phospholyase)	0	0	0	0	0	0	0.0485641	0.0526552	0.0500482	0.0547474	0.0480631	0.0525162	0.0389609	0.0349729	0.040024	0.0387225	0.0461814	0.0306141	0.0103283	0.0149469	0.0101535	0.00709838	0.00267105	0.0208629	0.018543	0.0241484	0.0215137	0.0213519	0.0144347	0.0256771
ACJ79348.1	B7HNN6	BCAH187_A4253	bioA	Adenosylmethionine-8-amino-7-oxononanoate aminotransferase (EC 2.6.1.62) (7,8-diamino-pelargonic acid aminotransferase) (DAPA AT) (DAPA aminotransferase) (7,8-diaminononanoate synthase) (DANS) (Diaminopelargonic acid synthase)	0	0	0	0	0	0	0.031982	0.0244773	0.036643	0.0445373	0.0428233	0.0368964	0.00422598	0	0.00651195	0.00393762	0.00834863	0.00622619	0.00630159	0.00810625	0.0103249	0.00192486	0.00434582	0.00942894	0.00646491	0.00873105	0.0109385	0.00217124	0.00587135	0.00626654
ACJ79352.1	B7HT96	BCAH187_A0514		Tellurium resistance protein	0.140203	0.164013	0.0354693	0.0430049	0.145925	0.209608	0.396129	0.37897	0.41856	0.396177	0.401266	0.394463	0.512962	0.553755	0.451679	0.507222	0.486009	0.514117	0.473512	0.466879	0.501307	0.481594	0.398322	0.499848	0.46977	0.432571	0.504	0.451801	0.465425	0.465704
ACJ79353.1	B7HRG2	BCAH187_A4647		Uncharacterized protein	0	0	0	0	0	0	0.0168704	0.0121944	0.0121702	0.0121026	0.0166964	0.0116094	0.0126321	0.0182236	0.0129768	0.0117702	0.0124777	0.018611	0	0.00605771	0.00617256	0	0	0.00563692	0.00644155	0.0130492	0.0130787	0	0	0.0124878
ACJ79360.1	B7HZ59	BCAH187_A3506		Uncharacterized protein	0	0	0	0	0	0	0.00263671	0.00285882	0.00285314	0	0.0026095	0	0.00888432	0.00569639	0.00912675	0.00827809	0.00585047	0.00581749	0.0147199	0.0113612	0.0173649	0.010791	0.0121817	0.010572	0.0120811	0.00917768	0.0122645	0.00912922	0.00274298	0.014638
ACJ79365.1	B7HNN5	BCAH187_A4252	bioD	ATP-dependent dethiobiotin synthetase BioD (EC 6.3.3.3) (DTB synthetase) (DTBS) (Dethiobiotin synthase)	0	0	0	0	0	0	0.00373605	0.0121523	0.0121282	0.0120609	0.0110925	0.0154258	0.00419618	0.00403572	0	0.00390985	0.00414488	0.00412152	0	0	0	0	0	0	0	0	0	0	0	0
ACJ79370.1	B7HVK2	BCAH187_A3023		ABM domain-containing protein	0	0	0	0	0	0	0	0.00853697	0	0	0	0.00812741	0.0088434	0	0.00908472	0.00823996	0.00873528	0.00868605	0	0	0	0	0	0	0	0	0	0	0	0.00874235
ACJ79371.1	B7HQP2	BCAH187_A4619		Phosphoesterase (EC 3.1.4.-)	0.0708498	0.0526233	0.0199155	0.0603665	0.0702299	0.0570626	0.00523343	0	0.00566302	0	0.0103589	0.00540207	0	0.00565319	0	0.00547688	0.00580611	0	0	0	0	0	0	0	0	0	0	0.00604	0	0
ACJ79378.1	B7HV71	BCAH187_A0694		Ankyrin repeat domain protein	0	0	0	0	0	0	0	0	0	0	0	0	0.00347384	0	0.00356864	0	0	0.00341203	0.00690671	0.013327	0.0135797	0.00949363	0.0214341	0.0124013	0.00708572	0.0071771	0.00719331	0.0035696	0.00321758	0.0103024
ACJ79379.1	B7HN31	BCAH187_A4184		Transcriptional regulator, GntR family	0	0	0	0	0	0	0.0276271	0.0299544	0.0199299	0.0297289	0.027342	0.0237645	0.025858	0.0149215	0.0106254	0.00963741	0.0255419	0.0203183	0.0051411	0.00992012	0.0050541	0	0	0.00923103	0.015823	0.0106847	0.0214177	0.0159425	0.0239505	0.0153375
ACJ79381.1	B7HW37	BCAH187_A5267		Molybdopterin and thiamine biosynthesis dinucleotide-utilizing enzyme	0	0	0	0	0	0	0	0	0	0	0	0	0	0.0154994	0	0.0450479	0	0.00316578	0.00640823	0.043278	0.00629979	0.0469784	0.00662905	0.00575311	0.019723	0.0466138	0.00667414	0.0794873	0.0656779	0.00318629
ACJ79382.1	B7HN12	BCAH187_A4165		Hydrolase, carbon-nitrogen family	0	0	0	0	0	0	0.0100247	0.0108692	0.0108476	0.0143832	0.0165355	0.0068985	0.00750623	0.0108288	0.00385553	0.00349702	0.00741446	0.00737267	0.00373098	0	0.00733569	0.00341895	0.00385954	0.00669911	0.00382768	0.00775409	0.0077716	0.00385657	0.00347625	0.00371023
ACJ79384.1	B7HS65	BCAH187_A2602		Uncharacterized protein	0	0	0	0	0	0	0	0.00849398	0.0056514	0.0112401	0.00516881	0.010782	0	0	0	0	0	0	0	0	0	0	0	0	0	0	0	0	0	0
ACJ79386.1	B7HT32	BCAH187_A0447		Iron compound ABC transporter, iron compound-binding protein	0	0	0	0	0	0	0	0	0	0	0	0	0	0	0	0	0	0	0.00952506	0.00612643	0.00936388	0.00290948	0	0.00285043	0.00651462	0.00329932	0.00330677	0	0.0059165	0.00947208
ACJ79388.1	B7HNQ4	BCAH187_A4271	sdaAA2	L-serine dehydratase (EC 4.3.1.17)	0	0	0	0	0	0	0.00327689	0.00355293	0.00354587	0.00352619	0.00324308	0.00338248	0	0.00353972	0.00378089	0.00342932	0.00727093	0.00361498	0	0.00352992	0	0	0.00378483	0	0.00375358	0.00380199	0.00381058	0.00378192	0.00340896	0
ACJ79391.1	B7HRY0	BCAH187_A0275		Fumarylacetoacetate hydrolase family protein	0	0	0	0	0	0	0	0	0	0	0	0	0.00619172	0.00595495	0.00318034	0.00288461	0.00611602	0.0121631	0.0030776	0.00593846	0	0.00282021	0	0.0110519	0.00315737	0.00639618	0.00961593	0.0031812	0.00573496	0.00306048
ACJ79394.1	B7HQS6	BCAH187_A0122		RNA methyltransferase, TrmH family, group 3	0	0	0	0	0	0	0.0108942	0.0157493	0.0117885	0.0234461	0.0287515	0.0187421	0	0	0	0.00380033	0.00805756	0.00400607	0	0	0	0	0	0	0	0	0.00422284	0	0.00377777	0
ACJ79411.1	B7HP31	BCAH187_A2203		ATP-dependent RNA helicase, DEAD/DEAH box family	0	0	0	0	0	0	0.0133534	0.00965219	0.0168578	0.00957954	0.00660781	0.0114864	0	0	0.00256787	0.00465819	0.0049382	0	0	0.00479483	0.00488574	0	0	0.00446176	0.00254932	0.0025822	0.0077641	0.00256857	0.00231526	0
ACJ79413.1	B7HZ49	BCAH187_A3496		Uncharacterized protein	0	0	0	0	0.00440962	0.0161229	0.0552045	0.059855	0.0512023	0.0509181	0.0624399	0.0691942	0.115149	0.136303	0.127391	0.127925	0.122491	0.156601	0.123275	0.135925	0.129846	0.133138	0.122969	0.154151	0.126471	0.109801	0.137562	0.154731	0.139472	0.131346
ACJ79417.1	B7I0L9	BCAH187_A1467		PhaP protein	0.0940339	0.0725294	0.027449	0.0610146	0.0537756	0.0786479	0.432786	0.500527	0.463109	0.403617	0.399766	0.496369	0.880358	1.00772	1.13741	1.07694	0.965624	0.891219	1.17047	1.16033	1.10844	1.30874	1.21635	1.18095	0.95844	0.781104	0.900298	1.08777	1.1706	1.00378
ACJ79418.1	B7HRL4	BCAH187_A4699	infC	Translation initiation factor IF-3	0.0311413	0.0260213	0	0.0358202	0.0463032	0.0564328	0.243256	0.230079	0.224021	0.256194	0.261236	0.256438	0.209271	0.190087	0.250812	0.22749	0.200971	0.239806	0.156028	0.161684	0.170431	0.185343	0.155426	0.176393	0.148215	0.168141	0.132409	0.16128	0.172297	0.132173
ACJ79422.1	B7HQN0	BCAH187_A4606	loN	Lon protease (EC 3.4.21.53) (ATP-dependent protease La)	0	0	0	0	0	0	0.0533048	0.0774702	0.0822253	0.0659032	0.058367	0.0632174	0.00764294	0.0122511	0.00916009	0.011869	0.0138408	0.0100093	0	0	0	0	0	0	0.00129913	0.00526355	0.00263772	0	0.00235971	0.00881488
ACJ79429.1	B7HTQ4	BCAH187_A4933		Putative carbonic anhydrase, prokaryotic type	0	0	0	0	0	0	0.051457	0.0608638	0.0506191	0.0453043	0.0509261	0.0482866	0.0367783	0.0505312	0.0323845	0.0489552	0.0467082	0.0309633	0.0261153	0.0302348	0.030808	0.0287174	0.0216121	0.0281345	0.0321505	0.0379927	0.0326387	0.0161966	0.0243323	0.036358
ACJ79430.1	B7HQM2	BCAH187_A4598	hemB	Delta-aminolevulinic acid dehydratase (EC 4.2.1.24)	0	0	0	0	0	0	0.0783056	0.0731915	0.0672024	0.0813574	0.0668084	0.0418081	0.0363929	0.0233342	0.0280395	0.042387	0.035948	0.0208515	0.00602972	0	0.00889153	0	0.00311875	0.00270665	0.012372	0.0125316	0.0188398	0	0.0140451	0.00899427
ACJ79440.1	B7HY89	BCAH187_A5507	prfA	Peptide chain release factor 1 (RF-1)	0	0	0	0	0.00269566	0.00657076	0.118115	0.120225	0.140853	0.134883	0.119282	0.141827	0.148907	0.151024	0.178001	0.163972	0.176503	0.148916	0.121114	0.142816	0.148169	0.125783	0.128072	0.135311	0.138059	0.134246	0.131746	0.166921	0.127891	0.125793
ACJ79441.1	B7HX12	BCAH187_A5347	ftsE	Cell division ATP-binding protein FtsE	0	0.0069629	0	0.00479247	0.00929254	0	0.0747863	0.0855912	0.0854211	0.0894178	0.0781266	0.0686189	0.0326655	0.0224402	0.0335568	0.0304365	0.0507039	0.0183339	0.0231949	0.0223781	0.0228024	0.00850201	0.0143965	0.0166589	0.0333144	0.0289235	0.0386518	0.0143854	0.00432225	0.0138395
ACJ79444.1	B7HLF1	BCAH187_A3865	polC	DNA polymerase III PolC-type (PolIII) (EC 2.7.7.7)	0	0	0	0	0	0	0.00364042	0.00855203	0.00656542	0.00979345	0.00480381	0.00187887	0	0.000655402	0	0	0.00067313	0.000669337	0	0	0	0	0	0	0	0	0	0	0	0
ACJ79445.1	B7HNL7	BCAH187_A4233		5'-nucleotidase family protein	0	0	0	0	0	0	0	0.00183196	0	0	0	0.00174407	0.00189771	0.00365029	0.003899	0.00353644	0.00187451	0.00186395	0.00754609	0.00728036	0.0055638	0.0103725	0.0136607	0.0084683	0.00774167	0.00588113	0.00785922	0.00975013	0.00703089	0.00750412
ACJ79447.1	B7HYQ7	BCAH187_A1159	sigB	RNA polymerase sigma-B factor	0	0	0	0	0	0	0	0.00362988	0	0.00360255	0.00662662	0.0103672	0	0.00361638	0.0115883	0.00700717	0.0111426	0.0110798	0.011214	0.0108191	0.0146989	0.0102761	0.00773359	0.0100675	0	0.00388433	0.0038931	0	0	0
ACJ79452.1	B7HK72	BCAH187_A1506		Uncharacterized protein	0.0785041	0.0437313	0.0744763	0.120399	0.0729536	0.106696	0	0	0.0141184	0.01404	0	0	0	0	0	0	0	0	0	0	0	0.0133495	0.0301396	0	0.0149454	0	0	0.0150582	0.0271464	0.0144868
ACJ79453.1	B7HKG3	BCAH187_A1601		DNA-binding response regulator	0	0	0	0	0	0	0	0	0	0	0	0	0	0.00897876	0	0.00869872	0	0.00458483	0	0	0	0	0	0	0	0	0	0.00479655	0	0
ACJ79459.1	B7HW17	BCAH187_A5247		Iron compound ABC transporter, iron compound-binding protein	0	0	0	0	0	0	0.00540575	0.00293057	0	0	0.00534997	0.00557995	0.0182145	0.0204377	0.0124744	0.014143	0.0149932	0.0238539	0.04225	0.0378506	0.0296679	0.0331855	0.0280966	0.024384	0.0247686	0.025088	0.0251446	0.0187166	0.0196827	0.0330117
ACJ79462.1	B7HMX8	BCAH187_A4128	comJ	Competence protein j	0.0197668	0	0	0.0378945	0.0146954	0.00895512	0	0	0	0	0	0	0	0	0	0	0	0	0	0	0	0.00672261	0.00758894	0.00658616	0	0	0.00764057	0.0075831	0	0
ACJ79468.1	B7HV69	BCAH187_A0692		Uncharacterized protein	0.045919	0.0682121	0.0580841	0.0586869	0.0682758	0.0693436	0	0	0	0	0	0	0	0	0	0	0	0	0	0	0	0	0	0	0	0	0	0	0	0
ACJ79470.1	B7HTK5	BCAH187_A2824	acoB	TPP-dependent acetoin dehydrogenase E1 beta-subunit (EC 1.1.1.-)	0	0	0	0	0	0	0	0	0	0	0	0	0	0	0	0	0	0	0.0118402	0.0228466	0.0349196	0	0	0.00797234	0.0364413	0.0399873	0.0955695	0.10403	0.182026	0.0382667
ACJ79477.1	B7HQ30	BCAH187_A2346		Uncharacterized protein	0	0	0	0	0	0	0	0	0.001938	0.00192724	0.00177251	0.0018487	0	0	0	0	0	0.00197577	0.0019997	0.00385856	0.00589757	0	0.0020686	0.00359053	0.0082061	0.0228578	0.0208267	0.00206701	0	0.01392
ACJ79478.1	B7I049	BCAH187_A3627		DNA-binding response regulator	0	0	0	0	0	0	0.0190306	0.0288873	0.0164742	0.0163828	0.0150674	0.0196439	0	0	0	0	0	0	0	0	0	0	0	0	0.00871964	0	0	0	0	0
ACJ79489.1	B7HPL6	BCAH187_A4450	hemN	Heme chaperone HemW	0	0	0	0	0	0	0.00224242	0.00243132	0.00242649	0.00241302	0.00665785	0.00462936	0	0	0	0	0	0	0	0	0	0	0	0	0	0	0	0	0	0
ACJ79491.1	B7HLG6	BCAH187_A3880	topA	DNA topoisomerase 1 (EC 5.6.2.1) (DNA topoisomerase I)	0	0	0	0	0	0	0.0210722	0.0268792	0.0268258	0.0293445	0.0159478	0.0191922	0.0055688	0.00133896	0.00286038	0.00518881	0.00412554	0.00410229	0	0	0.00272114	0.00253648	0	0.0012425	0.00141986	0.00431451	0.00288284	0.00143058	0	0
ACJ79493.1	B7HLD1	BCAH187_A3845	rnj	Ribonuclease J (RNase J) (EC 3.1.-.-)	0	0	0	0	0	0	0.072445	0.0820388	0.0940701	0.0814213	0.0669177	0.101368	0.0506285	0.0539095	0.0575825	0.0539129	0.0571537	0.0639356	0.0521274	0.0485576	0.0565466	0.0362377	0.0613613	0.0484121	0.0387258	0.0691111	0.0636509	0.0297281	0.015073	0.0625625
ACJ79495.1	B7I0L8	BCAH187_A1466		MaoC family protein	0	0	0	0	0	0	0	0.00647898	0	0	0	0	0.0335577	0.0258195	0.0344734	0.0500285	0.0331474	0.0263685	0.0266878	0.0386221	0.0327953	0.0305698	0.0276074	0.0239595	0.0410693	0.0415989	0.0416929	0.0344827	0.0248657	0.0265394
ACJ79508.1	B7HKE3	BCAH187_A1579	lysA	Diaminopimelate decarboxylase (DAP decarboxylase) (DAPDC) (EC 4.1.1.20)	0	0	0	0	0	0	0.0343993	0.0285213	0.0459814	0.0457261	0.0440574	0.0292417	0.00454539	0.00218579	0.00233471	0.00635285	0.00448982	0.00446452	0	0	0	0.00207034	0	0.00202832	0	0.00469549	0.00705913	0	0.00210504	0.00449345
ACJ79514.1	B7HPF0	BCAH187_A4381		Uncharacterized protein	0.00782167	0.0261427	0	0.0359874	0.0232597	0.0212611	0.00519983	0.0112757	0.0112533	0.0111909	0.00514618	0.00536739	0.00584024	0.0056169	0.0059996	0.00544172	0.00576884	0.00573632	0.00580579	0.00560135	0.00570755	0.00532024	0	0.00521226	0.00595627	0.00603308	0.00604671	0.00600123	0.00540941	0.0057735
ACJ79517.1	B7HQ34	BCAH187_A2350	pbpC	Serine-type D-Ala-D-Ala carboxypeptidase (EC 3.4.16.4)	0	0	0	0	0	0	0.00804132	0.0159843	0.0145023	0.0129796	0.0159167	0.0262848	0.0301056	0.0361929	0.0309271	0.0378693	0.0282507	0.0399194	0.0613525	0.0794039	0.0750251	0.0795327	0.0990698	0.0832922	0.0506611	0.0606444	0.0545474	0.0711516	0.0571637	0.0729159
ACJ79519.1	B7HLT1	BCAH187_A1806		Chemotaxis protein CheA (EC 2.7.13.3)	0	0	0	0	0	0	0.00393116	0.0142077	0.00992566	0.0141008	0.0103749	0.00270523	0	0	0.00151193	0	0	0	0	0	0	0	0	0	0	0	0	0	0	0
ACJ79525.1	B7HMQ3	BCAH187_A1996		Enterotoxin B	0.0068426	0.00762345	0.00865537	0.041977	0.0330658	0.0991988	0.241094	0.246608	0.231351	0.286359	0.229603	0.215995	0.194149	0.154785	0.144337	0.157098	0.199346	0.143021	0.0711068	0.0588025	0.044938	0.0628328	0.076184	0.0706772	0.11203	0.0870853	0.0634778	0.126001	0.170362	0.0883891
ACJ79527.1	B7HSV5	BCAH187_A4903		Acetyltransferase, gnat family	0	0	0	0	0	0	0	0	0	0	0	0	0	0	0	0	0	0	0.005326	0.00513845	0.00523588	0.00488058	0.00550953	0.00478152	0.00546404	0.00553451	0	0	0	0.0105928
ACJ79528.1	B7HLV4	BCAH187_A1829		Flagellar hook protein FlgE	0.18154	0.156462	0.44627	0.218008	0.185893	0.201732	0.0546508	0.0469099	0.0492807	0.0563582	0.0518333	0.0705149	0.0460361	0.0319769	0.0578018	0.0309796	0.0530522	0.0376809	0.0254248	0.0318883	0.0324929	0.0326178	0.0420814	0.0251081	0.0104335	0.0132101	0.0132399	0.0367929	0.0189511	0.01517
ACJ79533.1	B7HQV0	BCAH187_A0147	rpsC	30S ribosomal protein S3	0.0364341	0.0473571	0.0307243	0.07916	0.0812595	0.0770283	0.343136	0.433319	0.366934	0.460465	0.323614	0.237518	0.136022	0.100296	0.0791825	0.105617	0.12988	0.106881	0.112683	0.117412	0.0930522	0.103259	0.0979154	0.10521	0.120228	0.117095	0.122053	0.0838629	0.0839919	0.0896451
ACJ79534.1	B7HLU6	BCAH187_A1821		Putative flagellar hook-basal body complex protein FliE	0.0266096	0	0	0.0102025	0.0098913	0	0	0	0	0	0	0	0	0	0	0	0	0	0	0	0	0	0	0	0	0	0	0	0	0
ACJ79535.1	B7HKU2	BCAH187_A3787		Iron compound ABC transporter, iron compound-binding protein	0	0	0	0	0	0	0	0	0	0	0	0	0	0	0	0	0	0	0	0	0.00302374	0.00281855	0.00318177	0	0	0.0031962	0	0.00317932	0.00859737	0.00305868
ACJ79538.1	B7HQM0	BCAH187_A4596		Putative stage VI sporulation protein D	0	0	0	0	0	0	0	0	0	0	0	0	0	0	0	0	0	0	0.0028355	0.0164139	0.0250877	0.0103934	0.014666	0.0101825	0.00581799	0.00883953	0.017719	0.06155	0.089825	0.00563946
ACJ79546.1	B7HXQ0	BCAH187_A3263		Putative pyridoxal phosphate-dependent deaminase	0	0	0	0	0	0	0.00277073	0	0.00299817	0.00298152	0.0137107	0.01144	0.00311196	0.00598592	0	0.00579923	0.00614784	0.00305659	0.00618722	0.0149234	0.00912378	0.00566977	0	0.0138867	0.0222165	0.0160736	0.0257759	0.00959324	0.0115296	0.0246112
ACJ79550.1	B7HLR3	BCAH187_A1788		DUF218 domain-containing protein	0	0	0	0	0	0	0	0	0	0	0	0	0	0	0	0	0	0	0	0	0.0120378	0	0	0	0	0	0	0	0	0
ACJ79554.1	B7HV21	BCAH187_A5173		Conserved domain protein	0	0	0	0	0	0	0	0	0	0	0	0	0	0	0	0	0	0	0.0323906	0.00347222	0.00353805	0.089045	0.0967971	0.0161551	0.0406146	0.0373985	0.00749659	0.122763	0.0268259	0.0393683
ACJ79557.1	B7HZG5	BCAH187_A5666	spo0J	Stage 0 sporulation protein J	0	0	0	0	0	0.00809524	0.026728	0.0321996	0.0417763	0.0319572	0.0352697	0.0337203	0.0600396	0.0641596	0.0582514	0.0776982	0.0823689	0.0687999	0.0563697	0.063982	0.0423768	0.0638095	0.0411614	0.0684681	0.0544288	0.0620222	0.0448949	0.0548397	0.0494316	0.0527587
ACJ79561.1	B7HNS4	BCAH187_A4291	bfmbAb	3-methyl-2-oxobutanoate dehydrogenase, beta subunit (EC 1.2.4.4)	0.00412186	0	0	0.00316077	0.00306434	0.0224083	0.175373	0.219857	0.163083	0.182818	0.181699	0.18951	0.298535	0.275279	0.249772	0.272429	0.294886	0.299269	0.143798	0.162349	0.132341	0.151397	0.0949488	0.181286	0.185191	0.219372	0.213495	0.202401	0.228052	0.206891
ACJ79563.1	B7HZB8	BCAH187_A5614		ABC transporter ATP-binding protein uup	0	0	0	0	0	0	0.0200559	0.0253697	0.0343619	0.0305742	0.0264653	0.00862592	0	0	0	0	0	0	0	0	0	0	0	0	0	0	0	0	0	0
ACJ79565.1	B7HP37	BCAH187_A2209		Putative DNA-binding protein	0.0109736	0.0122259	0	0.0168298	0.0163164	0.00994295	0.00729525	0.0079098	0.0157882	0.0157005	0.00721998	0.0150607	0.0245812	0.00788039	0.0252519	0.0229038	0.00809355	0.0160959	0.0325816	0.0314343	0.0400378	0.0298567	0.0337043	0.021938	0.016713	0.0253928	0.0254502	0.00841958	0.0151786	0.0162002
ACJ79571.1	B7HW82	BCAH187_A5315		Gluconeogenesis factor	0	0	0	0	0	0	0.00846728	0.00306019	0.00610822	0.00303716	0.00279331	0.00291338	0.00317003	0.00304881	0.00325654	0.00295372	0.00313128	0	0	0	0	0	0	0	0.00323302	0	0	0	0	0
ACJ79574.1	B7HYD9	BCAH187_A5557		HD domain protein	0	0	0	0	0	0	0	0.00617085	0.00410573	0.00408293	0.00375512	0.00195827	0	0	0	0	0	0	0	0	0	0	0	0	0	0	0	0	0	0
ACJ79575.1	B7HQ21	BCAH187_A2337		Acetyltransferase, GNAT family	0	0	0	0.00670707	0	0	0.0174439	0.0189134	0.0188758	0.0375421	0.0345279	0.0240081	0.0130615	0.00628103	0.00670898	0.0182554	0.00645092	0.00641457	0	0	0	0	0.00671596	0.00582854	0	0	0	0	0	0
ACJ79580.1	B7HKS1	BCAH187_A3766		Conserved domain protein	0.0044699	0	0.00565408	0.00685532	0.00664618	0.0162003	0.0713179	0.070882	0.0482326	0.0767438	0.0529366	0.0981548	0.337093	0.43013	0.312005	0.363848	0.313191	0.41305	0.627078	0.720233	0.655607	0.70233	0.658982	0.661267	0.568446	0.58612	0.573621	0.586454	0.506981	0.603794
ACJ79581.1	B7HZL6	BCAH187_A1248		Lipoate--protein ligase (EC 6.3.1.20)	0	0	0	0	0	0	0.0130189	0.0197619	0.00845256	0.022415	0.0128846	0.0134384	0	0	0	0	0.00288871	0.00287243	0	0	0	0	0	0	0	0	0	0	0	0.00289104
ACJ79585.1	B7HUV6	BCAH187_A5107		Uncharacterized protein	0.0245227	0.0273212	0.0155097	0.047012	0.0273467	0.0333292	0.00815133	0.00883801	0.00882045	0.00877148	0.00806723	0.00841401	0.00915524	0.00880514	0.00940507	0.017061	0.00904331	0.0179847	0.0182025	0.0175615	0.00894724	0.0166802	0	0.00817081	0.0186743	0.00945755	0.0189578	0.00940761	0.0254396	0.0271519
ACJ79587.1	B7HPK9	BCAH187_A4443		RNA modification enzyme, MiaB family	0	0	0	0	0	0	0.0247634	0.0247841	0.0267961	0.030747	0.0207375	0.0137638	0	0	0	0	0	0	0	0	0	0	0	0	0	0	0	0	0	0
ACJ79590.1	B7HNK4	BCAH187_A2162		CBS domain protein	0	0	0	0	0	0	0.00395847	0.0214597	0.0042834	0.034077	0.031341	0.00817205	0	0	0	0	0.00439163	0	0	0	0	0	0	0	0	0	0	0	0	0
ACJ79591.1	B7HQR6	BCAH187_A0112	radA	DNA repair protein RadA	0	0	0	0	0	0	0.00393408	0.00426549	0.00638552	0.00635007	0.00584023	0.00406085	0	0	0	0	0	0	0	0	0	0	0	0	0	0	0	0	0	0
ACJ79592.1	B7HLI8	BCAH187_A3903	recG	ATP-dependent DNA helicase RecG (EC 3.6.4.12)	0	0	0	0	0	0	0.00504954	0.00821238	0.00409803	0.00679214	0.00249872	0.00130307	0	0	0	0	0	0	0	0	0	0	0	0	0	0	0	0	0	0
ACJ79595.1	B7HNI7	BCAH187_A2145		Phosphoglycerate mutase family protein	0	0	0	0	0	0	0	0	0	0	0	0.00436247	0.00949356	0.00456526	0.0146289	0.0132686	0.0093775	0.0186493	0	0	0	0	0	0	0.00968218	0	0.0147438	0.00975526	0.0219831	0.0187702
ACJ79598.1	B7HQY1	BCAH187_A0179		Iron-sulfur cluster carrier protein	0	0	0	0	0	0	0.0380894	0.0468045	0.0494592	0.0519171	0.0502619	0.0340746	0.0199642	0.0164578	0.020509	0.0159445	0.0225373	0.0112051	0	0	0.00278723	0.00259809	0	0.00509072	0.00290869	0.00883861	0.0147643	0.00586129	0.00528328	0.00563888
ACJ79600.1	B7HWF3	BCAH187_A0885	thiS	Thiamine biosynthesis protein ThiS	0.25702	0.242296	0.35012	0.333539	0.338062	0.340363	0.0131436	0.0285016	0.028445	0.0282871	0.0390239	0.0271342	0	0.0141978	0	0.013755	0.0291637	0.0289993	0.0293505	0.028317	0.0288539	0.0134479	0.0455428	0.013175	0.0301112	0	0	0.060677	0.0683666	0.0145936
ACJ79609.1	B7I0E8	BCAH187_A1394		Anthranilate synthase, glutamine amidotransferase component	0.00673846	0.00750742	0	0.00516726	0.0100192	0	0.0447971	0.0291425	0.0242372	0.0433847	0.0532019	0.0323685	0	0	0	0.0046881	0.00496992	0.00494191	0	0	0	0	0	0.00449042	0	0	0	0	0.00466026	0
ACJ79611.1	B7HMW7	BCAH187_A4116		Exopolyphosphatase (EC 3.6.1.11)	0	0	0	0	0	0	0.00663384	0.00899085	0.00717839	0.0124924	0.00820674	0.00684761	0.00558814	0	0.00382709	0.00520683	0.00367988	0.00365914	0	0	0.00364079	0	0.00191553	0	0.00189972	0.00384844	0.00192857	0	0	0.00368286
ACJ79612.1	B7HUF7	BCAH187_A2897		NLP/P60 family protein	0	0	0	0	0	0	0	0	0	0	0	0	0	0	0	0	0	0	0	0	0	0	0	0	0	0	0	0.0152162	0.0192019	0
ACJ79617.1	B7HUU9	BCAH187_A5100		NAD(P)H dehydrogenase, quinone family	0	0	0	0.00520437	0.0100912	0	0.00902377	0	0.0097645	0.00485514	0.00893066	0.00465728	0	0	0	0	0	0	0	0	0	0	0	0	0	0	0	0	0	0
ACJ79637.2	B7HX15	BCAH187_A5351	prfB	Peptide chain release factor 2 (RF-2)	0	0	0	0.0025983	0.00251903	0.0153505	0.0675771	0.0683852	0.0755618	0.0727184	0.0757972	0.0790554	0.0986698	0.0875969	0.103961	0.0825075	0.0874672	0.0844893	0.0729372	0.0752218	0.0667579	0.0760562	0.0520348	0.0790284	0.0928894	0.0862467	0.0759637	0.0779921	0.0843609	0.0800347
ACJ79638.1	B7HZV9	BCAH187_A1341		Oligopeptide ABC transporter, ATP-binding protein	0.00387598	0.00863658	0	0.00594445	0.0172893	0.0140477	0.159758	0.164835	0.161719	0.177458	0.170861	0.180865	0.138916	0.139171	0.148653	0.134831	0.142936	0.116547	0.0661716	0.0721686	0.0820219	0.0527282	0.0595232	0.077487	0.123967	0.107628	0.119856	0.09219	0.0857792	0.105858
ACJ79643.1	B7HK77	BCAH187_A1511		Ribonucleoside-diphosphate reductase (EC 1.17.4.1)	0	0.00739321	0	0	0.00493341	0	0.0176462	0.0286992	0.0190948	0.0284831	0.0261963	0.0136612	0.00990976	0.00476541	0.00509009	0.00461678	0.00978861	0.00973344	0.00985132	0.00475221	0.00484231	0.00451371	0	0.0088442	0.00505332	0.010237	0.00513005	0.00509147	0.00458937	0.00979653
ACJ79645.1	B7HP24	BCAH187_A2196		Uncharacterized protein	0	0	0	0	0	0	0.0161783	0.014033	0.0245089	0.0243729	0.0128091	0.0166997	0.00726834	0.00699039	0.00746668	0.00677237	0.00717948	0.00713902	0.00722547	0.0104566	0.0106548	0.00331059	0.00373722	0.0064868	0.00370637	0.0112625	0.0112879	0	0	0.00359264
ACJ79646.1	B7HRY1	BCAH187_A0276		Putative homogentisate 1,2-dioxygenase	0	0	0	0	0	0	0	0	0.00470601	0.00233994	0.00215207	0	0.00732695	0.0117446	0.0100359	0.00682699	0.0144748	0.00959545	0.00242792	0.00234242	0	0	0	0.0021797	0.00249084	0.00504593	0.00505732	0.00501928	0.00678645	0.00241441
ACJ79648.1	B7HMU0	BCAH187_A4089	pdhC	Dihydrolipoamide acetyltransferase component of pyruvate dehydrogenase complex (EC 2.3.1.-)	0.0834102	0.110799	0.0649277	0.0738017	0.11448	0.194754	0.757118	0.818586	0.79619	0.72751	0.755639	0.882783	1.13302	1.10582	1.16394	1.13829	1.21381	1.13639	1.05252	1.066	1.01598	1.07796	1.01981	1.00691	1.0627	1.1061	1.05899	1.09533	1.15372	1.11534
ACJ79649.1	B7HPC0	BCAH187_A2292	nirD	Nitrite reductase [NAD(P)H], small subunit (EC 1.7.1.4)	0	0	0.0156293	0.151598	0	0.111954	0	0	0	0	0	0	0	0	0	0	0	0	0	0	0	0	0	0	0	0	0	0	0	0
ACJ79650.1	B7HQP3	BCAH187_A4620		dITP/XTP pyrophosphatase (EC 3.6.1.66) (Non-canonical purine NTP pyrophosphatase) (Non-standard purine NTP pyrophosphatase) (Nucleoside-triphosphate diphosphatase) (Nucleoside-triphosphate pyrophosphatase) (NTPase)	0.0644449	0.0717991	0	0.123546	0.0910305	0.0525529	0.0428429	0.0325164	0.0324518	0.0276614	0.0424008	0.0353788	0.0577432	0.0509072	0.0494324	0.0448359	0.047531	0.0614421	0.0526191	0.0738417	0.0658365	0.0745194	0.0544322	0.0944795	0.0490754	0.0745624	0.0448385	0.0543904	0.0534835	0.0618403
ACJ79653.1	B7HV63	BCAH187_A0686		SPFH domain/band 7 family protein	0	0	0	0	0	0	0	0	0	0	0	0	0	0	0	0	0	0	0.00190207	0	0	0.00174299	0	0	0	0.00197653	0	0.00196609	0.00354441	0
ACJ79658.1	B7HYC6	BCAH187_A5544		Uncharacterized protein	0	0	0	0	0	0	0.0106927	0.00579671	0.014463	0.0115062	0.0185191	0.0137965	0.00300239	0.00288758	0.00616864	0.00559504	0.00296568	0.00884691	0.00298468	0.00287958	0.00586835	0	0	0.00267955	0.00612408	0.00310153	0.0093256	0	0.00834272	0.00296808
ACJ79660.1	B7HZJ9	BCAH187_A1231	cpfC	Coproporphyrin III ferrochelatase (EC 4.99.1.9)	0	0	0	0.028874	0.0124414	0.0227447	0.0250321	0.0150782	0.0180579	0.0209506	0.0192685	0.0229677	0.028115	0.0300443	0.0192548	0.0261965	0.0246856	0.0245464	0.0155273	0.0209727	0.0244233	0.022766	0.00963741	0.0250919	0.0509752	0.0387245	0.0388119	0.03852	0.0289344	0.0370583
ACJ79662.1	B7I0J2	BCAH187_A1439	potA	Spermidine/putrescine ABC transporter, ATP-binding protein	0	0	0	0	0	0	0.00524463	0.00852966	0.00851272	0.0141091	0.00778578	0.00270682	0.00294528	0	0.00605129	0.0027443	0.00290927	0.00289287	0.00585581	0.0028248	0.00575672	0.00268304	0.00605759	0	0.00300379	0.00608506	0.0060988	0.00302646	0	0.00291162
ACJ79665.1	B7HM31	BCAH187_A3963	murG	UDP-N-acetylglucosamine--N-acetylmuramyl-(pentapeptide) pyrophosphoryl-undecaprenol N-acetylglucosamine transferase (EC 2.4.1.227) (Undecaprenyl-PP-MurNAc-pentapeptide-UDPGlcNAc GlcNAc transferase)	0	0.00415194	0	0	0	0	0.00990993	0.0134309	0.0107234	0.0133298	0.0122596	0.00511463	0.00556521	0.00535239	0.00571707	0.00777819	0.0109943	0.00273309	0.00276619	0	0	0	0	0	0	0	0.00288098	0	0	0.00275081
ACJ79666.1	B7HZ24	BCAH187_A3471	hcp	Hydroxylamine reductase (EC 1.7.99.1) (Hybrid-cluster protein) (HCP) (Prismane protein)	0	0	0	0	0	0	0	0.0022113	0.0022069	0.00658395	0	0.00210521	0	0	0	0	0	0	0	0	0	0.00208671	0	0	0	0	0	0	0.00212169	0.00226449
ACJ79668.1	B7HTH9	BCAH187_A2798		Acetyltransferase, gnat family	0	0	0	0	0	0	0.0103442	0	0	0	0.00511875	0.00533879	0.0116182	0.0111739	0.0119353	0.0108254	0.0172143	0.0114115	0.0173246	0.011143	0.0170314	0.0105838	0.0119477	0.0155534	0.011849	0.0120019	0.012029	0.0119385	0.0107612	0.00574273
ACJ79671.1	B7HZH9	BCAH187_A1211		Uncharacterized protein	0.122285	0.0743122	0.0562475	0.119346	0.0991755	0.0906539	0.0739041	0.0801299	0.0719736	0.0795267	0.0731416	0.0915428	0.0498036	0.0638655	0.0596898	0.0696078	0.0737921	0.0815291	0.0825165	0.0477665	0.0730082	0.0907385	0.102432	0.0518565	0.0677241	0.0685976	0.0773465	0.0682353	0.0538179	0.0574403
ACJ79675.1	B7HLF3	BCAH187_A3867		Zinc metalloprotease (EC 3.4.24.-)	0	0	0	0	0	0	0	0.0022671	0	0.00225004	0	0	0	0.00451734	0.00482513	0.00656468	0.00463953	0.00230669	0.00700389	0.00450483	0.018361	0.00641813	0.00724523	0.00419191	0.00479028	0.0145562	0.0121575	0.00241322	0.00217523	0.0139299
ACJ79681.1	B7HUS7	BCAH187_A5078		HesB/yadR/yfhF family protein	0.0943707	0.0788549	0.0596859	0.135687	0.0789286	0.0748187	0.0156844	0.0170056	0.0169719	0.0337553	0.0232838	0.0242847	0.00880802	0.0254136	0.0180967	0.024621	0.0174007	0.0346052	0.0262682	0.0168955	0.0258237	0.0320951	0.0452889	0.0157218	0.026949	0.0363955	0.0182388	0.0271525	0.0163165	0.0174147
ACJ79685.1	B7HPE4	BCAH187_A4375		Uncharacterized protein	0	0	0	0	0	0	0.00750041	0.0121984	0.0081161	0.0201776	0.0148461	0.0154842	0	0	0	0	0	0	0	0	0	0	0	0	0	0	0	0	0	0
ACJ79687.1	B7HTV0	BCAH187_A4980		ABC transporter, ATP-binding protein	0	0	0	0	0	0	0.0035058	0.00760226	0.00758716	0.0113176	0.00346963	0.00361877	0	0	0	0	0	0	0	0	0	0	0	0	0	0	0	0	0	0
ACJ79691.1	B7I0I5	BCAH187_A1432		Spore coat-associated protein N	0	0	0	0	0	0	0	0	0	0	0	0	0	0	0	0	0	0	0	0.00481418	0	0.00914515	0.00516184	0.00447977	0	0	0	0.0103157	0.00929843	0.00496214
ACJ79702.1	B7HWB9	BCAH187_A0825		Acetyltransferase, GNAT family	0	0	0	0	0	0	0	0	0	0	0	0	0.0065831	0.00633136	0.00676274	0.0061339	0.0130052	0	0	0	0	0	0	0	0.0134278	0	0.00681583	0.0135291	0.00609747	0.00650788
ACJ79704.1	B7HLL6	BCAH187_A3931	pyrE	Orotate phosphoribosyltransferase (OPRT) (OPRTase) (EC 2.4.2.10)	0	0.00723462	0	0.00497949	0.00482758	0.0117674	0.064754	0.0702089	0.0560555	0.0696804	0.0640859	0.0623846	0.0630318	0.0419687	0.0747136	0.0632485	0.0526825	0.0523856	0.02892	0.0418525	0.0284307	0.0530027	0.0199444	0.0389452	0.0395594	0.0350609	0.0401601	0.039858	0.0538911	0.0383456
ACJ79712.1	B7HUR8	BCAH187_A5069		MutT/nudix family protein	0	0	0	0	0	0	0.00515444	0.00558865	0.00557755	0.0110932	0.00510126	0.00532054	0.00578925	0.0111357	0.00594723	0.00539422	0.00571847	0.00568625	0	0	0	0	0	0	0	0.00598042	0	0	0	0
ACJ79717.1	B7HQ92	BCAH187_A2408	kamA	L-lysine 2,3-aminomutase (EC 5.4.3.2)	0	0	0	0	0	0	0.00180294	0.0078193	0.00390188	0.00776044	0.00356868	0.00558313	0.00404998	0.0116853	0.008321	0.0113209	0.00800094	0.0119338	0	0.00776865	0.00395797	0.00553408	0.00208241	0.00722901	0	0.0104593	0.00628974	0.00624244	0.00375122	0.00600556
ACJ79728.1	B7HMD6	BCAH187_A4070		PhoH family protein	0	0	0	0	0	0	0.00785649	0.0127775	0.0106268	0.0105678	0.00777543	0.00608224	0	0	0	0	0.00217905	0.00433354	0	0	0	0	0	0	0	0.00227886	0.00456802	0	0.00204328	0
ACJ79744.1	B7HXG3	BCAH187_A0980		Purple acid phosphatase/fibronectin domain protein	0	0	0	0	0	0	0	0	0.00116601	0.00115954	0	0.00333685	0	0.00349197	0.00248659	0	0.00239095	0.00475495	0.0072188	0.0069646	0.00709664	0.0088201	0.00746754	0.0108013	0.0111088	0.00500094	0.00375917	0.0174109	0.0112099	0.00837509
ACJ79746.1	B7HSZ3	BCAH187_A0408		tRNA-dihydrouridine synthase (EC 1.3.1.-)	0	0	0	0	0	0	0.00262942	0	0	0.00565893	0.00520458	0.00271415	0.00295326	0	0.00303384	0.00275174	0.00291715	0	0	0	0	0	0	0	0	0	0	0	0	0
ACJ79747.1	B7HXY9	BCAH187_A3354	hisS	Histidine--tRNA ligase (EC 6.1.1.21) (Histidyl-tRNA synthetase) (HisRS)	0	0	0	0	0	0	0.00204446	0.00221669	0	0	0	0	0	0.00220845	0.00235892	0	0	0.0022554	0	0	0	0	0	0	0	0	0	0	0	0
ACJ79748.1	B7HQ82	BCAH187_A2398		Aldehyde dehydrogenase family protein	0	0	0	0	0.00211052	0.00257223	0.0283091	0.0245551	0.0183797	0.0162468	0.0149424	0.0272732	0.0466335	0.0570821	0.0522611	0.0533267	0.0607199	0.0562137	0.0379297	0.038627	0.0476456	0.0424814	0.0174385	0.0472945	0.0562073	0.0481734	0.0482821	0.0675222	0.0726434	0.0523871
ACJ79753.1	B7HNU9	BCAH187_A4316		Stage III sporulation protein AH	0	0	0	0	0	0	0	0	0	0	0	0	0	0	0	0	0	0	0	0	0	0	0	0	0	0	0	0.0183438	0	0
ACJ79754.1	B7HTE5	BCAH187_A2764		bPH_1 domain-containing protein	0	0	0	0	0	0	0.0278818	0.0151153	0.00754264	0.0150015	0.0275942	0.0143902	0.00782893	0.00752955	0.0321703	0.0291789	0.00773322	0.0153793	0.031131	0.0300348	0.0382553	0.0427912	0.0644075	0.0489098	0.00798447	0.0161749	0	0	0.0072514	0.0232184
ACJ79756.1	B7HYD0	BCAH187_A5548	speE	Polyamine aminopropyltransferase (Putrescine aminopropyltransferase) (PAPT) (Spermidine synthase) (SPDS) (SPDSY) (EC 2.5.1.16)	0	0	0	0.0108972	0.00352157	0.00858396	0.0629814	0.0580439	0.0647438	0.057607	0.0903808	0.071512	0.0141476	0.0272132	0.0218005	0.0230689	0.0139747	0.0243178	0.00703209	0.00678446	0.00691309	0.00644398	0	0.0220962	0.0108215	0.0292296	0.0109858	0.0145376	0.0262079	0.0209789
ACJ79767.1	B7HPK4	BCAH187_A4438		PhoH family protein	0	0	0	0	0	0	0.00554898	0.0300822	0.0150112	0.0268701	0.0137293	0.0143195	0.00311619	0	0	0.00290356	0	0	0	0	0	0	0	0	0	0	0.00322636	0	0	0
ACJ79774.1	B7I0G4	BCAH187_A1410		Pyridine nucleotide-disulfide oxidoreductase, class I	0	0	0	0	0	0	0.0158396	0.0150272	0.0257098	0.0191753	0.0176357	0.0122625	0.0066714	0.00427752	0.00685345	0.00828823	0.0109831	0.0065527	0	0	0	0	0	0.00198468	0.00226798	0.00918893	0.00690726	0.0045702	0.00617926	0.00659517
ACJ79780.1	B7HXC0	BCAH187_A0936		Uncharacterized protein	0.192914	0.132264	0.20648	0.204829	0.143419	0.174795	0.0197306	0.0106963	0.0213502	0.0106158	0.019527	0.0203664	0.0110803	0.0106566	0.0113826	0.0206484	0.0109448	0.0217663	0.0110149	0.0212541	0.0433142	0.0302812	0.0569724	0.0296666	0.0226008	0.0343385	0.022944	0.0113857	0.0205258	0.0219073
ACJ79788.1	B7HYE6	BCAH187_A5564		Putative lipoprotein	0	0	0	0	0	0	0	0.00488747	0	0.00485068	0	0.00465299	0.0101258	0.0243465	0.0156032	0.0235871	0.015003	0.00994563	0.0251652	0.0485581	0.0247394	0.0276727	0.0208259	0.027111	0.0154905	0.0209203	0.0104838	0.00520246	0.0187577	0.0150151
ACJ79794.1	B7HP99	BCAH187_A2271	bsaA	Glutathione peroxidase	0.00827658	0	0	0.0126935	0.00615312	0.00749922	0.0165068	0.0119315	0.0119078	0.0118417	0.010891	0.0227182	0.0061799	0.00594358	0.00634854	0.0115164	0.0122087	0.0121399	0	0.00592712	0.0060395	0.00562966	0.0190654	0	0.0126054	0.00638397	0.00639838	0.0190508	0.0171721	0.0122186
ACJ79800.1	B7HZ06	BCAH187_A3453		AMP-binding protein	0	0	0	0	0	0	0.00692063	0.0112554	0.00748872	0.0111707	0.00684922	0.00357182	0	0	0	0	0.00191948	0	0	0	0	0	0	0	0	0	0	0	0	0
ACJ79801.1	B7HW93	BCAH187_A0799	tal	Probable transaldolase (EC 2.2.1.2)	0	0	0	0	0	0	0.0425989	0.0508063	0.0368766	0.0550078	0.0463754	0.0351773	0.0239227	0.0138047	0.0196604	0.0222903	0.0236302	0.0187976	0.0237816	0.0183553	0.0233792	0.00435854	0.00984042	0.0213504	0.0195184	0.0197701	0.0396295	0.00491643	0.00443159	0.0141896
ACJ79811.1	B7HPA3	BCAH187_A2275	narG	Nitrate reductase (quinone) (EC 1.7.5.1)	0	0	0	0	0	0	0	0.00228473	0.00152013	0.00453507	0	0.00217512	0.00315565	0.00227624	0.00162088	0.00367541	0.00155854	0.00309951	0.00156852	0	0.00077099	0	0.00243385	0	0	0	0	0	0	0.000779899
ACJ79816.1	B7HUA8	BCAH187_A0650		Uncharacterized protein	0.019626	0	0	0.0300997	0.0145907	0.0177827	0	0	0	0	0	0	0	0	0	0	0	0	0	0	0	0	0	0	0	0	0	0	0	0
ACJ79819.1	B7HPG3	BCAH187_A4396	glcK	Glucokinase (EC 2.7.1.2) (Glucose kinase)	0	0	0	0	0	0.00387828	0.0682929	0.0647902	0.0615823	0.0612404	0.0619559	0.0587446	0.0287639	0.0184426	0.0131328	0.0148895	0.0220984	0.0125565	0.00635428	0.00306526	0.00624675	0	0.00328662	0.00285233	0.0195569	0.0132061	0.0297808	0.00985226	0.00592045	0.0157973
ACJ79823.1	B7HX24	BCAH187_A5360		HTH hxlR-type domain-containing protein	0.0121582	0.0135457	0	0.00932331	0.0180778	0.0220326	0.0404138	0.0175273	0.0174925	0.0260931	0.0239981	0.0250297	0.00907823	0.0174621	0.0186519	0.0338351	0.0179345	0.0267501	0.0451235	0.0348276	0.017744	0.0496196	0.028007	0.0405104	0.0277758	0.028134	0.0281975	0.0373139	0.0420427	0.0448725
ACJ79824.1	B7HYN2	BCAH187_A1134		Dihydroxyacetone kinase family protein	0	0	0	0	0	0	0.00157017	0	0.00339812	0.00337926	0.00155397	0.00324154	0	0	0	0	0	0	0	0	0	0	0	0	0	0	0	0	0	0
ACJ79832.1	B7HRF7	BCAH187_A4642		D-alanyl-D-alanine carboxypeptidase family protein	0	0	0	0	0	0.00455932	0.00669044	0.00725405	0.00723964	0.00359972	0.00331071	0.00345302	0.00375721	0.00361354	0.00385974	0.00350084	0.00742256	0.00369036	0.00747011	0.00360353	0.00367185	0.00684537	0.015455	0.00670643	0.0153274	0.00776256	0.0116701	0.0115824	0.0104401	0.0111428
ACJ79833.1	B7HZS5	BCAH187_A1307	rocD	Ornithine aminotransferase (OAT) (EC 2.6.1.13) (Ornithine--oxo-acid aminotransferase)	0	0.00380211	0	0	0.00507421	0.00927642	0.374341	0.440314	0.40016	0.393056	0.368234	0.35596	0.366934	0.343099	0.332446	0.325276	0.357414	0.350394	0.149454	0.146635	0.144435	0.14624	0.083853	0.17511	0.244285	0.221112	0.2691	0.24351	0.259619	0.23427
ACJ79834.1	B7HP06	BCAH187_A2178	dal2	Alanine racemase (EC 5.1.1.1)	0	0	0	0	0	0	0.0067764	0.00734725	0.0122211	0.0097226	0.00894198	0.00466318	0	0	0	0	0	0	0	0	0	0	0	0	0	0	0	0	0	0
ACJ79835.1	B7HPS5	BCAH187_A0015	dacA	Serine-type D-Ala-D-Ala carboxypeptidase (EC 3.4.16.4)	0	0	0	0.00235065	0.00455787	0.00555499	0.0387196	0.0353528	0.0286671	0.0350867	0.0302527	0.0273461	0.0434883	0.0308186	0.0376211	0.0319901	0.0293914	0.0359701	0.0591593	0.0460999	0.0559214	0.031276	0.0423677	0.0285984	0.0443523	0.0449243	0.0497653	0.0235195	0.0275601	0.0407287
ACJ79838.1	B7HW47	BCAH187_A5279	estA	Carboxylesterase (EC 3.1.1.1)	0.00522119	0.00581701	0	0.00400377	0.00388163	0.0047308	0.0277683	0.0301075	0.0262917	0.0373511	0.0377875	0.0250802	0.00389852	0	0	0.0036325	0.00385086	0.00765832	0	0	0	0	0	0	0	0.00402726	0.012109	0	0.00361093	0
ACJ79840.1	B7HK71	BCAH187_A1505		Acetyltransferase, GNAT family	0.0136592	0.00760897	0	0.0366601	0.00507738	0.0123763	0.0181612	0.00492279	0.019652	0.0244287	0.0224673	0.00937324	0.00509949	0	0	0	0	0	0	0	0.00498363	0	0	0	0	0	0	0	0	0
ACJ79842.1	B7HRE6	BCAH187_A2571		ATP-dependent RNA helicase, DEAD/DEAH box family	0	0	0	0	0	0	0	0.0020834	0	0.00827089	0.00190171	0	0.00215819	0	0.00221708	0.00201092	0.0021318	0.00211979	0	0	0	0	0	0.00192612	0	0	0	0	0	0.00213353
ACJ79844.1	B7HVD0	BCAH187_A0753		Putative norQ protein	0	0	0	0	0	0	0.0238283	0.029065	0.0290073	0.0384617	0.029478	0.0307452	0.0401444	0.0257395	0.0240566	0.034288	0.0330447	0.0295726	0.0133025	0.0128341	0.00980808	0.01219	0.00344023	0.0149283	0.020471	0.0172792	0.0173182	0.0137503	0.0247887	0.02315
ACJ79847.1	B7HR29	BCAH187_A2453		Acyl-CoA dehydrogenase (EC 1.3.99.-)	0	0	0	0	0	0	0	0	0	0	0	0	0	0	0.00177427	0	0	0.00169641	0	0	0	0	0	0	0	0	0	0	0	0
ACJ79850.1	B7HNU1	BCAH187_A4308	ispA	Geranyltranstransferase (EC 2.5.1.10)	0	0	0	0	0	0	0.00299602	0.0032484	0.00324195	0.0064479	0.0118604	0.00309256	0.003365	0.00323632	0.00345682	0.00313539	0.00332386	0.00330513	0.00334516	0.00322736	0	0.00306539	0	0.00300317	0.00343185	0.00347611	0	0	0.00311677	0.00332655
ACJ79859.1	B7HQ54	BCAH187_A2370		Isochorismatase family protein	0	0	0	0	0.00530341	0	0.0426818	0.0154258	0.0205268	0.0306193	0.0422414	0.0293715	0.031959	0.025614	0.00547184	0.0248152	0.0315682	0.0313903	0.0105902	0.0102172	0.00520548	0.0194089	0	0.00950751	0.016297	0.0110048	0.0165444	0.0273666	0.0246678	0.0210625
ACJ79861.1	B7HLB7	BCAH187_A3830		DUF4115 domain-containing protein	0	0	0	0	0	0	0	0	0	0	0	0	0	0.00309951	0.00331069	0	0	0.00316541	0.00320374	0.00618185	0	0.00587161	0.00331414	0.00287622	0.00657355	0	0	0	0	0
ACJ79866.1	B7HYE8	BCAH187_A5566	pta	Phosphate acetyltransferase (EC 2.3.1.8)	0.00850357	0.00473698	0	0.016302	0.0126437	0.00770489	0.0763176	0.0337116	0.0611721	0.0760406	0.0951121	0.0875299	0.00952409	0.030533	0.0228293	0.0236645	0.00940765	0.0218275	0.0157799	0.0213139	0.0186154	0.0173522	0.00326472	0.0396667	0.0161889	0.0262362	0.0164347	0.016311	0.023524	0.0251074
ACJ79868.1	B7I035	BCAH187_A3613		Transcription antiterminator, LytR family	0.0038028	0	0.00481025	0.00583221	0	0	0.00505619	0.00548212	0.00273562	0.00272043	0.00500402	0.00521912	0.00283945	0.00273087	0.00291693	0.0026457	0.00280474	0.00278893	0.0338724	0.00544661	0.00554988	0.0413861	0.0496395	0.0152048	0.0579173	0.00586642	0.00293983	0.0933671	0.0631197	0.02807
ACJ79872.1	B7I052	BCAH187_A3630	plsY	Glycerol-3-phosphate acyltransferase (Acyl-PO4 G3P acyltransferase) (Acyl-phosphate--glycerol-3-phosphate acyltransferase) (G3P acyltransferase) (GPAT) (EC 2.3.1.275) (Lysophosphatidic acid synthase) (LPA synthase)	0	0	0	0	0	0	0	0	0	0	0	0	0	0.00500014	0.00534082	0	0	0.00510645	0.00516829	0.0049863	0.00508083	0	0	0.00463993	0	0.00537062	0	0	0	0.00513954
ACJ79878.1	B7HXN2	BCAH187_A1051		Putative oxygen-independent coproporphyrinogen III oxidase	0	0	0	0	0	0	0.00173355	0	0	0.00186544	0	0	0	0	0	0	0	0	0	0	0	0	0	0	0	0	0	0	0	0
ACJ79881.1	B7HXC1	BCAH187_A0937		Rhodanese domain protein	0	0	0	0.0164826	0.0053266	0.00649189	0	0	0	0	0	0	0	0	0	0	0	0	0	0	0	0	0	0	0	0	0	0	0	0
ACJ79882.1	B7HW56	BCAH187_A5288	gap2	Glyceraldehyde-3-phosphate dehydrogenase (EC 1.2.1.-)	0.152556	0.316961	0.130386	0.180219	0.3709	0.62389	0.871653	0.864839	0.794902	0.837682	0.854521	0.919547	1.85026	1.79135	1.84382	1.77277	1.80027	1.80826	1.86689	1.91335	1.7661	1.76404	1.69061	1.76396	1.76143	1.67283	1.69573	1.90126	1.67099	1.74694
ACJ79883.1	B7HMW2	BCAH187_A4111		EAL-domain protein	0	0	0	0	0	0	0.00615922	0.00222603	0.00444321	0.00441854	0.00609567	0.0105962	0.00230593	0.00221775	0.00236885	0.00429716	0.00227773	0.0022649	0	0.00221161	0.00225354	0	0	0	0.00235174	0.00238207	0.00238745	0	0	0.00227958
ACJ79890.1	B7HTR5	BCAH187_A4944		Uncharacterized protein	0.0232834	0.0129702	0.0147259	0.0714178	0.0649116	0.0896605	0.448885	0.327263	0.431297	0.412246	0.451913	0.46335	0.412897	0.489069	0.455418	0.41712	0.330572	0.452509	0.440706	0.41685	0.530942	0.585977	0.491648	0.40341	0.33688	0.314286	0.377995	0.38855	0.382438	0.31795
ACJ79891.1	B7HS28	BCAH187_A0363	purB	Adenylosuccinate lyase (ASL) (EC 4.3.2.2) (Adenylosuccinase)	0	0.00657414	0	0.00226245	0.0087737	0.00534655	0.168681	0.206284	0.207997	0.240612	0.194117	0.123502	0.0308416	0.0338997	0.0316832	0.0348951	0.0391687	0.0302929	0.0109499	0.00845146	0.0129175	0.00602048	0.00906178	0.0176949	0.00898697	0.0409629	0.0273703	0.0135822	0.0102023	0.0196002
ACJ79900.1	B7HW66	BCAH187_A5299		DNA methylase domain protein	0	0	0	0	0	0	0.0195066	0.0296098	0.0323654	0.0279876	0.0270275	0.0268469	0.0043818	0.00140475	0.00150046	0.00408281	0.00288549	0.00143461	0.00290398	0	0.00142742	0.00133055	0	0	0	0.00301766	0.00604895	0.00150086	0.00135285	0
ACJ79902.1	B7HW96	BCAH187_A0802		Oxidoreductase, zinc-binding dehydrogenase family	0	0	0	0	0.00290092	0.00353555	0.0155644	0.0196882	0.0280701	0.0139571	0.0154038	0.0240989	0.0058271	0.00280213	0	0.00271474	0	0	0.0086891	0.00838312	0.00854206	0.00265414	0.00599234	0.00520053	0.0178286	0.0180585	0.0301655	0.00299386	0.00539724	0.0201618
ACJ79903.1	B7HWC4	BCAH187_A0830	qoxA	Quinol oxidase subunit 2 (EC 1.10.3.-)	0	0	0.00559791	0.0033936	0	0.00801966	0	0	0	0.00316589	0.0029117	0	0.00660879	0.0127121	0.0203674	0.0123157	0.00652799	0.016228	0.0164245	0.0221846	0.0258346	0.0240815	0.0373791	0.0117963	0.0202203	0.0170675	0.0205273	0.0203729	0.0153032	0.0261331
ACJ79914.1	B7HX23	BCAH187_A5359		Cell wall endopeptidase and peptidase, C40, NLP/P60 family fusion protein	0.116531	0.148376	0.193027	0.123401	0.162953	0.243853	0.210274	0.285984	0.18562	0.206423	0.177071	0.260841	0.478557	0.522023	0.508641	0.482578	0.521819	0.520913	0.566351	0.578198	0.577013	0.588813	0.679605	0.5972	0.549337	0.567122	0.51907	0.674824	0.640896	0.589825
ACJ79922.1	B7HRR5	BCAH187_A4752	ald2	Alanine dehydrogenase (EC 1.4.1.1)	0	0	0	0	0.00273439	0.00999777	0.031787	0.0371159	0.0317505	0.0263118	0.0314591	0.0479551	0.0466871	0.047543	0.0479611	0.0460602	0.0434036	0.0485538	0.0436816	0.0632151	0.0536781	0.0550391	0.0367143	0.058824	0.081225	0.0964574	0.0710847	0.079016	0.0635927	0.0733027
ACJ79924.1	B7HSA1	BCAH187_A2638		Peptidase_M3 domain-containing protein	0	0	0	0	0	0	0.0058775	0.00637262	0.00953994	0.00790581	0.00727107	0.00303345	0	0	0	0	0	0	0	0	0	0	0	0	0	0	0	0	0	0
ACJ79928.1	B7I086	BCAH187_A3664		Uncharacterized protein	0	0	0	0.0148756	0.0144218	0	0.0128963	0	0.0139549	0	0.0127632	0.0133118	0.0144846	0.0139307	0.0148798	0.0134962	0.0286149	0.0284537	0.0287983	0.0416762	0.0283109	0.0527796	0.0595812	0.0258542	0.0147723	0.0149628	0.0149966	0.0446515	0.0268321	0.0429571
ACJ79940.1	B7HXN7	BCAH187_A1057		Uncharacterized protein	0.00830408	0.0185034	0	0.00636783	0.00617357	0.00752414	0.00552054	0.0119712	0.0059737	0.00594054	0.0163907	0.00569844	0.0124009	0.0119267	0.0127393	0.0231094	0.0183739	0.0182704	0.0246555	0.0297341	0.0242383	0.045187	0.0510101	0.0276686	0.0252945	0.0192155	0.0256786	0.0191141	0.0172291	0.0245184
ACJ79946.1	B7HZG0	BCAH187_A5661	ssb1	Single-stranded DNA-binding protein (SSB)	0.0470223	0.0698511	0.0297398	0.0781261	0.0873954	0.0639088	0.203192	0.169469	0.197321	0.201832	0.211408	0.225874	0.146293	0.129443	0.162308	0.119953	0.127164	0.137943	0.110527	0.11786	0.148688	0.122606	0.132389	0.10445	0.107424	0.114854	0.121172	0.0841824	0.124661	0.0867728
ACJ79956.1	B7HNX3	BCAH187_A4340		Rhodanese-like domain protein	0	0	0	0	0	0	0.00655246	0.00710444	0.00709033	0	0.0129697	0.00676361	0	0	0	0.00685727	0.00726947	0.0072285	0	0	0	0	0.0151363	0	0	0	0	0.00756232	0.00681655	0
ACJ79959.1	B7HYZ7	BCAH187_A3444		Metallo-beta-lactamase family protein	0	0	0	0	0	0	0.00625333	0	0.00338333	0	0.00309441	0.00322742	0	0	0	0	0	0	0	0	0	0	0	0	0	0	0	0	0	0
ACJ79961.1	B7HYD4	BCAH187_A5552		Glycerophosphoryl diester phosphodiesterase family protein	0	0.0120541	0	0.00414833	0.0160871	0.00490161	0.0179818	0.00779864	0.00778315	0.0270898	0.0213555	0.014849	0	0	0	0.00376366	0	0.00396741	0	0	0.00394751	0	0	0.00360495	0	0.00417266	0.00418209	0	0	0.00399313
ACJ79962.1	B7HTM5	BCAH187_A2844		Acetyltransferase, GNAT family	0	0	0	0.0067677	0.0131225	0	0.0117344	0.00636146	0.00634882	0.00631358	0.0116133	0	0	0	0	0.00614014	0.00650924	0	0	0	0	0	0	0	0	0	0	0	0	0
ACJ79966.1	B7HZK5	BCAH187_A1237		Transcriptional regulator, TetR family	0	0	0	0	0	0	0	0	0	0	0.00441835	0	0	0	0	0	0	0	0.00498467	0	0.00490032	0	0	0.00447508	0	0	0.00519151	0	0	0.00495694
ACJ79969.1	B7HUS5	BCAH187_A5076		Putative lipoprotein	0	0	0	0	0	0	0	0	0	0	0	0	0	0	0	0.00756926	0	0	0.024227	0.0233739	0.023817	0.0222008	0.0250618	0.00725008	0.0248549	0	0.00841077	0	0	0.00803075
ACJ79973.1	B7HXM8	BCAH187_A1047	alsD	Alpha-acetolactate decarboxylase (EC 4.1.1.5)	0	0.0057692	0	0.00397086	0.0115492	0.0328434	0.0309826	0.0298601	0.0372509	0.0259309	0.0306629	0.0355344	0.0309319	0.029749	0.0357479	0.0324238	0.0381921	0.0341792	0.0614989	0.0593333	0.041565	0.0493111	0.0795225	0.0483103	0.0512629	0.0559182	0.0320254	0.0556229	0.0608813	0.0344007
ACJ79976.1	B7HWL1	BCAH187_A3140	ppsA	Phosphoenolpyruvate synthase (EC 2.7.9.2)	0	0	0	0	0	0	0.00100753	0.00109241	0.00109024	0	0	0	0	0	0	0	0	0	0	0	0	0	0	0	0	0	0	0	0	0
ACJ79977.1	B7HUU6	BCAH187_A5097		PgpA domain-containing protein	0	0	0	0	0	0	0.0107363	0.0116407	0.0116176	0.00577655	0.0106255	0.0110823	0.0120586	0.0115974	0.00619381	0.0112357	0.0119111	0.005922	0.00599372	0.0115653	0.0117846	0.0109849	0.0124005	0.0161429	0.00614907	0.0186851	0.0124849	0.0185864	0.0167535	0.0178812
ACJ79978.1	B7HPY1	BCAH187_A0081	pabA	Para-aminobenzoate synthase, glutamine amidotransferase component (EC 4.1.3.27)	0.00671727	0.00748382	0	0	0	0	0.0133969	0.0145255	0.0096644	0.00480537	0.00883911	0.00460953	0	0	0	0	0	0	0	0	0	0	0	0	0	0	0	0	0	0
ACJ79979.1	B7HQ76	BCAH187_A2392		LemA domain protein	0	0	0	0	0.0110623	0	0.00989217	0.0321765	0.0214084	0.0106448	0.0195802	0.0306328	0.0111105	0.0213712	0.0114137	0.031057	0.0109746	0.0109128	0.0331349	0.0319681	0.0108581	0.0202425	0.0342766	0.0198316	0.0453249	0.0114774	0.0115033	0.0342502	0.0308726	0.0109835
ACJ79980.1	B7HKP7	BCAH187_A3742	tkt2	Transketolase (EC 2.2.1.1)	0.00407627	0.0136243	0	0.00781453	0.0212132	0.0332408	0.161239	0.174822	0.16861	0.160384	0.147507	0.146854	0.147617	0.115627	0.0922377	0.107766	0.123264	0.107622	0.0605139	0.0467064	0.0550282	0.0318855	0.0312996	0.065193	0.0838112	0.111617	0.0992643	0.0547321	0.0761162	0.0992926
ACJ79983.1	B7HYQ2	BCAH187_A1154		CsbD domain-containing protein	0.0398946	0.0222236	0.0252319	0.0152962	0.0148296	0	0	0	0	0	0	0	0	0	0	0	0	0	0	0	0	0	0.0153165	0	0	0	0	0	0	0
ACJ79984.1	B7HRA6	BCAH187_A2531		Conserved domain protein	0	0	0	0	0	0	0	0	0	0	0	0.00237433	0	0	0	0	0	0	0	0	0	0	0	0.0023057	0	0	0	0	0	0
ACJ79986.1	B7HMD1	BCAH187_A4065	pyc	Pyruvate carboxylase (EC 6.4.1.1)	0	0	0	0	0	0	0.099274	0.141584	0.138824	0.147092	0.0959824	0.0748841	0.0274462	0.0255718	0.0281952	0.0351635	0.0330412	0.0227457	0.00511582	0.00575829	0.0134113	0.00781329	0.0052921	0.00995111	0.00787262	0.0221504	0.0204244	0.00705071	0.00953309	0.0178058
ACJ79989.1	B7HZ60	BCAH187_A3507		DinB_2 domain-containing protein	0	0	0	0	0	0	0	0	0	0	0.00540693	0	0	0	0	0.00571745	0	0	0	0	0	0	0	0	0	0	0	0	0	0
ACJ79990.1	B7HM02	BCAH187_A1877		Uncharacterized protein	0	0.0113781	0	0.00783142	0.00759251	0.0092535	0.0475257	0.0588907	0.0367335	0.0438355	0.0268774	0.0350409	0.0381278	0.0366698	0.0391682	0.0426313	0.0376617	0.0374494	0.00758059	0.0219409	0.0223569	0.0069466	0.0156836	0.0204168	0.0155541	0.0315095	0.0315806	0.0313431	0.0211891	0.0376921
ACJ79992.1	B7HV04	BCAH187_A5156		3-hydroxyacyl-CoA dehydrogenase (EC 1.1.1.35)	0	0	0	0	0	0	0.0448007	0.0655759	0.0654456	0.0699032	0.0509892	0.0404638	0.0163534	0.0181478	0.018092	0.0164097	0.0198813	0.0185336	0.0225097	0.0265431	0.0344226	0.0148974	0.024579	0.0179631	0.0218102	0.0246904	0.0351656	0.0155116	0.0209729	0.0198973
ACJ79993.1	B7HKX0	BCAH187_A1622		Site-specific recombinase, phage integrase family	0	0	0	0	0	0	0.0241242	0.0209251	0.0208835	0.051919	0.0286503	0.00996062	0.0162572	0	0.00556693	0.0100986	0.0053528	0.00532263	0.00538709	0.00519739	0	0.00493656	0	0	0.0165801	0.00559799	0.00561063	0	0	0.00535713
ACJ79996.1	B7HVG9	BCAH187_A2990		Polysaccharide deacetylase	0.00480355	0	0.0121523	0.0110505	0.00357114	0.00870478	0.0606745	0.076173	0.0621995	0.0549815	0.0632089	0.0824075	0.114774	0.141431	0.114221	0.126994	0.113371	0.155006	0.221063	0.216719	0.192786	0.238516	0.250811	0.224072	0.201187	0.174141	0.167107	0.187963	0.202648	0.209196
ACJ79997.1	B7HWE6	BCAH187_A0876		Peptidase, M23/M37 family	0	0	0	0	0	0	0.00231274	0.0075227	0.00750776	0.00995477	0.00915551	0.0071618	0	0	0	0	0	0	0.00258226	0	0	0	0	0	0	0	0	0.00266918	0	0
ACJ80019.1	B7HKT6	BCAH187_A3781		Uncharacterized protein	0	0	0	0.0400725	0.0291375	0.0118373	0.0347405	0.0188335	0.0187961	0.0186918	0.017191	0.01793	0.0292643	0.0187635	0.0200419	0.0272674	0.00963551	0.0191624	0.0290917	0.00935577	0.00953315	0.0266587	0.0200628	0.00870588	0.00994858	0.0201538	0	0.0200473	0.00903517	0.0192866
ACJ80028.1	B7HRM2	BCAH187_A4708	gap1	Glyceraldehyde-3-phosphate dehydrogenase (EC 1.2.1.-)	0	0	0	0	0	0	0.0104588	0.0170097	0.0113173	0.0140681	0.0232894	0.0107958	0.00587342	0.00564882	0	0.00273632	0.00290081	0	0	0	0	0	0	0	0.00299506	0.00303368	0.0121621	0	0.00816022	0
ACJ80032.1	B7HX11	BCAH187_A5346	ftsX	Cell division protein FtsX	0	0	0	0	0	0	0.0088709	0.00641213	0.00959909	0.00636386	0.00585292	0.00610451	0.00996343	0.0159707	0.0170589	0.00928356	0.0164027	0.0130482	0.0132062	0.0159265	0.0162284	0.0121018	0.0170766	0.0148202	0.0101614	0.0102924	0.0171928	0.00341269	0.0153807	0.00984958
ACJ80035.1	B7HWZ4	BCAH187_A5329	uvrB	UvrABC system protein B (Protein UvrB) (Excinuclease ABC subunit B)	0	0	0	0	0	0	0.00521887	0.011317	0.00705908	0.0112318	0.00387377	0	0	0	0	0	0	0	0	0	0	0	0	0	0	0	0	0	0	0
ACJ80040.1	B7HPP1	BCAH187_A4475	rpmG3	50S ribosomal protein L33	0	0	0	0	0	0.0225839	0	0	0	0	0	0	0	0	0	0	0	0	0	0	0	0	0	0	0	0	0	0.0191238	0.0172379	0
ACJ80044.1	B7HSN1	BCAH187_A4829		Peptidase, M42 family	0	0	0	0	0	0	0.0450755	0.0352969	0.0514853	0.0458101	0.0520455	0.0594525	0	0	0	0	0	0	0	0	0	0	0	0	0	0	0	0	0.0104205	0
ACJ80045.1	B7HZ39	BCAH187_A3486		DUF4097 domain-containing protein	0	0	0	0	0	0	0	0	0	0	0	0	0	0	0	0	0	0	0.00344174	0.00332054	0.00338349	0.00630779	0.00356033	0.00617976	0	0	0	0	0	0.00342259
ACJ80052.1	B7HYF2	BCAH187_A5570	gerQ	Spore coat protein GerQ	0	0	0	0	0	0	0	0	0	0	0	0	0	0	0	0	0	0	0.00679753	0.00655816	0.0200475	0.0124581	0.028127	0.0122052	0	0.00706364	0.0141592	0.0632371	0.0950015	0.00675972
ACJ80053.1	B7HXE3	BCAH187_A0959		Enterotoxin	0.918828	0.86224	0.87481	0.681857	0.891201	0.850432	0.496988	0.633807	0.402745	0.518306	0.403022	0.555941	1.33033	1.44737	1.30347	1.29454	1.32135	1.45157	2.10472	2.26173	1.99221	2.09895	2.17978	2.08268	1.8182	1.85689	1.79235	1.80919	1.76287	1.87423
ACJ80058.1	B7HTF2	BCAH187_A2771		GIY-YIG catalytic domain protein	0	0	0	0	0.00726441	0	0.012992	0	0	0	0.00642898	0	0	0	0	0	0	0	0	0	0	0	0	0	0	0	0	0	0	0
ACJ80061.1	B7HPR8	BCAH187_A0002	dnaN1	Beta sliding clamp	0	0	0	0	0	0	0.0622838	0.0450204	0.0624041	0.0670223	0.0684902	0.0690532	0.0129546	0.014951	0.0106464	0.00724235	0.0179146	0.0127241	0.0180294	0.0124247	0.0151923	0	0.0106575	0.0115616	0.0158543	0.0267646	0.0268251	0.00532466	0.00719935	0.0230517
ACJ80065.1	B7HPM5	BCAH187_A4459	comEB	ComE operon protein 2	0	0	0	0	0	0	0	0.00504454	0	0.00500657	0.00920919	0.00960505	0	0	0	0	0	0	0	0	0	0	0	0	0	0	0	0	0	0
ACJ80066.1	B7HLV9	BCAH187_A1834		Flagellin	0	0	0.0125985	0.00763752	0.00740453	0	0	0	0	0	0	0	0	0	0	0	0	0	0	0	0	0	0	0	0	0	0	0	0	0
ACJ80077.1	B7HMJ6	BCAH187_A1938		N-acetylmuramoyl-L-alanine amidase, family 3	0.438579	0.427097	0.768458	0.480807	0.410589	0.553397	0.151183	0.182652	0.175278	0.167333	0.153898	0.196183	0.271683	0.303288	0.304016	0.287048	0.268362	0.273997	0.361716	0.341998	0.293958	0.37345	0.359212	0.303087	0.32656	0.255596	0.281288	0.398818	0.375215	0.285365
ACJ80081.1	B7HMA4	BCAH187_A4036		Prophage LambdaBa02, site-specific recombinase, phage integrase family	0	0	0	0	0	0	0	0	0	0	0	0	0	0	0	0	0	0	0	0.00488547	0	0.00232014	0	0	0	0	0	0	0	0
ACJ80082.1	B7HT58	BCAH187_A0474	topB	DNA topoisomerase 3 (EC 5.6.2.1) (DNA topoisomerase III)	0	0	0	0	0	0	0.00710427	0.0128379	0.0115311	0.0127413	0.00937462	0.0073332	0	0	0	0	0	0	0	0	0	0	0	0	0	0	0	0	0	0
ACJ80084.1	B7HZH0	BCAH187_A5671	mnmE	tRNA modification GTPase MnmE (EC 3.6.-.-)	0	0	0	0	0	0	0.0291285	0.0357933	0.0336209	0.0334342	0.0345936	0.0200448	0.0109053	0.00629298	0.00224058	0.00406447	0.00861759	0.00856902	0	0	0	0	0	0	0	0.00450617	0.00677451	0	0.00202017	0
ACJ80085.1	B7HT41	BCAH187_A0456		Putative cyclase	0	0	0	0	0	0	0	0	0	0	0	0	0	0	0	0	0	0	0.00467345	0.00450887	0.00918872	0.00856519	0.00483448	0.00839134	0.00479457	0.00485641	0.00973474	0.00483076	0.00870874	0.0185898
ACJ80094.1	B7HYM5	BCAH187_A1127		Uncharacterized protein	0.140812	0.120678	0.0548053	0.14951	0.144949	0.147216	0.00720091	0.00780753	0.00779201	0.00774875	0.00712662	0.0148659	0	0	0	0	0	0	0	0	0	0	0	0	0	0	0	0	0	0
ACJ80113.1	B7HYD8	BCAH187_A5556		Tautomerase (EC 5.3.2.-)	0.175096	0.146308	0.276854	0.268538	0.227802	0.198313	0.0436513	0.0473285	0.0629793	0.0469722	0.0576012	0.0600772	0	0	0	0	0	0	0.0162461	0	0.0159711	0.0148873	0.0336117	0	0	0	0	0.0503788	0.0151369	0.0161557
ACJ80114.1	B7HLD8	BCAH187_A3852		Zinc protease, insulinase family	0	0	0	0.00240582	0.00233243	0	0.00625713	0.00678423	0.00677075	0.0112219	0.0123851	0.0150704	0	0	0	0.00218273	0	0	0	0	0	0	0	0	0	0	0.0024254	0	0	0.00463163
ACJ80115.1	B7HUY2	BCAH187_A5134		Uncharacterized protein	0.12495	0.15081	0.0921972	0.175662	0.123857	0.122649	0.103833	0.0825588	0.112357	0.0893862	0.0959111	0.12147	0.0388737	0.0598195	0.0479214	0.0434654	0.0537579	0.0687277	0.0772889	0.0745673	0.0835792	0.0920726	0.127923	0.104081	0.0634337	0.0803147	0.0885457	0.0559234	0.0432073	0.115289
ACJ80122.1	B7HYZ4	BCAH187_A3441		Oxidoreductase, aldo/keto reductase family	0	0	0	0	0	0	0	0.0028616	0.00285591	0.00284006	0.00261203	0	0.0266788	0.0199567	0.0213164	0.0193343	0.0234246	0.020381	0.0147341	0.00852918	0.0173818	0.0189026	0.00914511	0.0211645	0.030232	0.0183732	0.0245529	0.0274142	0.0274564	0.0351652
ACJ80132.1	B7HZA4	BCAH187_A5600		N-acetylglucosaminyldiphosphoundecaprenol N-acetyl-beta-D-mannosaminyltransferase (EC 2.4.1.187) (N-acetylmannosaminyltransferase) (UDP-N-acetylmannosamine transferase) (UDP-N-acetylmannosamine:N-acetylglucosaminyl pyrophosphorylundecaprenol N-acetylmannosaminyltransferase)	0	0	0	0	0	0	0.032023	0.0192892	0.0154007	0.0153152	0.017607	0.0146911	0.00399632	0	0	0	0	0	0	0	0	0	0	0	0	0	0	0	0.00370151	0
ACJ80136.1	B7HZE3	BCAH187_A5640	guaC	GMP reductase (EC 1.7.1.7) (Guanosine 5'-monophosphate oxidoreductase) (Guanosine monophosphate reductase)	0	0	0	0	0	0	0.0622365	0.0850826	0.0878417	0.0931776	0.0856965	0.064242	0.00303919	0.00292297	0.00624425	0.00849543	0.00600407	0.00597024	0	0.00291488	0	0	0	0.0027124	0.00309957	0.0062791	0.00629328	0	0.00281499	0.00600893
ACJ80150.1	B7HLU1	BCAH187_A1816		Flagellar hook-associated protein 2 (HAP2) (Flagellar cap protein)	0.0314095	0.0413564	0.0830733	0.0810159	0.0679303	0.0983145	0.0379655	0.0473383	0.0472442	0.0428965	0.0356951	0.0607428	0.0895466	0.0984255	0.118273	0.089396	0.1053	0.0816709	0.12505	0.114512	0.118766	0.147609	0.160054	0.104654	0.104372	0.0880986	0.0949198	0.120496	0.100714	0.105385
ACJ80152.1	B7HRH1	BCAH187_A4656		Uncharacterized protein	0	0	0	0	0	0	0.00525194	0.00569436	0.00568305	0.0056515	0.00519775	0.00542118	0.00589876	0.00567319	0	0.0164887	0.00582664	0.0057938	0	0	0	0	0	0.00526448	0.00601595	0.00609354	0.0061073	0	0.00546361	0.00583135
ACJ80159.1	B7I098	BCAH187_A1344		Oligopeptide ABC transporter, oligopeptide-binding protein	0	0	0	0	0	0	0.00474457	0.0034295	0.00342269	0.00170184	0.00313041	0.00489746	0.0142104	0.0256256	0.023722	0.00993055	0.0245642	0.0279151	0.0370823	0.0442947	0.0433986	0.0388354	0.0292267	0.0396325	0.0471014	0.0422039	0.038621	0.0383306	0.0345505	0.038632
ACJ80160.1	B7HQK6	BCAH187_A4582	minD	Cell division inhibitor MinD (Septum site-determining protein MinD)	0.00507367	0.00565265	0	0.00389065	0.00754391	0.0183885	0.161902	0.131656	0.127744	0.141554	0.116836	0.160156	0.253821	0.236828	0.225722	0.218852	0.205813	0.223258	0.158173	0.156237	0.136985	0.165651	0.112978	0.158908	0.185455	0.136971	0.141203	0.186855	0.221061	0.176019
ACJ80161.1	B7HQE0	BCAH187_A4515		Peptidase, U32 family (EC 3.4.-.-)	0	0	0	0	0	0	0.0165327	0.0149379	0.0178899	0.0237207	0.0136351	0.011377	0.00309482	0	0	0.00288364	0.00305698	0.00303975	0	0	0	0	0	0.00276204	0	0	0	0	0.00286651	0.00305945
ACJ80162.1	B7HLU8	BCAH187_A1823	fliG	Flagellar motor switch protein FliG	0	0	0	0	0	0	0	0.00554578	0.00553476	0.00550403	0.00253106	0.00527972	0.00287242	0.00552515	0.0059016	0.00267642	0.0056746	0	0	0.00275493	0	0.00261667	0	0.00256356	0	0	0	0	0	0
ACJ80165.1	B7HU16	BCAH187_A0537		Radical SAM core domain-containing protein	0	0	0	0	0	0	0.00687656	0.00248528	0.00496069	0.0098663	0.00226854	0.00236605	0	0	0	0	0	0	0	0	0	0	0	0	0	0	0	0	0	0
ACJ80168.1	B7HR07	BCAH187_A0219		Lipoprotein	0	0	0	0	0	0	0	0	0	0.00355351	0	0.00340869	0	0	0.00381019	0	0.00732728	0.00364299	0.00368711	0.00711454	0.00362472	0.00675749	0.00762832	0.00331017	0.00378267	0.00383146	0.00768021	0.00381122	0	0.0036666
ACJ80176.1	B7HZF3	BCAH187_A5650	yycF	DNA-binding response regulator YycF	0	0	0	0.00419886	0.00407077	0.00992264	0.0436821	0.0434151	0.0433288	0.0470054	0.0612444	0.0526047	0.122655	0.145489	0.0966013	0.125714	0.105001	0.108425	0.0772232	0.105874	0.0839076	0.100561	0.0546576	0.116764	0.0959035	0.105587	0.101593	0.100829	0.117393	0.101044
ACJ80180.1	B7HN33	BCAH187_A4186	nagA2	N-acetylglucosamine-6-phosphate deacetylase (EC 3.5.1.25)	0	0	0	0.00271667	0.0026338	0.00320999	0.115405	0.109805	0.0993927	0.106444	0.100229	0.106968	0.05026	0.0661468	0.048914	0.0566895	0.0470326	0.0493657	0.0552229	0.0507412	0.0491181	0.0554239	0.0353636	0.0661031	0.0674454	0.0601174	0.0712083	0.0679545	0.0637032	0.075836
ACJ80185.1	B7HS27	BCAH187_A0362	purK	N5-carboxyaminoimidazole ribonucleotide synthase (N5-CAIR synthase) (EC 6.3.4.18) (5-(carboxyamino)imidazole ribonucleotide synthetase)	0	0	0	0	0	0	0.0693855	0.0551691	0.0650703	0.0771531	0.0618026	0.0429728	0.0181839	0.0124918	0.0106743	0.00968176	0.0102638	0.0102059	0.00258238	0.00249144	0.00761604	0.00236641	0.00267136	0.00695513	0.00529861	0.00805042	0.0080686	0.00533861	0.00481214	0.0154081
ACJ80189.1	B7HU83	BCAH187_A0625		AAA_PrkA domain-containing protein	0	0	0	0	0	0	0	0	0	0	0	0	0	0	0	0	0	0	0.00149622	0.0144353	0.0205926	0.00548434	0.0108344	0.00805954	0.00306999	0.00932876	0.015583	0.037118	0.0738855	0.00595158
ACJ80195.1	B7HXR4	BCAH187_A3277		DinB_2 domain-containing protein	0	0	0	0	0	0	0	0.0173745	0.00577999	0.0114958	0.00528641	0.016541	0.047995	0.0346198	0.0308154	0.04472	0.0296302	0.0589263	0.083496	0.0863097	0.0703569	0.103839	0.049356	0.107086	0.0734229	0.0433824	0.0683262	0.0616476	0.0777954	0.0533774
ACJ80200.1	B7I0J5	BCAH187_A1442	potD	Spermidine/putrescine ABC transporter, spermidine/putrescine-binding protein	0	0	0.00467883	0.00283643	0.0027499	0.0134059	0.0147541	0.015997	0.0106435	0.0132305	0.0121682	0.0177678	0.0193331	0.0185938	0.0170234	0.0180139	0.0218248	0.0189891	0.0411837	0.0450313	0.0350886	0.0352235	0.0340823	0.0345085	0.0338009	0.0456491	0.0343141	0.036894	0.0255813	0.043685
ACJ80205.1	B7I0B0	BCAH187_A1356		CYTH domain-containing protein	0	0	0	0.0153746	0.00496852	0.00605546	0.0133289	0.00481724	0.00961533	0.00478097	0.00879423	0.00917226	0.00998029	0.00959864	0.0102526	0.00929927	0.00985828	0.00980272	0.00992143	0.00957206	0	0.00454584	0	0.00890714	0.00508929	0.0103098	0.0103331	0.0051277	0.00462203	0.00493312
ACJ80216.1	B7HMY4	BCAH187_A4134	malR	Maltose operon transcriptional repressor	0	0	0	0	0	0	0.0287616	0.0255146	0.0198052	0.0281361	0.0310525	0.0161937	0	0	0	0	0	0	0	0	0	0	0	0	0	0.00606737	0.00608107	0	0	0
ACJ80220.1	B7HNS5	BCAH187_A4292	bfmbAa	2-oxoisovalerate dehydrogenase subunit alpha (EC 1.2.4.4) (Branched-chain alpha-keto acid dehydrogenase E1 component alpha chain)	0.0040139	0.00447195	0	0.00615597	0.00596817	0.0218214	0.144096	0.150448	0.135711	0.149315	0.139968	0.159757	0.24576	0.236362	0.227836	0.231783	0.227953	0.223725	0.190682	0.158097	0.158165	0.172004	0.138693	0.184562	0.223133	0.182666	0.183079	0.227897	0.219303	0.189621
ACJ80222.1	B7HV39	BCAH187_A0661		Cps	0.0141305	0.015743	0.0134055	0.0162536	0.0315155	0.0288075	0	0	0	0	0	0	0	0	0	0	0	0	0	0	0	0	0.00813755	0	0.00538025	0	0	0	0.00732941	0.00260758
ACJ80224.1	B7HLD3	BCAH187_A3847	dapG2	Aspartokinase (EC 2.7.2.4)	0	0	0	0	0	0	0.0864593	0.108165	0.103152	0.109736	0.0855673	0.0823804	0.0348591	0.0311314	0.0255788	0.0417606	0.0418114	0.0317933	0	0.00716427	0.0073001	0.00680472	0	0.00666661	0.0101576	0.0180051	0.0257796	0.0127929	0.0138375	0.0221534
ACJ80229.1	B7HUC5	BCAH187_A2865	recQ2	DNA helicase (EC 3.6.4.12)	0	0	0	0	0	0	0.00244223	0.00264797	0.00264271	0.00262804	0.00241703	0.00126047	0	0	0	0	0	0	0	0	0	0	0	0	0	0	0	0	0	0
ACJ80232.1	B7HQN8	BCAH187_A4614		Uncharacterized protein	0	0	0	0	0	0	0.0290885	0.0225278	0.0179864	0.0357732	0.0205631	0.0300259	0.00933457	0.00448881	0.00479465	0.00434881	0.0138307	0.00916849	0.00463976	0.00895275	0.00456125	0.00850345	0	0.00416543	0.00476001	0.0048214	0.0144969	0.00959189	0.00432299	0.00922791
ACJ80233.1	B7HX50	BCAH187_A5386		VOC domain-containing protein	0	0	0	0	0.00763535	0	0	0	0	0	0	0	0	0	0	0	0	0	0	0.00735492	0	0.0069858	0.00788605	0.00684401	0	0.00792181	0	0	0	0
ACJ80234.1	B7HSJ9	BCAH187_A4797	acsA	Acetyl-CoA synthetase (EC 6.2.1.1)	0	0	0	0	0	0	0.032005	0.0495731	0.0445272	0.0557599	0.0392165	0.0283169	0.0119822	0.00823146	0.00703384	0.0111646	0.0135266	0.0117691	0.00170165	0.00328346	0.00334572	0.00155934	0	0.00458307	0.00349152	0.0106096	0.0141781	0.00703574	0.00792738	0.00846095
ACJ80238.1	B7HNB5	BCAH187_A2073	hom1	Homoserine dehydrogenase (EC 1.1.1.3)	0	0	0	0	0	0	0.0103438	0.0112152	0.00671573	0.0111307	0.00614225	0.00640627	0.00232355	0	0	0.002165	0.00229514	0.0022822	0	0	0	0	0	0	0	0	0	0	0	0
ACJ80240.1	B7HRG5	BCAH187_A4650	etfA	Electron transfer flavoprotein, alpha subunit	0	0.00478403	0	0.00329278	0.00957699	0.0233442	0.171279	0.139281	0.166805	0.190454	0.248618	0.262251	0.548265	0.542717	0.523701	0.516828	0.544729	0.5763	0.793642	0.857947	0.893014	0.776921	0.774829	0.838411	0.869801	0.900891	0.965997	0.938964	0.739457	0.843111
ACJ80242.1	B7HLH1	BCAH187_A3885		Ribosome biogenesis GTPase A	0	0	0	0	0	0	0.00588393	0.0127592	0.00955039	0.00949737	0.00582323	0.00911031	0.00660859	0.00635588	0.00678893	0.00923647	0.0097917	0.00973651	0.00985443	0.0126766	0.00645845	0.00903027	0.00679599	0.00884699	0.00673989	0.00341341	0.00684223	0.00339538	0.00306054	0.00326654
ACJ80244.1	B7HQX4	BCAH187_A0171		Energy-coupling factor transporter ATP-binding protein EcfA2 (EC 7.-.-.-)	0	0	0	0	0	0	0.00598746	0.00324592	0.00323947	0.00322149	0.00592568	0	0	0	0	0	0	0	0	0	0	0	0	0	0	0	0	0	0	0
ACJ80246.1	B7HME1	BCAH187_A4075	typA	50S ribosomal subunit assembly factor BipA (EC 3.6.5.-) (GTP-binding protein BipA)	0	0	0	0	0.00158872	0.00580882	0.130701	0.18022	0.187548	0.178863	0.163097	0.133446	0.0382952	0.0260884	0.0311443	0.0401423	0.0394031	0.0297776	0.00158622	0.00306073	0.0077969	0.00145356	0.00164088	0.00996841	0.00325467	0.0296698	0.0165204	0.00163962	0.00738962	0.015774
ACJ80248.1	B7HLV7	BCAH187_A1832		Chemotaxis protein CheV	0	0	0	0	0	0	0.0174331	0.0189016	0.0314402	0.0218859	0.0230043	0.020994	0.00326335	0	0	0	0	0	0	0	0	0	0	0	0	0	0	0	0	0
ACJ80250.1	B7HSI3	BCAH187_A4781	sspB	Small, acid-soluble spore protein B	0	0	0	0	0	0	0	0	0	0	0	0	0	0	0	0	0	0	0	0.0154786	0.0315442	0	0.0165964	0	0	0	0	0	0	0
ACJ80253.1	B7HT34	BCAH187_A0449		Uncharacterized protein	0	0	0	0	0	0	0.00684774	0.00742459	0.00740984	0.00736871	0.0203312	0	0	0	0	0	0	0	0	0	0	0	0	0	0	0	0	0	0	0
ACJ80272.1	B7HPQ9	BCAH187_A4493		DNA-binding protein	0	0	0	0	0	0	0.00964871	0.00523077	0.00522037	0.00519139	0.00477458	0.00497982	0.00541852	0.00521131	0.00556638	0.00504878	0.00535227	0.00532211	0	0.00519688	0	0.00493607	0.00557217	0.00483588	0.00552617	0.00559744	0.00561008	0.0111358	0.0050188	0.0053566
ACJ80274.1	B7HT62	BCAH187_A0478		Efflux transporter, RND family, MFP subunit	0	0	0	0	0	0	0	0	0	0	0	0.00461563	0	0.00483019	0.00257965	0.00701932	0.00496085	0.00246644	0.00748894	0.00481682	0.00490814	0.00686262	0.0103293	0.00224111	0.00256101	0.00518808	0.0025999	0.00258034	0.00465176	0.00496486
ACJ80276.1	B7HTI7	BCAH187_A2806	kynA	Tryptophan 2,3-dioxygenase (TDO) (EC 1.13.11.11) (Tryptamin 2,3-dioxygenase) (Tryptophan oxygenase) (TO) (TRPO) (Tryptophan pyrrolase) (Tryptophanase)	0	0	0	0	0	0	0.00897762	0.0129785	0.00971456	0.00966063	0.00888499	0.00617794	0.00672219	0	0	0.00313175	0.00332	0	0	0	0	0	0	0	0.00342787	0	0.00347992	0	0	0
ACJ80277.1	B7HVG2	BCAH187_A0785		Oligopeptide ABC transporter, oligopeptide-binding protein	0	0	0	0.00340351	0	0.00201077	0.0191792	0.0191953	0.0207536	0.0174632	0.0175212	0.0243658	0.0463966	0.0653399	0.0697918	0.0633021	0.0589235	0.0732393	0.079068	0.0810514	0.0874463	0.0875502	0.0937206	0.0916886	0.0828072	0.0736047	0.0754865	0.0834323	0.0721349	0.0835425
ACJ80284.1	B7HXS6	BCAH187_A3289		Microcin C7 self-immunity protein MccF	0	0	0	0	0	0	0.00249425	0	0	0.00268401	0.00246852	0	0	0	0	0	0.00276719	0	0	0.00268685	0.00273779	0.00255201	0	0.00500042	0.0028571	0.00868184	0.00580096	0	0.00518956	0.00276943
ACJ80285.1	B7HN27	BCAH187_A4180	ptsH1	Phosphocarrier protein HPr	1.6549	1.25303	2.78432	2.11915	1.48116	1.99444	0.149538	0.173717	0.161813	0.172409	0.147995	0.165383	0.0359904	0.0807662	0.0492967	0.0335345	0.0237003	0.0942667	0.0715563	0.0345182	0.0468969	0.120215	0.468806	0.0642409	0.122351	0.0495718	0.0372628	0.184912	0.0777826	0.118597
ACJ80286.1	B7HRK8	BCAH187_A4693		HlyD_D23 domain-containing protein	0	0	0	0	0	0	0.00840076	0.0136627	0.00454517	0.00903988	0.00831408	0.0130072	0.00943538	0.00453729	0.00484643	0.0175831	0.0186401	0.0092675	0.0140696	0.0180989	0.0138315	0.00859528	0.00485147	0.0168417	0.0144343	0.0146204	0.0146534	0.00484774	0.00873934	0.0139913
ACJ80289.1	B7HL32	BCAH187_A1685	qcrA	Menaquinol-cytochrome c reductase, iron-sulfur subunit	0	0	0	0	0	0	0.0304687	0.0264283	0.0197818	0.019672	0.0301543	0.0503208	0.0342212	0.0658251	0.063279	0.0573949	0.0540844	0.0941144	0.0748425	0.0853356	0.0802648	0.0810529	0.105575	0.0794078	0.0698021	0.0707023	0.0779481	0.0914277	0.107769	0.0676602
ACJ80291.1	B7HR26	BCAH187_A2450	mmgD	Citrate synthase	0	0	0	0	0	0	0.00231542	0.00251047	0	0.00249157	0.00229153	0.00239003	0.0182041	0.0200091	0.0106862	0.0169619	0.0231191	0.0204345	0.00517049	0.00748262	0.00762449	0.00236903	0	0.0092838	0.010609	0.00805936	0.0161551	0.00534454	0.00481748	0.00514173
ACJ80311.1	B7HLB0	BCAH187_A3823	spoVS2	Stage V sporulation protein S	0.0665301	0.0370611	0.0210389	0.102035	0.049461	0.0602814	0.0884582	0.0599437	0.0598246	0.071391	0.0656591	0.0798951	0.0496763	0.0597208	0.0382739	0.0462866	0.0490689	0.0731886	0.0987666	0.0952886	0.0970953	0.10182	0.10217	0.110837	0.0759948	0.115462	0.115723	0.0765684	0.138035	0.110494
ACJ80312.1	B7HM43	BCAH187_A3975		Putative DNA-binding protein	0	0	0	0	0	0	0	0	0	0	0	0	0	0	0	0	0	0	0	0.0053515	0.0163589	0.0101659	0.00573796	0.00995953	0	0.00576398	0.017331	0.0917367	0.124035	0.0165479
ACJ80315.1	B7HWF6	BCAH187_A0888	thiD1	Phosphomethylpyrimidine kinase (EC 2.7.4.7)	0	0	0	0.0039363	0.0152649	0.00930215	0.0409505	0.0481002	0.0369267	0.0403938	0.0472827	0.0457926	0.0421611	0.0368626	0.0393742	0.0321416	0.0378597	0.030117	0.0152409	0.0110281	0.0187287	0.0174578	0.00788303	0.0171035	0.0195449	0.0158376	0.02381	0.0275694	0.0390509	0.0303122
ACJ80316.1	B7HXP0	BCAH187_A1060		Conserved domain protein	0	0	0	0	0	0	0.0385487	0.038581	0.0385044	0.0319088	0.038151	0.0336693	0.0266439	0.0224219	0.0205282	0.00930968	0.0197386	0.0130849	0.00331085	0.00958277	0.00650964	0.0060679	0	0.00891712	0.0169833	0.0103214	0.0103447	0.00684459	0.0185088	0.00987729
ACJ80317.1	B7HXZ6	BCAH187_A3361		Putative lipoprotein	0	0	0	0	0	0	0	0	0	0	0	0	0	0	0	0	0	0.00421355	0.0127937	0.0123432	0.0209621	0.00781584	0.0176461	0.0114858	0.0218755	0.00443153	0.0177662	0.0308569	0	0.00424086
ACJ80318.1	B7HL42	BCAH187_A1695		Putative neutral zinc metallopeptidase	0	0	0	0	0	0	0	0.00526523	0	0	0	0	0	0	0	0	0	0	0.00542206	0.00523113	0.0106606	0	0.00560889	0	0	0.00563433	0	0	0	0.0107838
ACJ80320.1	B7HVA2	BCAH187_A0725		Transcriptional activator	0	0	0	0	0	0	0.0370201	0.0591517	0.0506008	0.0649965	0.0501364	0.0502803	0	0	0.00224811	0.00407813	0.00216164	0.00214945	0	0	0	0	0	0	0	0	0	0	0	0
ACJ80327.1	B7HLT0	BCAH187_A1805		Chemotaxis response regulator	0.407267	0.367899	0.12531	0.75122	0.441892	0.398935	0.0439055	0.00793402	0.0237548	0.0157486	0.0506945	0.0226602	0	0	0	0.015316	0	0.00807257	0	0.00788262	0	0.00748702	0.00845186	0	0.00838209	0.00849019	0	0.00844536	0.00761251	0.00812489
ACJ80333.1	B7HYT2	BCAH187_A1184		Glyoxylase family protein	0	0	0	0	0	0	0.00530998	0	0.00574586	0.00285698	0.0052552	0.00274055	0	0	0	0	0	0	0	0	0	0	0	0	0	0	0	0	0	0
ACJ80334.1	B7HZQ0	BCAH187_A1282		Putative S-layer protein	0.106487	0.118638	0.134697	0.154241	0.114351	0.134007	0.0589934	0.0895483	0.0553245	0.0761779	0.0583847	0.0690137	0.101597	0.0764702	0.090756	0.0782011	0.0698121	0.078096	0.0307385	0.0254195	0.0215845	0.0241438	0.0272551	0.0236537	0.0765854	0.0456312	0.0411608	0.0817025	0.0777367	0.0480347
ACJ80338.1	B7HSE8	BCAH187_A2686		SMI1_KNR4 domain-containing protein	0	0	0	0.012495	0	0	0	0	0	0	0	0	0	0	0	0	0	0	0	0	0	0	0	0	0	0	0	0	0	0
ACJ80339.1	B7HY82	BCAH187_A5500		Flavin_Reduct domain-containing protein	0	0	0	0	0	0.00602542	0.0442091	0.04314	0.0526219	0.0475725	0.0481283	0.0638872	0.119169	0.109837	0.112219	0.111038	0.107903	0.126803	0.123403	0.119057	0.111609	0.144745	0.153186	0.124081	0.126601	0.112846	0.128523	0.153068	0.133374	0.127625
ACJ80345.1	B7HML3	BCAH187_A1955		Acetyltransferase, GNAT family	0	0	0	0	0	0	0.00506154	0.0109759	0.00547702	0	0.00500932	0.0104493	0.00568491	0.00546752	0.00584004	0.00529699	0.00561541	0.0111675	0	0	0	0	0	0.0152209	0	0	0	0.0116832	0.00526554	0.0112399
ACJ80348.1	B7HZR6	BCAH187_A1298		Conserved domain protein	0.0550063	0.0306417	0.0173947	0.0421806	0.0715641	0.02492	0	0	0	0	0	0	0	0	0	0	0	0	0	0	0	0	0.0105591	0	0	0	0	0	0	0
ACJ80349.1	B7HQI9	BCAH187_A4564		Aminotransferase, class V	0	0	0	0	0	0	0.00234394	0.0101656	0.00760902	0.0126113	0.00695925	0	0	0	0	0	0	0	0	0	0	0	0	0	0	0	0	0	0	0
ACJ80351.1	B7HYH4	BCAH187_A1076		Uncharacterized protein	0.0241809	0.0134701	0	0.0185426	0.0269654	0.0219097	0	0	0	0	0.00795476	0	0.0090276	0.00868239	0	0	0.00891724	0.017734	0.0179487	0.025975	0.0264675	0.0328953	0.0371344	0.0322276	0.00920696	0.0186514	0.00934676	0.0185529	0.0167233	0.0267733
ACJ80355.1	B7HTY2	BCAH187_A5012	ldh	L-lactate dehydrogenase (L-LDH) (EC 1.1.1.27)	0	0	0	0.0130975	0	0.00773792	0.0227096	0.0461674	0.0245737	0.0641479	0.0280941	0.0410224	0.031883	0.0183983	0.0196518	0.0386197	0.0283439	0.0313158	0	0.00305789	0.00311587	0	0	0.00853643	0.0130066	0.0131743	0.00990306	0.00327619	0.00885932	0.0126075
ACJ80356.1	B7HZJ6	BCAH187_A1228		ABM domain-containing protein	0.0312122	0.0434675	0.00987026	0.0299181	0.0290054	0.0494911	0.0726243	0.0787422	0.0785858	0.0837316	0.0770089	0.0910284	0.0932212	0.106467	0.0718238	0.0922889	0.0805713	0.0915626	0.0868795	0.106172	0.0626335	0.111459	0.131814	0.0831975	0.0831891	0.0601872	0.0723877	0.107765	0.0971374	0.0863962
ACJ80362.1	B7HQF6	BCAH187_A4531		Rrf2 family protein	0	0	0	0	0	0	0.0566869	0.0751205	0.0545246	0.0677773	0.0623356	0.0650151	0.106114	0.102056	0.10901	0.105465	0.0768655	0.0903291	0.0914231	0.0882037	0.0691354	0.109555	0.0727487	0.101017	0.0865777	0.124234	0.109865	0.079962	0.065524	0.118888
ACJ80364.1	B7HWQ3	BCAH187_A3182		Catalase (EC 1.11.1.6)	0	0	0	0	0	0	0	0	0	0	0	0	0	0	0	0.00328096	0.00173909	0.00172929	0.00175023	0.00675441	0	0.00481157	0.00181054	0.00471391	0.00359119	0.00363751	0.00364572	0.0036183	0.0130459	0.003481
ACJ80372.1	B7HS35	BCAH187_A0370	purN	Phosphoribosylglycinamide formyltransferase (EC 2.1.2.2) (5'-phosphoribosylglycinamide transformylase) (GAR transformylase) (GART)	0	0	0	0	0	0	0.00917712	0.00995021	0.00993044	0.00493765	0.00908243	0.0189457	0.0463831	0.0297396	0.0211773	0.0480201	0.0407254	0.0303719	0.0153699	0.00988575	0.025183	0.0140844	0.0105996	0.0137986	0.0367925	0.0212954	0.0266794	0.0264787	0.0238675	0.0152844
ACJ80375.1	B7HKQ3	BCAH187_A3748		UPF0291 protein BCAH187_A3748	0.209877	0.269801	0.408429	0.259981	0.228045	0.307189	0.0321983	0.0465476	0.0348414	0.0461972	0.0743542	0.0553931	0.0120546	0.0115936	0.0247671	0.0561602	0.0238145	0.0473605	0.0359505	0.023123	0.0117807	0.0658878	0.136361	0.0322752	0.0245882	0.0124527	0.0124808	0.0867083	0.0893228	0.0476674
ACJ80378.1	B7HYJ3	BCAH187_A1095		Putative tellurium resistance protein	0	0	0	0	0	0	0.00216261	0.00703437	0	0.00465428	0.0021403	0.0022323	0	0	0	0	0	0	0	0	0	0	0	0	0	0	0	0	0	0
ACJ80382.1	B7HPF8	BCAH187_A4391		Isochorismatase family protein	0	0	0	0	0	0	0.00490083	0.00531368	0.00530312	0	0	0	0	0	0	0	0	0	0	0	0	0	0	0	0	0	0	0	0	0
ACJ80396.1	B7HNQ8	BCAH187_A4275		Uncharacterized protein	0.0460625	0.0342126	0.0388437	0.0470962	0.0342446	0.0417362	0.0204148	0.0110673	0.0220906	0.010984	0.0101021	0.0105363	0	0.0110261	0	0	0	0	0	0.0109956	0	0	0.0117897	0.0102318	0	0	0	0	0	0
ACJ80398.1	B7HYP7	BCAH187_A1149		S-layer domain protein	0.277959	0.301838	0.480664	0.318372	0.311275	0.360244	0.0304079	0.0304334	0.0404972	0.0276873	0.0416688	0.04346	0.0131357	0.0252668	0.0242895	0.019583	0.0285453	0.012902	0.0104466	0.00755905	0.00256746	0.0191459	0.0108066	0.0140679	0.00803802	0.00814168	0.00544004	0.0296952	0.0316335	0.0129856
ACJ80399.1	B7HPW8	BCAH187_A0066		S4 domain protein	0.171481	0.19105	0.126531	0.120539	0.180604	0.116531	0.019	0.0103003	0.0205597	0.0204455	0.018804	0.0196123	0	0.020524	0.0219224	0	0.0105396	0	0	0	0	0	0.0219452	0.0190454	0.010882	0.0110224	0.0220945	0.0109641	0.0197658	0.0105481
ACJ80404.1	B7HZ18	BCAH187_A3465		Conserved domain protein	0.016493	0.00918754	0	0.0442656	0.0183922	0.0149439	0.00548225	0.00594408	0	0.00589933	0.00542568	0	0.0184723	0.0118439	0.0126509	0.0114745	0.0121643	0.0181436	0.0428479	0.0354334	0.0361052	0.0336552	0.0443243	0.0274767	0.0188393	0.025443	0.0191254	0.0253087	0.0114064	0.0243483
ACJ80406.1	B7I0I1	BCAH187_A1428		Methyltransf_11 domain-containing protein	0	0	0	0	0	0	0.0170242	0.00738333	0.00368433	0.0146555	0.0168485	0.0105437	0.0114725	0.0220676	0.00785705	0.0106897	0.00755484	0.0112684	0.0114049	0.0110032	0.00373729	0.010451	0	0.0102389	0.0078003	0	0.0118781	0.00785918	0.0177103	0.0113414
ACJ80408.1	B7HR56	BCAH187_A2480		Alkaline serine protease, subtilase family (EC 3.4.21.-)	0	0	0	0	0	0	0	0	0	0	0	0	0	0	0	0	0	0	0.00775775	0.0199588	0.0127108	0.0165875	0.0187252	0.0116078	0.00265294	0.0107486	0.00807966	0.0294026	0.0216843	0.0102861
ACJ80412.1	B7HVX5	BCAH187_A5205	dps2	DNA protection during starvation protein 2	0	0	0	0	0	0	0	0	0	0	0.00574001	0.00598675	0	0	0	0	0	0	0	0	0	0	0	0	0	0	0	0	0	0
ACJ80413.1	B7HQT7	BCAH187_A0134	rpoC	DNA-directed RNA polymerase subunit beta' (RNAP subunit beta') (EC 2.7.7.6) (RNA polymerase subunit beta') (Transcriptase subunit beta')	0	0.00122295	0	0	0.00408032	0.00397836	0.156165	0.186727	0.17767	0.189248	0.150942	0.151405	0.104911	0.0882866	0.092618	0.0969884	0.105247	0.0998241	0.117329	0.12263	0.145781	0.0918367	0.138229	0.122158	0.132072	0.154942	0.148504	0.0640079	0.0683238	0.150707
ACJ80417.1	B7HRL0	BCAH187_A4695		Peptidase, M42 family	0	0	0	0	0	0	0.057008	0.0376237	0.0536414	0.0453421	0.0588729	0.0614035	0	0	0	0	0	0	0	0	0	0	0	0	0	0	0	0	0.00773552	0
ACJ80419.1	B7HUX4	BCAH187_A5125		Lipoprotein	0	0	0	0	0.00367114	0.0134228	0.0393937	0.0533904	0.024866	0.0388582	0.0422362	0.0779378	0.0884908	0.0780147	0.0833301	0.0755815	0.087409	0.0688088	0.113627	0.120234	0.0756703	0.0839707	0.0985835	0.0625224	0.0714471	0.0495153	0.0610795	0.0492538	0.0341512	0.0619648
ACJ80420.1	B7HTZ7	BCAH187_A0518		Tellurite resistance protein	0	0.00788796	0	0.00542918	0.0210542	0.0352827	0.150617	0.15565	0.157887	0.179803	0.153721	0.177334	0.309258	0.277095	0.285113	0.298007	0.305477	0.288178	0.252254	0.253511	0.22732	0.248012	0.2093	0.26185	0.226443	0.226632	0.218934	0.228152	0.200756	0.240398
ACJ80429.1	B7I070	BCAH187_A3648		Uncharacterized protein	0	0	0	0	0	0	0	0	0	0	0	0	0	0	0	0	0	0	0	0	0	0	0	0.00258222	0	0	0	0.00891927	0.00267989	0
ACJ80430.1	B7HKM1	BCAH187_A3716		Autolysin (Cell wall hydrolase)	0.670181	0.592709	0.83025	0.60575	0.652332	0.753306	0.130139	0.131142	0.119284	0.110385	0.11819	0.173843	0.180559	0.248078	0.256148	0.205091	0.202132	0.270242	0.341894	0.308414	0.300817	0.391625	0.601247	0.283921	0.359524	0.294881	0.275963	0.475327	0.498533	0.377391
ACJ80433.1	B7HWC3	BCAH187_A0829	qoxB	Quinol oxidase subunit 1 (EC 1.10.3.-)	0	0	0	0	0	0	0.00134919	0	0	0	0	0	0	0	0.0015567	0	0	0.00148839	0.00301283	0.00290673	0.00444277	0.00276086	0.00467496	0.00135241	0.00309091	0.00156539	0	0	0	0.00599214
ACJ80436.1	B7HUZ9	BCAH187_A5151		Transcriptional regulator, TetR family	0	0	0	0	0	0	0	0	0	0	0	0	0	0	0	0	0	0	0.00535572	0.0103342	0	0.00490781	0.00554026	0.00480819	0	0	0	0	0	0.00532593
ACJ80440.1	B7HMT9	BCAH187_A4088	pdhD	Dihydrolipoyl dehydrogenase (EC 1.8.1.4)	0.04477	0.049879	0.030203	0.0595071	0.0621296	0.116287	0.519861	0.544292	0.530328	0.510303	0.512533	0.57348	0.875829	0.769463	0.831047	0.830602	0.91135	0.766122	0.38327	0.378323	0.374606	0.330914	0.279596	0.45149	0.702311	0.706764	0.66452	0.709902	0.780258	0.656526
ACJ80442.1	B7HX67	BCAH187_A5404		Sulfatase (EC 3.1.6.-)	0.0180914	0.0134373	0.033055	0.0123316	0.0179331	0.0400698	0.0427631	0.055059	0.0448273	0.0388264	0.0396767	0.0510381	0.103564	0.115483	0.109474	0.100693	0.106746	0.114989	0.0940009	0.0950093	0.0924102	0.103914	0.0740875	0.119219	0.101029	0.103883	0.0901315	0.131096	0.116777	0.105348
ACJ80443.1	B7HL28	BCAH187_A1681	hisC	Histidinol-phosphate aminotransferase (EC 2.6.1.9) (Imidazole acetol-phosphate transaminase)	0	0	0	0	0	0	0.0706815	0.0766357	0.0713846	0.0938059	0.0886061	0.0535034	0.0158773	0.00763507	0.00815528	0.0123282	0.0104555	0.0077974	0.00263061	0.00507595	0.00775829	0.00241061	0.00544251	0.00944671	0.00539758	0.0109344	0.0191784	0.00271916	0.00490202	0.00784794
ACJ80448.1	B7HUI7	BCAH187_A2927		Uncharacterized protein	0.269257	0.299984	0.216739	0.356639	0.291165	0.321594	0.0569551	0.0529312	0.0616304	0.0525328	0.0724725	0.0839864	0.0548311	0.0703125	0.0375516	0.0681195	0.0361072	0.0448796	0.0545078	0.0701178	0.089309	0.0832485	0.0751813	0.0815589	0.0652406	0.0566417	0.0567696	0.0375617	0.0761794	0.0722728
ACJ80451.1	B7HT23	BCAH187_A0438	ahpF	Alkyl hydroperoxide reductase, F subunit	0.00807205	0.0119909	0	0.0082532	0.0260046	0.0414454	0.132368	0.151277	0.120007	0.138589	0.146935	0.155098	0.267205	0.222207	0.214644	0.230253	0.257985	0.215092	0.0699025	0.107906	0.109951	0.0677168	0.0475188	0.120133	0.163918	0.184711	0.187208	0.177542	0.215859	0.186694
ACJ80452.1	B7HLK2	BCAH187_A3917	coaBC	Coenzyme A biosynthesis bifunctional protein CoaBC (DNA/pantothenate metabolism flavoprotein) (Phosphopantothenoylcysteine synthetase/decarboxylase) (PPCS-PPCDC) [Includes: Phosphopantothenoylcysteine decarboxylase (PPC decarboxylase) (PPC-DC) (EC 4.1.1.36) (CoaC); Phosphopantothenate--cysteine ligase (EC 6.3.2.5) (CoaB) (Phosphopantothenoylcysteine synthetase) (PPC synthetase) (PPC-S)]	0	0	0	0	0	0	0.00446238	0.00241915	0.00482868	0.00720281	0.00441634	0.00230309	0	0	0	0	0	0	0	0	0	0	0	0	0	0	0	0	0	0
ACJ80456.1	B7HMA3	BCAH187_A4035		Uncharacterized protein	0	0	0	0	0	0	0	0.00952366	0.00950474	0.00630132	0	0.00604451	0	0	0	0	0	0	0	0	0	0	0	0	0	0	0	0	0	0
ACJ80461.1	B7HQF4	BCAH187_A4529	trmU	tRNA-specific 2-thiouridylase MnmA (EC 2.8.1.13)	0	0	0	0	0	0	0.0234349	0.025409	0.0278944	0.0252178	0.0231931	0.014514	0.00526421	0.00253145	0.0081118	0.004905	0	0.00258527	0.00261658	0.00504889	0.00257231	0.00239775	0.00270675	0	0.0026844	0.00271902	0.00545032	0.00270466	0.00487588	0.00260203
ACJ80465.1	B7HTK4	BCAH187_A2823	acoC	Dihydrolipoamide acetyltransferase component of pyruvate dehydrogenase complex (EC 2.3.1.-)	0	0	0	0	0	0	0	0	0	0	0	0	0	0	0	0	0	0	0	0	0.00742642	0	0	0.00226065	0.00775004	0.00523333	0.0209806	0.00780854	0.0187693	0.00250408
ACJ80498.1	B7I002	BCAH187_A3580		3-oxoacyl-[acyl-carrier-protein] reductase (EC 1.1.1.100)	0	0	0	0	0	0	0.00740465	0.0160568	0.00801247	0.01992	0.0109924	0.0114649	0	0	0	0	0	0	0.00413377	0.00398821	0.00406382	0	0.00427621	0	0.00424091	0.00429561	0.00430531	0	0.00385154	0.00411078
ACJ80499.1	B7I092	BCAH187_A3670		Autolysin (Cell wall hydrolase)	0.00843232	0.00939458	0	0.0129323	0.0062689	0	0	0	0	0	0.0110959	0	0	0	0	0	0	0	0	0	0	0	0	0	0	0	0	0	0	0
ACJ80500.1	B7HR65	BCAH187_A2490		ABC transporter, ATP-binding protein	0	0	0	0	0	0	0.0134272	0.0291166	0.0145294	0.0288974	0.0265773	0.0311847	0.00377021	0.00362604	0	0.00351295	0.00744823	0.00370313	0	0	0	0	0	0.00336481	0.00769023	0.00778941	0.0039035	0.00387414	0	0.00745426
ACJ80505.1	B7HNP2	BCAH187_A4259		Transcriptional regulator, MarR family	0	0	0	0	0	0	0	0	0	0	0.00556993	0.00580936	0	0	0	0	0	0	0.0251354	0.00606258	0.012355	0.00575832	0.00650039	0.0112829	0	0.00652987	0.00654461	0	0	0
ACJ80508.1	B7HV08	BCAH187_A5160		Uncharacterized protein	0.0151025	0	0.0191035	0.0463243	0.0224555	0.0273681	0	0	0	0	0	0	0	0	0	0	0	0	0	0	0	0	0.0115964	0	0	0	0	0	0	0
ACJ80509.1	B7HW58	BCAH187_A5290		Glutaredoxin family protein	0	0	0	0.0240823	0	0	0	0	0	0	0	0	0	0	0	0	0	0	0	0	0	0	0	0	0	0	0	0	0	0
ACJ80518.1	B7HQY9	BCAH187_A0200		Uncharacterized protein	0	0	0	0	0.00614564	0.0224703	0.0329734	0.0377373	0.0336979	0.0394245	0.0271943	0.0378177	0.0822986	0.0692575	0.0824308	0.0709317	0.0853571	0.0868969	0.0674959	0.0730124	0.0683645	0.0581025	0.0825165	0.0661044	0.0671469	0.0765145	0.0873383	0.0718821	0.0686048	0.089494
ACJ80521.1	B7HM28	BCAH187_A3960	ftsA	Cell division protein FtsA	0.00618015	0.0034427	0.00390871	0.00473913	0.00459456	0.0055997	0.0616283	0.0779566	0.0822475	0.0862121	0.0609925	0.0508914	0.0346092	0.0244095	0.0189619	0.0386971	0.0341861	0.0362596	0	0.00442581	0.00901944	0.00210185	0	0.00617756	0.00941248	0.0143008	0.0214996	0.00948352	0.0128224	0.0182473
ACJ80524.1	B7HSR7	BCAH187_A4865		Rhodanese-like domain protein	0.495715	0.424834	0.466262	0.467852	0.510276	0.50674	0.0760501	0.0732948	0.0731491	0.0545573	0.0669026	0.0697784	0.0569442	0.0821499	0.0487484	0.0619016	0.0468733	0.0745747	0.0754778	0.0910249	0.102026	0.121039	0.136638	0.084702	0.106472	0.0784327	0.088436	0.0877708	0.0615341	0.075058
ACJ80527.1	B7HX97	BCAH187_A5434	galE1	UDP-glucose 4-epimerase (EC 5.1.3.2)	0	0	0	0	0	0	0.0106393	0.00576777	0.0115126	0.0143109	0.021059	0.0109821	0.0029874	0	0	0	0.00295087	0	0	0	0	0	0	0	0	0	0.00309301	0	0	0
ACJ80538.1	B7HZZ7	BCAH187_A3575		Uncharacterized protein	0	0	0	0	0	0	0.00365893	0.00396716	0	0	0.00724235	0.00755367	0.0123287	0	0.00422169	0.00765827	0.0162372	0.00403643	0	0	0	0	0.00422609	0.00366767	0	0	0	0	0	0
ACJ80540.1	B7HR64	BCAH187_A2489	thrS	Threonine--tRNA ligase (EC 6.1.1.3) (Threonyl-tRNA synthetase) (ThrRS)	0	0	0	0	0	0	0.0133425	0.0144665	0.0173253	0.0114861	0.0132049	0.00964075	0.00149858	0.00144127	0.00153947	0.00139632	0.00148026	0	0	0	0	0	0	0	0	0.00154806	0.00155156	0	0	0
ACJ80554.1	B7HT21	BCAH187_A0436	amhX	Amidohydrolase amhX (EC 3.5.1.-)	0	0	0	0	0	0	0.0166351	0.0180365	0.0180006	0.0179007	0.0211673	0.00735907	0.00266912	0	0	0	0	0	0	0	0	0	0	0	0	0	0	0	0	0
ACJ80555.1	B7HTU2	BCAH187_A4972		Efflux ABC transporter, ATP-binding protein	0	0	0	0	0	0	0.027788	0.0112983	0.0150345	0.0373776	0.0240636	0.025098	0.00780257	0.0112563	0.00801549	0.0109052	0.0154144	0.00383187	0.00387828	0.00374171	0.00381265	0.00355393	0	0.00696359	0.0039788	0.00806022	0.0161568	0.0160353	0.00722699	0.00771341
ACJ80558.1	B7HWK4	BCAH187_A3133		S-layer domain protein	0.11149	0.112035	0.0193565	0.0704065	0.139768	0.0792299	0.00145329	0.00315144	0.00629036	0.00469158	0.0028766	0.00450038	0	0	0	0	0	0	0	0	0	0	0	0	0	0	0	0	0	0
ACJ80562.1	B7HVE3	BCAH187_A0766		APH domain-containing protein	0	0	0	0	0	0	0.00779809	0.0112733	0.0140637	0.0167827	0.0128627	0.00804938	0	0	0	0	0	0	0	0	0	0	0	0	0	0	0	0	0	0
ACJ80563.1	B7HXX5	BCAH187_A3339		Putative lipoprotein	0	0	0	0	0	0	0.0031035	0	0	0.00333961	0	0	0.00348572	0.00335243	0.00358084	0.0129915	0	0.0102711	0.0103955	0.00334314	0.00681306	0.0127015	0.0107537	0.00311091	0.00710995	0.00360082	0	0.0107454	0.00322858	0.0103377
ACJ80570.1	B7HP97	BCAH187_A2269		Metallo-beta-lactamase family protein	0	0	0	0	0	0	0.0241792	0.0233032	0.0174426	0.0260187	0.0212708	0.0166389	0.027157	0.0203144	0.0123992	0.0140578	0.0119222	0.0177826	0	0	0.00294889	0	0	0.00269299	0.0061548	0.00623418	0.00937238	0.00310063	0.00838457	0.00298297
ACJ80576.1	B7HQD5	BCAH187_A4510		DUF1510 domain-containing protein	0	0	0	0	0	0	0	0	0	0	0	0	0.0091079	0.0043798	0.00467822	0.00424321	0	0.00447292	0.0226355	0.00873535	0.0267029	0.0207424	0.00468309	0.0203214	0.0139333	0.00940865	0.0188598	0	0	0.00900382
ACJ80585.1	B7HRU4	BCAH187_A0239		Oxidoreductase, aldo/keto reductase family	0.0417322	0.0981551	0.017596	0.0888932	0.0620506	0.0798266	0.101726	0.080215	0.0933983	0.129368	0.11288	0.0954584	0.0900188	0.0799167	0.0853618	0.0903283	0.0854983	0.0918178	0.0516277	0.0564509	0.0609048	0.0567719	0.032044	0.0803394	0.0812141	0.0786849	0.0645239	0.0889425	0.0833782	0.0547632
ACJ80587.1	B7HT87	BCAH187_A0505		DNA-binding protein	0.040464	0.0450816	0.0511839	0.0465436	0.0150412	0.0183318	0	0	0	0	0	0	0	0	0	0	0	0	0	0	0	0	0	0	0	0	0	0	0	0
ACJ80588.1	B7HKW9	BCAH187_A1621		Uncharacterized protein	0.0608882	0.0226122	0.051346	0.046691	0.0301777	0.0183898	0	0	0	0	0	0	0	0	0	0	0	0	0	0	0	0	0	0	0	0	0	0	0	0
ACJ80594.1	B7HQ02	BCAH187_A2318	argS	Arginine--tRNA ligase (EC 6.1.1.19) (Arginyl-tRNA synthetase) (ArgRS)	0	0	0	0	0	0	0.00912033	0.014833	0.00986899	0.0098142	0.00752186	0.00313808	0	0	0	0	0	0	0	0	0	0	0	0	0	0	0	0	0	0
ACJ80601.1	B7HQS2	BCAH187_A0118	gltX	Glutamate--tRNA ligase (EC 6.1.1.17) (Glutamyl-tRNA synthetase) (GluRS)	0	0.00591047	0	0.00203405	0.00985998	0.00961361	0.104041	0.110893	0.10304	0.111956	0.102967	0.0709888	0.0356504	0.0247629	0.0183116	0.0276815	0.0273891	0.0175081	0.0275646	0.0227948	0.0270981	0.0180424	0.0203674	0.0247466	0.0363587	0.0429656	0.051265	0.0203518	0.0311861	0.0352431
ACJ80610.1	B7HWE7	BCAH187_A0879		Aminopyrimidine aminohydrolase (EC 3.5.99.2)	0	0	0	0	0	0	0.0436707	0.0512954	0.0315037	0.0587414	0.0468218	0.037565	0.00817486	0.00393112	0	0.00380852	0.00403746	0.0040147	0.00406332	0	0	0	0	0	0.00416864	0.0126672	0.00423193	0	0	0.0161629
ACJ80611.1	B7HX10	BCAH187_A5345		Carboxyl-terminal protease	0	0	0	0	0	0.0025478	0.00934673	0.0101341	0.00606838	0.00804626	0.00925029	0.00964792	0.014697	0.0222121	0.015098	0.0156504	0.0165912	0.0185599	0.0354822	0.0422875	0.0369337	0.0325147	0.0431822	0.0318548	0.0235541	0.0325335	0.0239118	0.0431489	0.0252809	0.0269825
ACJ80612.1	B7HNI4	BCAH187_A2142		Putative oligopeptide ABC transporter, oligopeptide-binding protein	0	0	0	0	0	0	0.00155811	0.00168937	0.00168602	0.00167665	0.00154204	0.00160832	0.00525003	0.00336618	0.00179776	0.00326119	0.00172861	0.00171887	0.00521907	0.00671371	0.0102615	0.00956516	0.00719854	0.00624735	0.00535433	0.00723118	0.00905939	0.0107895	0.00486274	0.00519004
ACJ80613.1	B7HU52	BCAH187_A0573		Uncharacterized protein	0.0120361	0	0	0.0184594	0.00894812	0.0218113	0	0	0	0	0	0	0	0	0	0	0	0	0	0	0	0	0	0	0	0	0	0	0	0
ACJ80622.1	B7HLU0	BCAH187_A1815		Putative flagellar hook-associated protein FlgL	0.0277482	0.0206098	0.0935983	0.0744736	0.0515726	0.0544743	0.0276704	0.0266679	0.0266149	0.016542	0.0212994	0.0380828	0.075969	0.0697429	0.0744947	0.0546977	0.0682184	0.0542672	0.0686555	0.0596141	0.0708684	0.0723507	0.0852254	0.0647185	0.0493044	0.0499403	0.0393274	0.0567732	0.0575713	0.0512052
ACJ80632.1	B7HQM8	BCAH187_A4604		Organic hydroperoxide resistance protein	0	0	0	0	0	0	0.00688139	0	0	0.00740492	0.00681039	0.00710314	0.00772889	0.00743334	0.0079398	0.014403	0.0076344	0.00759137	0	0.00741275	0.0151066	0.0140815	0	0.0275913	0.0157649	0.00798411	0.0160043	0.0158839	0.0214762	0.0229217
ACJ80634.1	B7I053	BCAH187_A3631		Fe-S_biosyn domain-containing protein	0.29556	0.209547	0.186931	0.339967	0.229718	0.292145	0.0535876	0.0677855	0.0579864	0.0576645	0.0618738	0.0737525	0.0501561	0.0482381	0.0618297	0.0654271	0.0594515	0.0591164	0.0698044	0.0577254	0.0588199	0.0639665	0.103157	0.0537156	0.0818441	0.0518123	0.0519293	0.0618464	0.0743298	0.0793328
ACJ80647.1	B7HLS7	BCAH187_A1802		HD domain-containing protein	0	0	0	0	0	0	0.0127211	0	0.0183537	0.0136889	0.0125898	0.008754	0	0	0.00489256	0	0.00470437	0	0	0.00456779	0.00465439	0	0.00489765	0.00425049	0	0	0	0	0.00441126	0.00470817
ACJ80650.1	B7HUC4	BCAH187_A2864		Gamma-glutamylcyclotransferase family protein	0.0099548	0.0110908	0.0125921	0.0763365	0.0296031	0.0270595	0	0	0	0	0	0	0	0	0	0	0	0	0	0	0	0	0	0	0	0	0	0	0	0
ACJ80653.1	B7HZT7	BCAH187_A1319		S1 motif domain-containing protein	0	0	0	0	0	0	0.011929	0.0161674	0.0161353	0.00641827	0.0177089	0.0153918	0.00669908	0.00322145	0.00344094	0.00312098	0.00992577	0.00328994	0	0	0	0	0	0.00298937	0	0.00346014	0.00693591	0	0.00310245	0
ACJ80658.1	B7HYE5	BCAH187_A5563		Myb-like domain-containing protein	0	0	0	0	0	0	0	0	0	0	0	0	0	0	0	0	0	0	0	0.00791601	0.0120991	0.00751874	0.0127315	0.0110492	0.0042088	0	0.00854541	0.0424057	0.030579	0.0081593
ACJ80659.1	B7HSY7	BCAH187_A0401	gabD	Succinate-semialdehyde dehydrogenase (NADP+) (EC 1.2.1.16)	0	0	0	0	0	0	0.00187464	0.00609767	0.00405704	0.00605177	0.00742118	0.00580514	0.00210551	0.002025	0	0.00196184	0.00207977	0	0	0	0	0	0	0.00187912	0.00214735	0.00217504	0.0043599	0	0	0
ACJ80660.1	B7HWW4	BCAH187_A3244		Glyoxylase family protein	0	0	0	0.00761412	0.00738183	0	0.019803	0.0143141	0.0142857	0.0284128	0.0261316	0.0136274	0	0	0	0	0	0	0	0	0	0	0	0	0	0	0	0	0	0
ACJ80663.1	B7HTW8	BCAH187_A4998	menF	Isochorismate synthase (EC 5.4.4.2)	0	0	0	0	0	0	0.0075533	0.0081896	0.00817333	0.00203199	0.00747537	0.0077967	0	0	0	0	0	0	0	0	0	0	0	0	0	0	0	0	0	0
ACJ80666.1	B7HND9	BCAH187_A2097		Putative transition state transcriptional regulatory protein	0.0833648	0.0773984	0.0878752	0.127853	0.103294	0.0755349	0.0184736	0.0300447	0.0399801	0.0298186	0.018283	0.0381378	0.0414975	0.0498883	0.0426299	0.0483324	0.0307427	0.0713286	0.0618792	0.0497502	0.0608321	0.0850561	0.0960172	0.0462943	0.042322	0.0535848	0.0644469	0.0746225	0.0864817	0.0717909
ACJ80672.1	B7HR37	BCAH187_A2461		Putative exonuclease	0	0	0	0	0	0	0.00325758	0.00971301	0.00793122	0.00876354	0.00725393	0.00252192	0	0	0	0	0.000903512	0.00089842	0	0	0	0	0	0	0	0	0.000947032	0	0	0
ACJ80673.1	B7HVC7	BCAH187_A0750	pyrE	Orotate phosphoribosyltransferase (OPRT) (OPRTase) (EC 2.4.2.10)	0	0	0	0	0	0	0	0	0	0	0	0	0	0	0	0	0	0	0.0109851	0.00529913	0.0053996	0.0100664	0	0.00493103	0.0112698	0	0	0	0	0
ACJ80685.1	B7HMA6	BCAH187_A4038		Endopeptidase La (EC 3.4.21.53)	0	0	0	0	0	0	0	0	0	0	0	0	0.00294796	0.00850568	0.0060568	0.0082404	0.00582383	0.00579101	0.0175834	0.0169642	0.0172859	0.0161129	0.0121262	0.0157858	0.0150326	0.0060906	0.0122087	0.00302922	0.00546098	0.0174856
ACJ80687.1	B7HNG3	BCAH187_A2121	rsgA	Small ribosomal subunit biogenesis GTPase RsgA (EC 3.6.1.-)	0	0	0	0	0	0	0	0.00267187	0.00266656	0.00530351	0	0	0	0	0	0	0	0	0	0	0	0	0	0	0	0	0	0	0	0
ACJ80695.1	B7HZV0	BCAH187_A1332	fabH	3-oxoacyl-[acyl-carrier-protein] synthase 3 (EC 2.3.1.180) (3-oxoacyl-[acyl-carrier-protein] synthase III) (Beta-ketoacyl-ACP synthase III) (KAS III)	0	0	0	0	0	0	0.0791551	0.0858232	0.0697911	0.100951	0.0986484	0.0786797	0.0592692	0.0253345	0.0135303	0.0490888	0.0585446	0.0355756	0.00981994	0.0189483	0.0225255	0.00599911	0.00677221	0.00881603	0.0235071	0.0170073	0.023864	0.013534	0.018299	0.029296
ACJ80696.1	B7HR28	BCAH187_A2452	prpB	Methylisocitrate lyase (EC 4.1.3.30)	0	0	0	0	0	0	0.020827	0.0161296	0.00965853	0.0128065	0.0265012	0.0276404	0.190477	0.208905	0.175078	0.174366	0.181547	0.229758	0.21593	0.233967	0.20901	0.213092	0.192442	0.244556	0.21471	0.23474	0.23527	0.247236	0.23214	0.211426
ACJ80700.1	B7HNL4	BCAH187_A4230		Oxidoreductase, aldo/keto reductase family	0	0.0104252	0	0.0107633	0.010435	0.00847853	0.00933118	0.00674483	0	0.00334703	0.00615661	0.00642125	0.0244543	0.0167994	0.0287104	0.0227856	0.0241553	0.0137252	0.0173643	0.0201034	0.0170705	0.00636484	0.00359253	0.0218248	0.0213772	0.0252618	0.0144679	0.0215386	0.0291218	0.0241748
ACJ80708.1	B7HKX6	BCAH187_A1628		Uncharacterized protein	0	0	0	0	0	0	0	0	0	0	0.00506397	0.00528165	0.0172408	0.0165815	0.0295188	0.0321287	0.0227067	0.0169341	0.0171391	0.0330712	0.0336982	0.0261762	0.0118198	0.020516	0.0117222	0.0118734	0.0178503	0.00590536	0.00532299	0.0170438
ACJ80709.1	B7HLJ0	BCAH187_A3905		Uncharacterized protein	0	0	0	0.0086117	0	0	0.0522609	0.0404739	0.0565509	0.0562369	0.0517217	0.0385322	0.025156	0	0	0.0234394	0.0248484	0.0164723	0	0.00804234	0.0245845	0.00763873	0.0258693	0.0149674	0.0427596	0.0346489	0.0434089	0.017233	0.0233003	0.033158
ACJ80721.1	B7HZF1	BCAH187_A5648		YycH protein	0	0	0	0	0	0	0	0	0	0	0	0	0	0.00426186	0.00227612	0.00206447	0	0	0	0	0	0.00201838	0	0.00395483	0.00451935	0.00228882	0.00458797	0	0.00410442	0.00438067
ACJ80731.1	B7HSI2	BCAH187_A4780		Putative acetyl-CoA synthetase	0	0	0	0	0	0	0	0	0	0	0	0	0	0.00177297	0	0	0	0.00181067	0	0	0	0	0	0	0	0	0	0	0	0
ACJ80732.1	B7HQ50	BCAH187_A2366	dat1	D-alanine aminotransferase (EC 2.6.1.21)	0	0	0	0	0	0	0.00862652	0.0155887	0.0124462	0.0123771	0.017075	0.00890451	0	0	0	0	0	0	0	0	0	0	0	0	0	0	0	0	0	0
ACJ80736.1	B7HMQ4	BCAH187_A1997		Enterotoxin C	0	0	0	0.00283686	0	0.00335199	0.00983756	0.0106663	0.00798382	0.010586	0.0121701	0.0177705	0.0220983	0.0239099	0.017026	0.025738	0.0218281	0.0135657	0.0384439	0.0238437	0.0188967	0.0377451	0.036928	0.0172569	0.0422575	0.022828	0.0114398	0.0425764	0.0383777	0.0218458
ACJ80744.1	B7HKY1	BCAH187_A1633	rluB	Pseudouridine synthase (EC 5.4.99.-)	0	0	0	0	0	0	0.0249131	0.0308706	0.0154046	0.0268085	0.0281783	0.0220422	0.00399733	0	0	0.00744915	0	0	0	0	0	0	0.00411069	0	0.00407675	0.00412933	0.00413865	0	0	0.00395166
ACJ80751.1	B7HMS4	BCAH187_A2017		Glyoxalase family protein	0	0	0	0	0	0	0	0	0	0	0	0	0	0.0066839	0	0	0	0.00682601	0.00690868	0.0133308	0.00679177	0.0316544	0.0142935	0.0124048	0.0141755	0.00717914	0	0	0.012874	0.00687025
ACJ80753.1	B7HPX9	BCAH187_A0079	cysK1	Cysteine synthase (EC 2.5.1.47)	0.0134443	0.0299571	0	0.0171826	0.0399801	0.0893318	0.28005	0.284261	0.299815	0.29815	0.274212	0.270623	0.34131	0.331477	0.333437	0.311785	0.314001	0.305658	0.119752	0.131582	0.120996	0.134123	0.0550571	0.167237	0.225236	0.224684	0.235584	0.226936	0.241748	0.181937
ACJ80768.1	B7HM22	BCAH187_A3954		PRC domain-containing protein	0	0	0	0	0	0	0	0	0	0	0	0	0	0	0	0	0	0	0	0.0101529	0.0103454	0.00964335	0	0.00944762	0	0	0.0109601	0.0217554	0.0392199	0
ACJ80773.1	B7HU17	BCAH187_A0538		Uncharacterized protein	0.165188	0.138029	0.130594	0.237509	0.138158	0.130964	0.0411814	0.0148835	0.0445618	0.0295429	0.0407565	0.0283389	0	0	0	0.0143657	0	0	0.0153268	0.0295742	0.0301349	0.042135	0.0317099	0.0137599	0.0314481	0.0159268	0.0159628	0.0316855	0.0142804	0.0304831
ACJ80774.1	B7HN07	BCAH187_A4157		Oxidoreductase, short-chain dehydrogenase/reductase family	0	0	0	0	0	0	0	0.00382095	0	0	0.00348772	0	0.0039581	0.00380674	0.00813221	0.00368801	0.00390971	0	0.00393476	0.0037962	0.00386817	0.00360568	0	0.0035325	0.00807347	0.0040888	0.0163921	0.00406721	0.00733223	0.00782574
ACJ80791.1	B7HVI1	BCAH187_A3002	hisC	Histidinol-phosphate aminotransferase (EC 2.6.1.9) (Imidazole acetol-phosphate transaminase)	0	0	0	0	0	0	0.0334128	0.0336398	0.033573	0.0359548	0.030706	0.0197083	0	0	0	0	0	0	0	0	0	0	0	0	0	0.00276908	0	0	0	0
ACJ80794.1	B7HQ33	BCAH187_A2349	dfrA	Dihydrofolate reductase (EC 1.5.1.3)	0	0	0	0	0	0	0.00512828	0	0.00554924	0.0110369	0.0101507	0.00529353	0.0172796	0.00553961	0	0.0161005	0.0170684	0.00565739	0	0	0	0	0	0	0	0	0	0	0.0160049	0.00569405
ACJ80799.1	B7HQQ6	BCAH187_A4633		DNA-binding protein	0	0	0	0	0	0	0	0	0	0	0.00449867	0.00469205	0	0	0	0.00475703	0	0	0.00507529	0.00489657	0	0.00465083	0	0.00455643	0	0.010548	0	0.00524613	0.0141863	0.0100941
ACJ80806.1	B7HRD0	BCAH187_A2555		Uncharacterized protein	0	0	0	0	0.00262039	0.00319364	0.0468641	0.0431902	0.0329622	0.0302577	0.0301474	0.0411182	0.223702	0.260709	0.235214	0.235412	0.249563	0.263667	0.30872	0.340759	0.329216	0.299683	0.297706	0.319437	0.233515	0.280026	0.288832	0.251504	0.2072	0.291393
ACJ80809.1	B7HWZ3	BCAH187_A5328	uvrA	UvrABC system protein A (UvrA protein) (Excinuclease ABC subunit A)	0	0	0	0	0	0	0.011055	0.0179794	0.0149531	0.0158614	0.00820569	0.00570561	0	0.000995141	0	0	0	0	0	0	0	0	0	0.00092345	0	0	0	0	0	0.00102288
ACJ80824.1	B7HN73	BCAH187_A4226		Acetyltransferase, GNAT family	0	0	0	0	0.0052483	0	0.0563177	0.0457965	0.0558623	0.0555522	0.0557367	0.0581326	0.0579826	0.0405566	0.0324899	0.0343802	0.0416536	0.0414189	0.0314404	0.0454998	0.0566653	0.0288109	0.043365	0.0376349	0.0591346	0.0490068	0.0600325	0.0379151	0.0244115	0.0364764
ACJ80826.1	B7HUS4	BCAH187_A5075		DUF523 domain-containing protein	0.00889798	0	0	0.0341162	0.0132302	0.0161245	0	0	0	0	0	0	0	0	0	0	0	0	0	0	0	0	0	0	0	0	0	0	0	0
ACJ80827.1	B7HWF5	BCAH187_A0887		HesA/moeB/thiF family protein	0	0	0	0	0	0	0.012859	0.0111538	0.0139146	0.0276747	0.0127264	0.00796405	0	0	0	0.00269145	0.00285323	0	0	0	0	0	0	0	0	0	0	0	0	0
ACJ80829.1	B7HQG6	BCAH187_A4541	relA	(p)ppGpp synthase (EC 2.7.6.5) (ATP:GTP 3'-pyrophosphotransferase) (GTP pyrophosphokinase) (ppGpp synthase I)	0	0	0	0	0	0	0.0186631	0.0252941	0.0265061	0.0276141	0.0184705	0.00722419	0	0	0	0	0.00129408	0	0	0	0	0	0	0	0	0	0	0	0	0
ACJ80832.1	B7HUQ6	BCAH187_A5057		Uncharacterized protein	0	0	0	0	0	0	0.00347436	0.00376704	0.00375956	0.00373868	0.00343851	0.00358632	0.00390225	0.00375303	0.00400874	0.00363598	0.00385455	0.00383282	0.00775848	0.0112279	0.0038136	0.00355481	0.00401291	0.00696532	0.00397978	0.00403111	0.00404021	0.00400982	0	0.00771533
ACJ80833.1	B7HKB2	BCAH187_A1547		L-cystine uptake protein TcyP (Transporter of cystine TcyP)	0	0	0	0	0	0	0	0	0	0	0	0	0	0	0	0	0	0	0.00253894	0.0073486	0.00998391	0	0	0.00227938	0.00260474	0	0.00264429	0	0	0.00252482
ACJ80835.1	B7HYH8	BCAH187_A1080		Conserved domain protein	0	0	0	0	0	0	0.00273439	0.00296474	0.00295885	0.00294243	0.00541236	0	0	0	0	0	0	0	0	0	0	0	0	0	0	0	0	0	0	0
ACJ80839.1	B7HUV8	BCAH187_A5109		Putative transcriptional activator tipA	0	0	0	0	0	0	0	0	0	0	0.00343474	0.00358238	0	0	0	0	0	0	0	0.00373853	0.00380941	0	0.00400851	0	0	0	0	0	0	0
ACJ80843.1	B7HRH9	BCAH187_A4664		Uncharacterized protein	0.180371	0.150716	0.114078	0.121025	0.134094	0.102144	0.0449663	0.0325029	0.0486575	0.0483874	0.0445024	0.0464154	0	0.016191	0.0172942	0.015686	0.016629	0.0165352	0	0.0161462	0	0.0153359	0.0346243	0.0150246	0.0171692	0	0.0348599	0	0.0311858	0
ACJ80845.1	B7HQ52	BCAH187_A2368		Putative lipoprotein	0	0	0	0	0	0	0	0	0	0	0	0	0	0.00598254	0.00639015	0.00579595	0	0.0122195	0.00618373	0.00596597	0.0182373	0.0113331	0.0127936	0.00555155	0.012688	0.0128516	0.019321	0.0191756	0	0.0122987
ACJ80847.1	B7HN20	BCAH187_A4173		2-hydroxy-3-oxopropionate reductase	0	0	0	0	0	0	0.0614532	0.073293	0.056523	0.0595156	0.0547372	0.0761201	0.0621195	0.0497867	0.0744504	0.0675275	0.0681778	0.0677936	0.0308766	0.0330992	0.0269814	0.0282943	0.0141958	0.04312	0.0351965	0.0392154	0.0321578	0.0390083	0.0415545	0.0409398
ACJ80848.1	B7HZX6	BCAH187_A3554		Uncharacterized protein	0.032419	0.048158	0.0136692	0.0497198	0.0401691	0.0293741	0	0	0	0.0154612	0	0	0	0	0	0	0	0	0.00802121	0	0	0	0	0	0	0	0	0.00829122	0	0
ACJ80854.1	B7HZ42	BCAH187_A3489		Zinc-type alcohol dehydrogenase-like protein	0	0	0	0	0	0	0.0234011	0.0225533	0.0140678	0.0167876	0.0205864	0.029523	0.00876105	0.00561735	0.00600008	0.00816323	0.00576929	0.00286839	0	0.0028009	0.011416	0	0	0.0104253	0.0148919	0.0150839	0.0241888	0.00300085	0.00811476	0.0230958
ACJ80855.1	B7HUX0	BCAH187_A5121	sufS	Cysteine desulfurase (EC 2.8.1.7)	0.00325785	0.00362962	0	0	0.00726602	0.00590372	0.0909641	0.0868857	0.105462	0.100215	0.0900256	0.0804817	0.0851392	0.0959207	0.0724689	0.0815962	0.088904	0.0716781	0.0362731	0.046661	0.0523002	0.0487512	0.0225138	0.0651296	0.0645029	0.0929763	0.0982234	0.0749881	0.0991365	0.0625236
ACJ80856.1	B7HRM3	BCAH187_A4709	coaE	Dephospho-CoA kinase (EC 2.7.1.24) (Dephosphocoenzyme A kinase)	0	0	0	0.0198594	0.00962676	0.0175992	0.0215212	0.0186673	0.0186302	0.0231585	0.0255589	0.0222147	0.058012	0.0557936	0.0546288	0.0585579	0.0525275	0.0569798	0.0384466	0.0417293	0.028347	0.044039	0.0347999	0.0474597	0.0493038	0.0549336	0.0300315	0.0695463	0.0671656	0.0573491
ACJ80864.1	B7HPU3	BCAH187_A0041		PSP1 C-terminal domain-containing protein	0	0	0	0	0	0	0.0311831	0.027048	0.0303685	0.0335555	0.0277752	0.0257504	0.00700472	0.0101053	0	0.00652674	0.00691908	0.00688008	0	0.0033591	0.00684557	0	0	0.00312576	0	0.00361801	0.00725235	0	0	0
ACJ80866.1	B7HLI4	BCAH187_A3899	fabG	3-oxoacyl-[acyl-carrier-protein] reductase (EC 1.1.1.100)	0.00563616	0.018838	0	0	0.0251408	0.0408544	0.119901	0.125939	0.121634	0.129023	0.114956	0.112162	0.147293	0.137613	0.13402	0.1294	0.166277	0.140539	0.0711204	0.0645797	0.0575786	0.0881745	0.0649156	0.0826289	0.103008	0.121725	0.117643	0.103785	0.0974481	0.0956865
ACJ80878.1	B7HRN8	BCAH187_A4724	pyk	Pyruvate kinase (EC 2.7.1.40)	0.0757803	0.176771	0.0359462	0.0980619	0.179577	0.311128	0.543145	0.583779	0.565583	0.504844	0.467427	0.563897	0.838139	0.678542	0.802882	0.807308	0.848851	0.727704	0.404293	0.412103	0.411276	0.381757	0.240024	0.489209	0.647405	0.628355	0.616958	0.655925	0.684594	0.648515
ACJ80881.1	B7HPV0	BCAH187_A0048		Deoxyribonuclease, TatD family	0.0051569	0.00574539	0	0.00395447	0.00766767	0.00467255	0.0137132	0.0185855	0.0148389	0.0184456	0.0169646	0.0247714	0.00770105	0.0111098	0.00791119	0.0107633	0.0114103	0.00756402	0.00765563	0.00369302	0.00376304	0.00350768	0	0.00343649	0.0117811	0.011933	0.0079733	0.00791333	0.00356647	0.00761305
ACJ80883.1	B7HYW6	BCAH187_A3412		6-phosphogluconate dehydrogenase family protein	0	0	0	0	0	0	0.00300364	0.00325666	0.00650039	0.00323215	0.00891794	0.00620085	0	0.00324455	0	0	0.00333232	0	0.00335366	0	0	0	0	0.00602162	0.00344058	0	0	0.00346655	0.00937409	0.00333501
ACJ80884.1	B7HW46	BCAH187_A5278	vacB	Ribonuclease R (RNase R) (EC 3.1.13.1)	0	0	0	0	0	0	0.0160078	0.0208276	0.021941	0.0183741	0.017955	0.0110158	0	0	0	0	0	0	0	0	0	0	0	0	0	0	0.001241	0	0	0
ACJ80886.1	B7HNC3	BCAH187_A2081		Putative lipoprotein	0	0	0.0520773	0	0	0	0.00781997	0.0211968	0.0169238	0.00841491	0.00773929	0.0363239	0.0219577	0.0295652	0.0315796	0.0245512	0.0260271	0.043134	0.0436564	0.0336952	0.0343341	0.0320042	0.0451607	0.035274	0.0223939	0.0272193	0.0136404	0.0135378	0.0122027	0.0303895
ACJ80889.1	B7HPP2	BCAH187_A4476		RelA_SpoT domain-containing protein	0	0	0	0	0	0.00522035	0.0804347	0.0872106	0.103616	0.098919	0.090977	0.0988413	0.0387176	0.0413744	0.0397741	0.0320672	0.0382442	0.0295779	0.0256595	0.0288819	0.0294295	0.0274324	0.0486634	0.0345544	0.0350994	0.053328	0.0445404	0.0176821	0.0119538	0.0467807
ACJ80893.1	B7HKB8	BCAH187_A1553		Uncharacterized protein	0	0	0	0	0	0	0	0	0	0	0	0	0	0	0	0	0	0	0	0	0	0	0	0	0	0	0	0.0125143	0.0112802	0
ACJ80907.1	B7HLH8	BCAH187_A3893	ffH	Signal recognition particle protein (Fifty-four homolog)	0	0	0	0	0.00885969	0.0161969	0.106954	0.105227	0.0857287	0.106566	0.0882089	0.106312	0.344808	0.353017	0.38621	0.342007	0.362566	0.371447	0.378157	0.401112	0.402194	0.370849	0.338572	0.359351	0.288133	0.307935	0.301721	0.28345	0.234893	0.274893
ACJ80909.1	B7HSG5	BCAH187_A2703		Histidine kinase (EC 2.7.13.3)	0.00216606	0.00241324	0.0027399	0.001661	0.00161033	0.00196262	0	0	0	0.00154955	0	0	0	0	0	0	0	0	0	0	0	0	0	0	0	0	0	0	0	0
ACJ80910.1	B7HPN4	BCAH187_A4468		GTPase family protein	0	0	0	0	0	0	0.0166222	0.0180225	0.0205562	0.0255526	0.023501	0.0122556	0	0.00256506	0	0	0	0	0	0	0	0	0	0	0	0	0	0	0	0
ACJ80915.1	B7I062	BCAH187_A3640	acnA	Aconitate hydratase (Aconitase) (EC 4.2.1.3)	0.00596324	0.0166093	0	0.0080024	0.0155165	0.0162095	0.266603	0.277241	0.291704	0.245292	0.256005	0.259848	0.40296	0.345798	0.368215	0.375463	0.415626	0.36627	0.260047	0.280783	0.31983	0.229172	0.183154	0.323867	0.404154	0.450763	0.443713	0.39691	0.444375	0.403857
ACJ80916.1	B7HLK1	BCAH187_A3916	priA	Primosomal protein N' (EC 3.6.4.-) (ATP-dependent helicase PriA)	0	0	0	0	0	0	0	0	0	0.00113883	0.0010474	0	0	0	0	0	0	0	0	0	0	0	0	0	0	0.00122791	0	0	0	0
ACJ80917.1	B7HQX1	BCAH187_A0168	rpoA	DNA-directed RNA polymerase subunit alpha (RNAP subunit alpha) (EC 2.7.7.6) (RNA polymerase subunit alpha) (Transcriptase subunit alpha)	0	0.0282273	0	0.0226666	0.0345323	0.0573911	0.160012	0.152186	0.170109	0.154061	0.169474	0.185452	0.195484	0.13949	0.158711	0.16158	0.189979	0.176521	0.119106	0.0967679	0.117091	0.097656	0.0875441	0.123813	0.163996	0.166111	0.156693	0.132835	0.148939	0.140262
ACJ80921.1	B7HRZ7	BCAH187_A0309		TsaD domain-containing protein	0	0	0	0	0	0	0.00776145	0.00420764	0.00419928	0.00835194	0.00768137	0.00801156	0.00435867	0	0	0	0	0	0	0	0	0	0	0	0	0	0	0	0	0
ACJ80924.1	B7HUP9	BCAH187_A5050		Aminotransferase, classes I and II	0	0	0	0	0	0	0.0044574	0.00241645	0	0.00239826	0.00220571	0.00230052	0	0	0	0	0	0	0	0	0	0	0	0	0	0	0	0	0	0
ACJ80926.1	B7HXT0	BCAH187_A3293		2-oxoglutarate reductase (EC 1.1.1.399) (EC 1.1.1.95) (D-3-phosphoglycerate dehydrogenase)	0	0	0	0	0	0	0.0500884	0.0765248	0.0837636	0.0685989	0.0788639	0.0611029	0.0383572	0.0319717	0.0236423	0.0381225	0.0353624	0.0251165	0.0355889	0.0367882	0.0449829	0.0139768	0.0341856	0.0273862	0.0469431	0.0369822	0.0423608	0.028904	0.0118425	0.0379189
ACJ80928.1	B7HTK3	BCAH187_A2822	acoL	Dihydrolipoyl dehydrogenase (EC 1.8.1.4)	0	0	0	0	0	0	0	0	0	0	0	0	0	0	0	0	0	0	0	0	0.00435509	0	0	0	0.0181795	0	0.0115347	0.0824252	0.0969985	0
ACJ80929.1	B7HRG4	BCAH187_A4649	trx	Thioredoxin	2.22348	2.10491	2.25978	2.2668	2.17854	2.21261	0.538291	0.444676	0.453038	0.404551	0.490456	0.414523	0.134352	0.23997	0.197169	0.178835	0.123231	0.263924	0.3339	0.24851	0.300114	0.393397	0.523043	0.30833	0.32298	0.346972	0.308012	0.276112	0.275549	0.256147
ACJ80933.1	B7HL31	BCAH187_A1684		Uncharacterized protein	0	0	0	0	0	0	0.00539771	0.00585242	0	0	0.00534202	0.00557165	0	0	0	0	0	0	0	0	0	0	0	0	0	0	0	0	0	0
ACJ80935.1	B7HMF4	BCAH187_A1895	fumC	Fumarate hydratase class II (Fumarase C) (EC 4.2.1.2) (Aerobic fumarase) (Iron-independent fumarase)	0	0	0	0	0	0.00530968	0.0175309	0.0253437	0.0126467	0.0125765	0.0115667	0.0221172	0.0459434	0.0378742	0.0359597	0.0387314	0.0518648	0.0343817	0.0326232	0.0293761	0.0299331	0.0279018	0.0157487	0.0449084	0.044625	0.0452005	0.0430374	0.0359694	0.0506598	0.0410929
ACJ80941.1	B7HVL2	BCAH187_A3033		3'-phosphate/5'-hydroxy nucleic acid ligase (EC 6.5.1.8)	0	0	0	0	0	0	0.00653818	0.00236299	0	0.0023452	0	0.00224962	0.00979121	0.0047084	0.0075438	0.0114039	0.00483575	0.0048085	0	0	0	0.00445972	0	0.0021846	0.00499287	0	0	0.00503056	0.00226723	0.00241983
ACJ80943.1	B7HK52	BCAH187_A1485		Putative internalin	0.0033969	0.00189227	0	0.00390728	0.00378808	0.00461678	0	0	0	0	0	0.00116551	0	0	0	0	0	0	0	0	0.00123938	0.00115527	0	0.00113182	0.00129338	0.00131007	0.00131302	0.0573385	0.276039	0
ACJ80948.1	B7HRT2	BCAH187_A4769		Uncharacterized protein	0	0	0	0	0	0	0.003069	0	0	0.00330249	0	0	0	0	0	0	0	0	0	0	0	0	0	0	0	0	0	0	0	0
ACJ80956.1	B7HL70	BCAH187_A1723		Uncharacterized protein	0.0611154	0.0453931	0.0257688	0.0624869	0.0302903	0.0369168	0	0	0	0	0	0	0	0	0	0	0	0	0	0	0	0	0	0	0	0	0	0	0	0
ACJ80961.1	B7HN26	BCAH187_A4179	ptsI	Phosphoenolpyruvate-protein phosphotransferase (EC 2.7.3.9) (Phosphotransferase system, enzyme I)	0.00704949	0.0157079	0	0.0108115	0.0157226	0.034066	0.235887	0.206639	0.265392	0.230298	0.256643	0.240263	0.229847	0.200808	0.169429	0.194545	0.244368	0.172334	0.111629	0.111064	0.111455	0.0799168	0.0577379	0.123706	0.155679	0.161312	0.178025	0.12981	0.141386	0.168247
ACJ80971.1	B7HUR2	BCAH187_A5063	gtaB	UTP--glucose-1-phosphate uridylyltransferase (EC 2.7.7.9) (UDP-glucose pyrophosphorylase)	0	0.00487939	0	0.00671684	0.00976789	0.0396826	0.183428	0.170469	0.166979	0.178585	0.178654	0.19535	0.287772	0.270477	0.272109	0.280324	0.271333	0.253744	0.185299	0.219546	0.16938	0.226402	0.110975	0.239318	0.210112	0.192553	0.216688	0.24194	0.281688	0.193966
ACJ80973.1	B7HXP1	BCAH187_A1061	secA	Protein translocase subunit SecA (EC 7.4.2.8)	0	0	0	0	0	0	0.0229889	0.0284863	0.0296143	0.0294499	0.0184181	0.0146898	0	0	0	0	0	0	0	0	0	0	0	0	0	0	0	0	0	0
ACJ80974.1	B7HL90	BCAH187_A1745		Rhodanese-like domain protein	0.0421538	0.0782737	0	0.118525	0.0731237	0.0679015	0.0778439	0.0303845	0.0606483	0.0670129	0.0832039	0.0739241	0.0489614	0.0504526	0.0395194	0.048879	0.0414538	0.0412202	0.0312895	0.0335419	0.0307601	0.0286727	0.0107892	0.0530603	0.0499341	0.0469654	0.0506923	0.050311	0.0583065	0.062231
ACJ80976.1	B7HQW6	BCAH187_A0163	maP1	Methionine aminopeptidase (MAP) (MetAP) (EC 3.4.11.18) (Peptidase M)	0	0	0	0	0	0	0.0150313	0.0122232	0.0162652	0.0121312	0.0185953	0.0193946	0.0126619	0.0121777	0.00867162	0.00786527	0.0125071	0.00829108	0.00419574	0.012144	0.0123742	0.0115345	0.00434032	0.00753361	0.0129135	0.01744	0.00436985	0.0216849	0.0117278	0.0125172
ACJ80977.1	B7HVS5	BCAH187_A3096		Phosphatase family protein	0	0	0	0	0	0	0.0172732	0.011237	0.0186911	0.0148699	0.027352	0.0249618	0.00388011	0.00373173	0	0	0.00383267	0	0	0	0	0	0	0	0	0	0	0	0	0
ACJ80979.1	B7HLI9	BCAH187_A3904		Putative phosphatase	0	0	0	0.00373629	0.00181115	0.00662212	0.18949	0.208965	0.206797	0.196935	0.171506	0.202283	0.285589	0.255423	0.272826	0.284745	0.278504	0.284081	0.12839	0.113401	0.129773	0.125938	0.0710835	0.14611	0.148414	0.161603	0.192101	0.140188	0.131418	0.18522
ACJ80987.1	B7HQZ6	BCAH187_A0208	yqjI	6-phosphogluconate dehydrogenase, decarboxylating (EC 1.1.1.44)	0	0	0	0	0	0	0.00377942	0	0.00408966	0.00203348	0.00935106	0.00975302	0	0	0	0	0	0	0.00210993	0	0	0	0	0.00378845	0.00432922	0.00657758	0.00439495	0	0	0.00419638
ACJ80993.1	B7HLX3	BCAH187_A1848		Alanine--tRNA ligase (EC 6.1.1.7)	0	0	0	0	0	0	0.0292791	0.0158728	0.0237619	0.0433216	0.0325991	0.0264447	0.0164425	0.00790687	0.0084456	0.00383013	0.0121811	0.0121125	0	0	0	0	0	0	0	0.00424636	0	0.00422394	0	0
ACJ80999.1	B7HQS8	BCAH187_A0124	sigH	RNA polymerase sigma-30 factor	0	0	0	0	0	0	0.0193998	0.0336545	0.0377861	0.0375763	0.0383993	0.0320399	0.0305047	0.0293382	0.0268603	0.0324836	0.0215227	0.0299619	0.0563174	0.0626934	0.0596232	0.0436678	0.0403325	0.0350031	0.0488883	0.0495188	0.0451187	0.0179117	0.00403634	0.0387721
ACJ81000.1	B7HMY3	BCAH187_A4133		Aminotransferase (EC 2.6.1.-)	0	0	0	0	0	0	0.0226611	0.00982805	0.0122607	0.0195081	0.0156991	0.0210522	0.0025452	0.00244787	0	0.00237153	0	0	0.00506039	0.00488219	0.00497476	0.00231859	0	0.00454305	0.00778731	0.0157755	0.0158111	0	0.00235745	0.0100645
ACJ81004.1	B7HQJ7	BCAH187_A4572		DNA-binding response regulator	0	0	0	0	0	0	0.00362993	0	0	0.00781218	0.0107774	0.0037469	0	0	0	0	0	0	0	0	0	0	0	0	0	0	0	0	0	0
ACJ81012.1	B7HT76	BCAH187_A0494		Putative ABC transporter, substrate-binding protein	0	0	0	0	0.00294346	0	0.0157926	0.017123	0.00854449	0.00849706	0.00781484	0.0190185	0.0354752	0.0227458	0.0334063	0.0303	0.0321214	0.0290367	0.0382049	0.0453656	0.028891	0.0350097	0.0425614	0.0369375	0.033165	0.0366467	0.0336686	0.0334154	0.0301201	0.0321474
ACJ81013.1	B7HT92	BCAH187_A0510	proS1	Proline--tRNA ligase (EC 6.1.1.15) (Prolyl-tRNA synthetase) (ProRS)	0	0	0	0	0	0.00244399	0.0878658	0.089435	0.0931381	0.082973	0.0869593	0.0795915	0.0664628	0.0464882	0.0558626	0.0506681	0.0656503	0.0454984	0.0360387	0.032838	0.0334606	0.0201817	0.0186402	0.0287594	0.0472429	0.0457717	0.0417046	0.0310432	0.0335782	0.0398202
ACJ81016.1	B7HW00	BCAH187_A5230		Group-specific protein	0.0663624	0.0591483	0.0335774	0.040711	0.0493363	0.0240518	0	0	0	0	0	0	0	0	0	0	0	0	0	0	0	0	0	0	0	0	0	0	0	0
ACJ81017.1	B7HLD4	BCAH187_A3848	asd	Aspartate-semialdehyde dehydrogenase (ASA dehydrogenase) (ASADH) (EC 1.2.1.11) (Aspartate-beta-semialdehyde dehydrogenase)	0.00387618	0	0	0.00297238	0.0028817	0.0245848	0.0721527	0.0754369	0.0864406	0.0831878	0.0918105	0.098417	0.0694619	0.0612385	0.0713574	0.0728123	0.0657538	0.045484	0.048912	0.0444138	0.0593983	0.052731	0.0446448	0.067159	0.0590349	0.0717556	0.0839038	0.0684026	0.0804222	0.0944187
ACJ81021.1	B7HZD0	BCAH187_A5627	sodA2	Superoxide dismutase (EC 1.15.1.1)	0.00614499	0.0273849	0.00777295	0.0235609	0.0274105	0.0389749	0.163407	0.124021	0.145877	0.167047	0.145549	0.147589	0.151414	0.110321	0.117838	0.128257	0.12237	0.0991467	0.0912249	0.0968138	0.071745	0.0794157	0.0377473	0.106468	0.140384	0.113756	0.104511	0.160303	0.144494	0.122469
ACJ81022.1	B7HSY9	BCAH187_A0403	ampS	Aminopeptidase AmpS (EC 3.4.11.-)	0	0	0	0	0	0.00294945	0.0562651	0.0375415	0.0632254	0.051231	0.0663932	0.0647795	0.0315973	0.0444147	0.0424471	0.0294412	0.031211	0.0358097	0.0869842	0.08159	0.0926383	0.0752812	0.0749846	0.0976146	0.0743656	0.112987	0.113242	0.079922	0.0742917	0.0961116
ACJ81030.1	B7HPJ2	BCAH187_A4426	sigA	RNA polymerase sigma factor SigA	0	0	0	0	0	0	0.086184	0.0762308	0.0687168	0.0829786	0.0718272	0.0772558	0.140103	0.127396	0.120374	0.118675	0.118261	0.132606	0.189923	0.190564	0.191688	0.146193	0.133597	0.170506	0.155876	0.147361	0.147693	0.0759087	0.0825794	0.151093
ACJ81035.1	B7HLH2	BCAH187_A3886	sipS2	Signal peptidase I (EC 3.4.21.89)	0	0	0	0	0	0	0	0	0	0	0	0.00480686	0.00523032	0.00503031	0	0.00487343	0.00516638	0.00513726	0.0155984	0.0150491	0.0153345	0.00476463	0.00537864	0.00933585	0.00533424	0.00540303	0.0108305	0	0	0.00517056
ACJ81036.1	B7HVI2	BCAH187_A3003	aroC	Chorismate synthase (CS) (EC 4.2.3.5) (5-enolpyruvylshikimate-3-phosphate phospholyase)	0	0	0	0	0	0.00315122	0.0855472	0.0977675	0.0675507	0.0870796	0.0846645	0.0859173	0.0779052	0.0724285	0.0853665	0.0895267	0.0923433	0.0739684	0.0180707	0.0174343	0.0101514	0.0236562	0	0.0208585	0.0291328	0.0268259	0.0322637	0.0453632	0.0865898	0.0359403
ACJ81037.1	B7HNB6	BCAH187_A2074	thrC	Threonine synthase (EC 4.2.3.1)	0	0	0	0	0	0	0.018319	0.0170247	0.0113273	0.0168966	0.0284899	0.0378185	0.0146965	0.0226152	0.0211365	0.0219099	0.0203235	0.017322	0.0350636	0.0620195	0.0488328	0.0481967	0.0332491	0.0524649	0.0359723	0.0485817	0.0639074	0.0604064	0.0626168	0.0639257
ACJ81040.1	B7HT35	BCAH187_A0450		DNA binding domain, excisionase family	0	0	0	0.0237584	0.0115168	0	0	0	0	0	0	0	0	0	0	0	0	0	0	0	0	0	0	0	0	0	0	0	0	0
ACJ81044.1	B7HVC5	BCAH187_A0748		Putative 8-amino-7-oxononanoate synthase	0	0	0	0	0.00508858	0.0124036	0.0728051	0.0641374	0.0689338	0.0807924	0.078809	0.0774997	0.0945485	0.0786447	0.081378	0.0880969	0.0782479	0.0652574	0.0558865	0.0563694	0.0599354	0.0512126	0.0420453	0.0752597	0.096427	0.0871116	0.0846626	0.0814	0.0828401	0.0808373
ACJ81047.1	B7HW99	BCAH187_A0805	sph	Sphingomyelin phosphodiesterase C (EC 3.1.4.12)	0	0	0	0	0	0.00362959	0.00798921	0.00577482	0.00576335	0.00573135	0.00790678	0.0137444	0.0538389	0.0632868	0.0491627	0.058526	0.0679531	0.0646323	0.0594682	0.0602428	0.0467695	0.0762926	0.0892002	0.0453804	0.0518581	0.033988	0.0340647	0.079911	0.0554081	0.0443531
ACJ81049.1	B7HL19	BCAH187_A1672	spoIVA	Stage IV sporulation protein A (EC 3.6.1.-) (Coat morphogenetic protein SpoIVA)	0	0	0	0	0	0	0	0	0	0	0	0	0	0	0	0	0	0	0	0.00189964	0.00580695	0	0	0	0.00202	0.00409211	0.00820269	0.0142467	0.0275181	0.00195802
ACJ81054.1	B7HWE1	BCAH187_A0847		Transporter, AcrB/AcrD/AcrF family	0	0	0	0	0	0	0	0	0	0	0	0	0	0	0	0	0	0	0	0.000952921	0.000970988	0	0.00204347	0	0.0010133	0.00102637	0	0.00102095	0	0.000982208
ACJ81055.1	B7I0M0	BCAH187_A1468		Transcriptional regulator, PadR family	0	0	0	0	0	0	0	0	0	0	0	0	0.0063779	0.00613401	0	0.0059427	0.00629993	0	0	0	0.006233	0.0116201	0	0.00569211	0	0.00658851	0.00660338	0	0	0.00630502
ACJ81061.1	B7HZ68	BCAH187_A3515		Putative MutS family protein	0	0	0.00259188	0	0	0	0	0	0	0	0	0	0	0	0	0	0	0	0	0	0	0	0.00157335	0	0	0	0	0	0	0
ACJ81062.1	B7HZF4	BCAH187_A5655	purA	Adenylosuccinate synthetase (AMPSase) (AdSS) (EC 6.3.4.4) (IMP--aspartate ligase)	0.0124163	0.0103749	0	0.00476059	0.0184614	0.00281252	0.0866702	0.100684	0.0982506	0.102146	0.106199	0.106504	0.0139063	0.0156037	0.0119048	0.0172766	0.0114469	0.00910594	0	0.00222292	0.00453013	0	0.00238345	0.00620552	0.0189102	0.0287311	0.0287959	0.00476323	0.017174	0.0252036
ACJ81063.1	B7HSK7	BCAH187_A4805		Oxidoreductase, Gfo/Idh/MocA family	0	0	0	0	0	0	0	0.00604415	0	0.00299933	0	0	0	0	0	0	0	0	0	0	0	0	0	0	0	0.00323392	0	0	0	0
ACJ81066.1	B7HLB8	BCAH187_A3831		ACT domain protein	0	0	0	0	0	0	0.00322428	0.00699179	0.0139558	0.0104087	0.00638202	0.00665636	0	0	0	0	0	0	0	0	0	0	0	0	0.00369332	0	0	0	0	0
ACJ81068.1	B7I033	BCAH187_A3611		Oligopeptide transporter, periplasmic-binding protein	0.00230555	0.00256865	0	0	0.00342806	0.00626702	0.0720381	0.0731211	0.0779514	0.0676227	0.0637103	0.0806879	0.148048	0.127486	0.137941	0.13955	0.120732	0.133578	0.162577	0.148597	0.151414	0.123889	0.11507	0.167466	0.1387	0.154715	0.165759	0.118519	0.103643	0.119128
ACJ81069.1	B7HKQ9	BCAH187_A3754	glnA	Glutamine synthetase (EC 6.3.1.2)	0.00588205	0.0131066	0	0.00676581	0.0109323	0.00532959	0.0782075	0.0720764	0.0846273	0.0841575	0.0909457	0.0867823	0.00439197	0.00211201	0.00451182	0.00204614	0.00216914	0.00215691	0.0283795	0.0336986	0.0343375	0.0280065	0.0248408	0.0411571	0.0492715	0.063518	0.0613878	0.0293348	0.0305099	0.0542723
ACJ81073.1	B7HU38	BCAH187_A0559	rrf12	Uncharacterized protein	0	0	0	0	0	0	0	0	0	0	0	0	0	0	0	0	0	0	0	0.00695153	0.00708333	0.0132053	0.0149071	0.0129373	0	0	0.00750424	0	0	0
ACJ81078.1	B7HTM7	BCAH187_A2846		Macrolide glycosyltransferase	0	0	0	0	0	0	0	0.0023692	0.0023645	0.00470274	0.00432516	0	0	0	0	0	0	0	0	0	0	0	0	0	0	0	0	0	0	0
ACJ81082.1	B7HZ70	BCAH187_A3517	pepF2	Oligoendopeptidase F (EC 3.4.24.-)	0	0	0	0	0	0	0.00713154	0.0185575	0.0154339	0.0184179	0.0169391	0.0132504	0	0.00154071	0	0	0.00158239	0.00157347	0	0.00153644	0	0	0	0.00285943	0	0	0.00165861	0	0.00148379	0
ACJ81083.1	B7HW57	BCAH187_A5289	cggR	GapA transcriptional regulator CggR	0	0	0	0	0	0	0.01048	0.00852214	0.0113403	0.0197353	0.0181508	0.00811329	0	0	0	0	0	0	0	0	0	0	0	0	0	0	0	0	0	0
ACJ81085.1	B7HVV1	BCAH187_A3123	cutC	Copper homeostasis protein CutC	0	0	0	0	0	0.0054089	0.0436542	0.0301202	0.0343546	0.0341639	0.0432038	0.0409645	0.0668599	0.0643032	0.0503685	0.070604	0.052834	0.0569143	0.0487414	0.0427501	0.0566288	0.052786	0.0320861	0.0556926	0.0681883	0.0460451	0.0646087	0.0549624	0.0454137	0.0749087
ACJ81086.1	B7HTX1	BCAH187_A5001	cspD	Cold shock protein CspD	0.570568	0.454056	0.721725	0.656294	0.560526	0.498515	0.0406406	0.0440642	0.0439767	0.029155	0.0536284	0.0699171	0	0.0146335	0.0156305	0.0141771	0.0150293	0.0298891	0.0151256	0	0.0148696	0.0277211	0.0469402	0.0135792	0.0155176	0.0314354	0.0157532	0.0156347	0.0563715	0.0300829
ACJ81091.1	B7HKC0	BCAH187_A1555	ilvE1	Branched-chain-amino-acid aminotransferase (BCAT) (EC 2.6.1.42)	0	0	0	0	0	0	0.0029584	0.00641523	0.00960372	0.0095504	0.00585574	0.00916119	0	0	0	0	0	0	0	0	0	0	0	0	0	0	0	0	0	0
ACJ81099.1	B7HV56	BCAH187_A0679		Uncharacterized protein	0.00753273	0.00839234	0.00952834	0.00577633	0.00560012	0.00682524	0.00500775	0.0054296	0.00541882	0.0107775	0.00991216	0.0103382	0.011249	0.00540941	0.011556	0.0104814	0.0111115	0.0110488	0.0111827	0.00539443	0.0109934	0.0102474	0.011568	0.00501971	0.0114725	0.0116204	0.0116467	0.00577954	0.00520958	0.0111204
ACJ81105.1	B7HZZ6	BCAH187_A3574		Group-specific protein	0	0	0	0	0	0	0.00510079	0.011061	0.022078	0.0274443	0.030289	0.00526516	0	0	0	0	0	0	0	0	0	0	0	0	0	0	0	0	0	0.00566353
ACJ81108.1	B7I089	BCAH187_A3667		Putative S-layer protein	0.0078365	0.00873077	0.00660839	0.00801236	0.00194198	0.0118341	0	0	0	0	0	0	0	0	0	0	0	0	0	0	0	0	0	0	0	0	0	0.0020042	0.00180655	0
ACJ81112.1	B7HM20	BCAH187_A3952		Pyridoxal phosphate homeostasis protein (PLP homeostasis protein)	0	0	0	0.0134009	0.00433069	0	0.0309808	0.0209942	0.0209524	0.037505	0.0383264	0.0239844	0.00869909	0.00418322	0.00446823	0.00405275	0.00429637	0.00427215	0	0.00417163	0.00425072	0	0	0	0.00443596	0.00449317	0.00450331	0	0	0.00429984
ACJ81119.1	B7HKN2	BCAH187_A3727		Uncharacterized protein	0.025658	0.0285859	0	0.0393507	0.0667628	0.0464962	0	0	0	0	0	0	0	0	0	0	0	0	0	0	0	0	0	0	0	0	0	0	0	0
ACJ81120.1	B7HWQ2	BCAH187_A3181		Putative 5'-nucleotidase	0	0	0	0	0	0.0023083	0	0	0	0	0	0	0	0	0	0	0	0	0.00378198	0.0054732	0.00185899	0.00346568	0.00586844	0.00509301	0.00194	0	0	0.00195464	0.00176188	0.00188047
ACJ81125.1	B7HMM2	BCAH187_A1964	msrA1	Peptide methionine sulfoxide reductase MsrA (Protein-methionine-S-oxide reductase) (EC 1.8.4.11) (Peptide-methionine (S)-S-oxide reductase) (Peptide Met(O) reductase)	0	0	0	0.0165373	0.00534426	0.00651341	0.0334527	0.0259077	0.0258562	0.0257127	0.0331076	0.0295977	0.0429402	0.0516227	0.038598	0.0400101	0.0424152	0.0421762	0.0586946	0.0514797	0.0524558	0.063565	0.0441579	0.0670653	0.0547417	0.0499029	0.038901	0.0606704	0.0646304	0.0477557
ACJ81126.1	B7HV07	BCAH187_A5159		Proline dehydrogenase (EC 1.5.5.2)	0	0	0	0	0	0	0.0111707	0.00908379	0.0120877	0.0150257	0.0110554	0.00576533	0.00313661	0	0.00322221	0.00292258	0.00309827	0.00308081	0	0	0.00306535	0	0	0	0.00319893	0.00324019	0	0	0	0.00310077
ACJ81128.1	B7HQQ9	BCAH187_A4636		Rrf2 family protein	0	0	0	0	0	0	0	0.00679291	0.00677941	0.00674177	0.00620049	0.00646702	0	0	0	0	0	0	0	0	0	0	0	0	0	0	0	0	0	0
ACJ81134.1	B7HSS5	BCAH187_A4873		Uncharacterized protein	0	0	0	0	0	0	0.00610893	0	0.00661039	0	0.0060459	0.00630579	0.00686129	0.0131978	0	0.00639311	0.00677741	0.00673921	0.00682083	0.00658064	0.00670541	0.0125008	0.00705586	0.00612352	0.0139952	0.00708786	0.00710386	0.00705043	0.00635514	0
ACJ81135.1	B7HQC9	BCAH187_A4504		Aldehyde-alcohol dehydrogenase	0	0	0	0	0	0	0.0257972	0.0783169	0.0357309	0.0777274	0.0275735	0.0564523	0.0231794	0.0345542	0.0273837	0.0507547	0.0377785	0.0387039	0.0161299	0.0244544	0.0226528	0.0200598	0.0202612	0.0341336	0.014184	0.0275366	0.021599	0.0178638	0.00966128	0.037809
ACJ81137.1	B7HYG1	BCAH187_A5579		ABC transporter, ATP-binding protein	0	0	0	0	0	0	0.00285332	0.00309369	0.00308754	0.0061408	0.00282388	0.00294527	0	0	0	0	0	0	0	0	0	0	0.00329561	0	0	0	0	0	0	0
ACJ81139.1	B7HKR1	BCAH187_A3756		Aluminum resistance protein	0	0	0	0	0	0	0.00212879	0	0.00230354	0	0.00421365	0.00219739	0	0	0	0	0	0	0	0	0	0	0	0	0	0	0	0	0	0
ACJ81144.1	B7HN00	BCAH187_A4150		Acetyl-CoA acetyltransferase	0	0	0	0	0	0	0.159327	0.193072	0.152122	0.166405	0.166958	0.159624	0.0894745	0.0531504	0.0486615	0.0514927	0.0623863	0.046526	0.143885	0.143866	0.136306	0.0910972	0.0838931	0.133872	0.169085	0.203888	0.209797	0.137911	0.126749	0.20292
ACJ81155.1	B7HRR7	BCAH187_A4754		Universal stress protein	0.0706255	0.0983562	0.033501	0.135395	0.0918848	0.255968	0.187807	0.190901	0.209574	0.246303	0.209103	0.187801	0.290038	0.259928	0.270866	0.307099	0.286492	0.25898	0.137611	0.120121	0.122398	0.180146	0.108459	0.164724	0.188237	0.177045	0.191095	0.29126	0.238115	0.208526
ACJ81163.1	B7HXC9	BCAH187_A0945		Uncharacterized protein	0	0	0	0.00680723	0.00659956	0.00804332	0.0413103	0.0255945	0.0319295	0.0317523	0.0233623	0.0304582	0.0265132	0.0573734	0.0544733	0.049408	0.052378	0.0520828	0.0197676	0.0190715	0.0064777	0.0362288	0.00681625	0.0236623	0.0337999	0.0205415	0.0137252	0.027244	0.0306966	0.0327627
ACJ81166.1	B7HPY0	BCAH187_A0080	pabB	Anthranilate synthase component 1 (EC 4.1.3.27)	0	0	0	0	0	0	0.0128965	0.017978	0.0119616	0.0158602	0.0109401	0.0114104	0	0	0.00212573	0	0.00204396	0	0	0	0	0	0	0	0	0	0	0	0	0
ACJ81167.1	B7HK67	BCAH187_A1501		Conserved domain protein	0.0213544	0	0.0270117	0.0163752	0.0158756	0	0	0	0	0	0	0	0	0	0	0	0	0	0	0	0	0.0145251	0.0327938	0	0.0162615	0	0	0	0	0
ACJ81172.1	B7HV93	BCAH187_A0716		Molybdopterin oxidoreductase family protein	0	0	0	0	0	0	0.00808877	0.0107191	0.0136154	0.0106384	0.00889479	0.0148434	0.00908497	0.00776672	0.00725891	0.00846505	0.009971	0.00793185	0.00100349	0	0	0	0.00103807	0.0009009	0	0.00104277	0.00104513	0.00103727	0.000934976	0
ACJ81187.1	B7HS70	BCAH187_A2607		Enoyl-CoA hydratase/isomerase family protein	0	0	0	0	0	0	0	0	0	0	0	0.00354783	0.0501849	0.0371276	0.0396572	0.0503575	0.0381318	0.0417086	0.0460514	0.0481322	0.0490448	0.05275	0.0238191	0.0551246	0.0748045	0.0518421	0.0639497	0.0833027	0.0607853	0.0610603
ACJ81191.1	B7HS06	BCAH187_A0319	guaA	GMP synthase [glutamine-hydrolyzing] (EC 6.3.5.2) (GMP synthetase) (Glutamine amidotransferase)	0.0102366	0.0199584	0	0.0196244	0.0266361	0.0394195	0.239887	0.232425	0.246691	0.23983	0.228993	0.198445	0.101275	0.0716737	0.068705	0.0819015	0.0924873	0.0638132	0.0569877	0.0494828	0.0578908	0.0348144	0.0373358	0.0494563	0.0565158	0.0848801	0.0771581	0.0510518	0.0619464	0.0717829
ACJ81193.1	B7HP22	BCAH187_A2194		Acetyltransferase, gnat family	0	0	0	0	0	0	0.00660367	0.00715997	0.0178644	0.0142121	0.0196066	0.0102247	0	0.00356667	0	0	0	0.0036425	0	0	0	0	0	0	0	0	0	0	0	0
ACJ81199.1	B7HXR0	BCAH187_A3273		ABC transporter, ATP-binding protein	0	0	0	0	0.0044153	0.0107624	0.00394826	0.00856173	0.00854472	0.00849728	0.00781505	0.00407549	0	0	0	0	0	0	0	0	0	0	0	0	0	0	0	0	0	0
ACJ81205.1	B7HQ41	BCAH187_A2357		DegV family protein	0	0.00524843	0	0	0	0.00853678	0.0313176	0.0271647	0.020333	0.0269602	0.0247956	0.0387922	0.0597969	0.0676591	0.0650421	0.0589941	0.0660148	0.058733	0.0559476	0.0607246	0.0550008	0.0512685	0.0470237	0.0596456	0.0466355	0.047237	0.0619109	0.0433731	0.0586437	0.0452045
ACJ81213.1	B7HUX5	BCAH187_A5126		ABC transporter, permease protein	0	0	0	0	0	0	0	0.004509	0	0	0	0.00429269	0	0	0	0	0	0	0	0	0	0	0.0048033	0	0	0	0	0	0	0
ACJ81214.1	B7HTI8	BCAH187_A2807	kynB	Kynurenine formamidase (KFA) (KFase) (EC 3.5.1.9) (Arylformamidase) (N-formylkynurenine formamidase) (FKF)	0	0	0	0	0	0	0.0169923	0.0138178	0.0229839	0.00914254	0.016817	0.0175399	0.0333988	0.0504769	0.0441132	0.0355655	0.0424164	0.037491	0.0616606	0.0640654	0.0606172	0.0738896	0.078505	0.0596152	0.0632588	0.0591458	0.0592793	0.0588334	0.0574508	0.0518842
ACJ81216.1	B7HXY8	BCAH187_A3353		Cys-tRNA(Pro)/Cys-tRNA(Cys) deacylase (EC 4.2.-.-)	0	0	0	0	0	0	0	0.00608499	0.0060729	0	0	0.00579306	0	0.0121247	0	0.00587328	0	0.00619125	0	0.0181367	0	0	0.00648215	0	0.00642864	0	0	0.0129543	0.0116768	0.00623137
ACJ81217.1	B7HLV8	BCAH187_A1833		MogR_DNAbind domain-containing protein	0	0	0	0	0	0	0.00524281	0.0085267	0.00850976	0.00564168	0.00778307	0.00270588	0	0	0	0	0	0	0	0	0	0	0	0	0	0	0.00304834	0	0	0
ACJ81218.1	B7HZW0	BCAH187_A1342		Oligopeptide ABC transporter, ATP-binding protein	0	0	0	0	0.0031019	0.00756098	0.0748922	0.0932309	0.0870428	0.104468	0.0878453	0.0658529	0.0186924	0.0179776	0.0352045	0.0290282	0.0307731	0.0244797	0.0185822	0.0119519	0.0152231	0.00851404	0.0224262	0.0139021	0.0158865	0.0128731	0.0193532	0.0128051	0.0115423	0.0184788
ACJ81226.1	B7HRI9	BCAH187_A4674		Cell surface protein	0	0	0	0	0	0	0	0	0	0	0	0	0	0	0	0	0	0	0	0	0	0	0	0	0	0	0	0	0.00489693	0
ACJ81232.1	B7HKY4	BCAH187_A1636	resC	ResC protein	0	0	0	0	0	0	0	0	0	0	0	0	0	0	0	0	0	0	0.00252996	0	0.0049743	0.00231837	0.00261714	0	0	0.00262901	0	0	0	0
ACJ81242.1	B7HUK9	BCAH187_A2949		Putative (3R)-hydroxymyristoyl-(Acyl-carrier-protein) dehydratase	0	0	0	0	0	0	0.0129817	0	0	0.00698466	0.0128477	0.0201	0	0.00701146	0.00748917	0.00679278	0	0	0	0	0.00712461	0	0	0	0	0.00753097	0	0	0	0
ACJ81243.1	B7HU18	BCAH187_A0539	fumA	Fumarate hydratase class I (EC 4.2.1.2)	0	0	0	0	0	0	0.0438562	0.0494527	0.0398632	0.0471928	0.0451399	0.0362156	0.0275842	0.0265294	0.0263128	0.0330454	0.0311394	0.0309639	0.0137108	0.0170074	0.0154043	0.0179487	0.00607851	0.015826	0.0200944	0.022389	0.0183596	0.0182215	0.0145996	0.0155823
ACJ81246.1	B7HP23	BCAH187_A2195		Uncharacterized protein	0	0	0	0	0	0	0	0	0	0	0	0	0	0	0	0	0	0	0	0	0.00722266	0	0.00760015	0	0	0	0	0	0	0
ACJ81252.1	B7HSW4	BCAH187_A0377	pcrA	ATP-dependent DNA helicase (EC 3.6.4.12)	0	0	0	0	0	0	0.0299994	0.0350287	0.0387047	0.0397314	0.0296899	0.0285841	0.00129593	0.00124637	0.00133129	0.002415	0.00128008	0.00127287	0.00128829	0	0.00126649	0	0	0	0	0.00133872	0.00134174	0	0	0.00128112
ACJ81253.1	B7HKE8	BCAH187_A1585		Putative sulfite reductase (EC 1.8.7.-)	0	0	0	0	0	0	0.00486628	0.00351748	0.00351049	0.0087275	0.00321071	0.00334873	0	0	0	0	0	0	0	0	0	0	0	0	0	0	0	0	0	0
ACJ81254.1	B7HNS8	BCAH187_A4295		Leucine dehydrogenase (EC 1.4.1.9)	0.029615	0.0329945	0.0374607	0.0482581	0.0467858	0.0737919	0.253483	0.256158	0.250323	0.243637	0.289837	0.312457	0.102271	0.151528	0.130618	0.149378	0.117403	0.114026	0.0659469	0.0768798	0.0702335	0.0654676	0.0540069	0.0888075	0.118398	0.131347	0.12592	0.184618	0.28162	0.161218
ACJ81268.1	B7HNF3	BCAH187_A2111	lacD	Tagatose 1,6-diphosphate aldolase (EC 4.1.2.40) (D-tagatose-1,6-bisphosphate aldolase) (Tagatose-bisphosphate aldolase)	0.00395002	0.00440078	0	0.003029	0.0029366	0.00357902	0.00262597	0	0	0	0	0	0	0	0	0	0	0	0	0	0	0	0	0.00263224	0	0	0	0	0.00273181	0.00291568
ACJ81270.1	B7HRJ6	BCAH187_A4681	zapA	Cell division protein ZapA (Z ring-associated protein ZapA)	0.26241	0.243629	0.258167	0.290657	0.303466	0.277391	0.0581499	0.0735566	0.0629232	0.0521449	0.0863249	0.0900356	0.0870821	0.136097	0.134188	0.152137	0.118274	0.117607	0.2056	0.18792	0.180845	0.237986	0.246267	0.194296	0.177624	0.123692	0.135241	0.19015	0.201645	0.215217
ACJ81274.1	B7HRP3	BCAH187_A4729		Malate dehydrogenase (oxaloacetate-decarboxylating) (EC 1.1.1.38)	0	0.00372832	0	0.00769846	0.0124393	0.0151607	0.166853	0.173672	0.137217	0.143638	0.149719	0.151562	0.139927	0.117754	0.12321	0.11641	0.123407	0.105532	0.0819707	0.0814807	0.0879094	0.0660104	0.0642388	0.0825108	0.114675	0.126479	0.108655	0.08473	0.0833174	0.130918
ACJ81280.1	B7HY06	BCAH187_A3371		Protein-tyrosine phosphatase-like protein	0	0	0	0	0	0	0.0356138	0.041372	0.0330319	0.0328485	0.0352463	0.0341356	0.0114285	0.0164873	0.0176106	0.0159731	0.0169332	0.0196441	0.00284029	0	0	0.00520549	0	0	0.0087417	0.0118059	0.00295814	0.0117436	0.0105855	0.00282449
ACJ81284.1	B7HLM1	BCAH187_A3936	carA	Carbamoyl-phosphate synthase small chain (EC 6.3.5.5) (Carbamoyl-phosphate synthetase glutamine chain)	0	0	0	0	0	0	0.0437216	0.0474047	0.0341687	0.0392066	0.0480783	0.0426232	0.0272813	0.0183666	0.0168154	0.0228777	0.0188634	0.0160775	0.0108481	0.00784961	0.00799843	0.00994089	0.00561098	0.00973912	0.0111293	0.0112728	0.00847372	0.0112133	0.00758062	0.0107878
ACJ81285.1	B7HSL5	BCAH187_A4813		Uncharacterized protein	0.116647	0.129959	0.162305	0.169953	0.13008	0.158537	0.0232641	0.0168159	0.033565	0.0166893	0.0306988	0.040023	0.034839	0.0251301	0.0447371	0.0324617	0.0258098	0.0427739	0.043292	0.033414	0.068095	0.0872769	0.0626972	0.0621858	0.0355312	0.0539842	0.054106	0.0626489	0.064538	0.0602716
ACJ81295.1	B7HR02	BCAH187_A0214		Putative lipoprotein	0	0	0	0	0	0	0.00408433	0.00885679	0.0066294	0.00439506	0.00606328	0.00632392	0.0321114	0.0352954	0.0471253	0.0427433	0.0407814	0.0428044	0.0570037	0.0483968	0.0493144	0.0564152	0.0613266	0.0532231	0.0584811	0.04028	0.0451205	0.0542087	0.0424894	0.0408144
ACJ81306.1	B7HSM6	BCAH187_A4824		Uncharacterized protein	0	0	0	0	0	0	0	0	0	0	0	0	0	0	0	0	0	0.00808706	0	0.00789677	0.00804649	0.0225014	0.00846703	0.00734823	0	0	0	0.00846052	0.00762617	0
ACJ81307.1	B7HLC5	BCAH187_A3838		Sugar ABC transporter, ATP-binding protein	0	0	0	0	0	0	0.00348672	0.0113413	0.0056594	0.00937996	0.00517611	0.00179954	0.00195807	0.00188319	0.0060345	0.00729783	0.00193413	0	0.00583956	0.00187798	0.00765433	0.00535118	0.00201359	0.00524257	0.00599091	0.0101136	0.00810917	0.00201204	0.00544087	0.00387139
ACJ81310.1	B7HK58	BCAH187_A1491		Transcriptional regulator, MarR family	0	0	0	0	0	0	0	0.00631797	0	0	0	0.00601486	0.00654474	0.00629447	0.00672334	0.00609816	0	0.0064283	0	0.00627704	0.00639605	0.00596202	0	0.00584101	0.0133495	0.00676086	0	0.00672516	0.00606195	0.00646996
ACJ81320.1	B7HVU2	BCAH187_A3114	cobB	NAD-dependent protein deacetylase (EC 2.3.1.286) (Regulatory protein SIR2 homolog)	0	0	0	0	0	0	0.0106465	0.00384779	0	0.00763765	0.00702443	0.00732638	0.0119577	0.0115004	0.024568	0.0222835	0.0157487	0.0195749	0.0118872	0.0152915	0.0155814	0.018155	0.00409893	0.0213439	0.0203255	0.0247051	0.0206341	0.0327662	0.0258431	0.0275825
ACJ81321.1	B7HMN6	BCAH187_A1978		Acetyl-CoA hydrolase/transferase family protein	0	0	0	0	0	0	0.0581086	0.0706406	0.0685948	0.0625295	0.0627372	0.0508931	0.0672429	0.0703778	0.0528242	0.0644973	0.0625137	0.0621614	0.027525	0.0284525	0.0270592	0.0180164	0.0101691	0.0388316	0.0342894	0.0490329	0.0614296	0.0223548	0.0366368	0.0371475
ACJ81329.1	B7HSP1	BCAH187_A4839		Xaa-His dipeptidase	0.0201388	0.0609004	0.00727832	0.0330923	0.0534713	0.0364947	0.16831	0.103686	0.136594	0.16465	0.189288	0.163862	0.0988155	0.115697	0.108132	0.110087	0.0869979	0.113937	0.205007	0.214271	0.22883	0.211345	0.218699	0.207055	0.199367	0.204157	0.231307	0.174383	0.19897	0.212362
ACJ81331.1	B7HYD6	BCAH187_A5554		Uncharacterized protein	0	0	0	0	0	0.0070141	0.0308779	0.0223194	0.0445501	0.0332271	0.0305593	0.0478094	0.0289007	0.0277955	0.0237514	0.0269286	0.0628041	0.0170319	0.0114921	0.0166311	0.0112976	0.010531	0.0118881	0.0309517	0.0117899	0.017913	0.0179534	0.00593946	0.0321224	0.0171422
ACJ81341.1	B7HLU2	BCAH187_A1817		Putative flagellar protein FliS	0.0507053	0.0225966	0	0.0855413	0.0452354	0.0275657	0	0	0	0	0	0	0	0	0	0	0	0	0	0	0	0	0	0	0	0	0	0	0	0
ACJ81345.1	B7HYB7	BCAH187_A5535	maP3	Methionine aminopeptidase (MAP) (MetAP) (EC 3.4.11.18) (Peptidase M)	0	0	0	0	0.00810542	0.00493931	0.0398642	0.0196466	0.0196075	0.0272981	0.0394529	0.0411488	0.0284924	0.0274029	0.0292699	0.0265482	0.0160823	0.0239876	0.0445098	0.0507501	0.0437566	0.0704508	0.0586008	0.0762863	0.037361	0.0462523	0.0463567	0.0501906	0.0678615	0.0442622
ACJ81350.1	B7HSC9	BCAH187_A2666	ddlB	D-alanine--D-alanine ligase (EC 6.3.2.4) (D-Ala-D-Ala ligase) (D-alanylalanine synthetase)	0	0	0	0	0.00649591	0.0039585	0.0174264	0.0188944	0.015714	0.0281282	0.0287443	0.0239839	0.0163105	0.0156868	0.00670222	0.018237	0.0193333	0.00961216	0.00648571	0.00938599	0.00637596	0.00297165	0.0033546	0.008734	0.00998071	0.0134792	0.0135097	0.0134081	0.00906436	0.00644964
ACJ81361.1	B7HZB4	BCAH187_A5610		Beta-1,3-N-acetylglucosaminyltransferase	0	0	0	0	0	0	0.00771098	0.0167211	0.0111253	0.0165952	0.0152628	0.00795946	0	0	0	0	0	0	0	0	0	0	0	0	0	0.00298221	0	0	0.00267392	0
ACJ81363.1	B7HR09	BCAH187_A0222		Putative lipoprotein	0	0	0.00659577	0	0	0	0.00693299	0.00375851	0.00375105	0	0	0.0035782	0.00778684	0.0187227	0.011999	0.0108832	0.0153833	0.0152966	0.0464455	0.04481	0.0608794	0.0532015	0.0520498	0.0416973	0.0436785	0.0241319	0.0403107	0.0280052	0.0252435	0.0423383
ACJ81366.1	B7HPN2	BCAH187_A4466		CRM domain-containing protein	0.0800166	0.118864	0.134953	0.132945	0.128889	0.0845848	0.0265975	0.0192254	0.00959359	0.0190807	0.026323	0.0274546	0.00995772	0	0	0.0185565	0	0	0	0	0	0	0	0	0	0.0102865	0	0	0.00922315	0.00984394
ACJ81368.1	B7HQL5	BCAH187_A4591	valS	Valine--tRNA ligase (EC 6.1.1.9) (Valyl-tRNA synthetase) (ValRS)	0.00145058	0.00323222	0	0.00111235	0.00107841	0.00131433	0.136936	0.154745	0.165916	0.13594	0.135523	0.131395	0.020579	0.0177087	0.0178026	0.0191748	0.0192576	0.0148937	0.0312249	0.0353193	0.040223	0.0177601	0.0345284	0.0328659	0.0298249	0.0413982	0.0370061	0.0155815	0.0230738	0.0353341
ACJ81369.1	B7HPZ2	BCAH187_A2308		ABC transporter, ATP-binding protein	0	0	0	0	0	0	0.0178011	0.0296934	0.0237075	0.0206289	0.0203278	0.0141344	0.00307592	0.00147915	0	0.00429905	0.00759579	0.00453179	0	0	0	0	0	0	0	0.00158875	0.004777	0.00158036	0.00142451	0.00152039
ACJ81372.1	B7HW88	BCAH187_A0794	rbsK	Ribokinase (RK) (EC 2.7.1.15)	0	0	0	0	0	0	0.0031099	0	0	0.0033465	0	0	0.00349291	0.00335934	0.00358823	0.00325457	0.00345021	0.00343076	0	0.00335004	0	0.00318191	0	0.00311733	0.00712462	0	0.0036164	0	0.00323524	0.003453
ACJ81391.1	B7HLH6	BCAH187_A3891		UPF0109 protein BCAH187_A3891	0.034523	0.0192313	0.0218345	0.0264733	0.0513315	0.0156403	0	0	0	0	0	0	0	0	0	0	0	0	0	0	0	0	0	0	0	0	0	0	0	0
ACJ81402.1	B7HL97	BCAH187_A1755		Uncharacterized protein	0.0254322	0	0	0	0.0378146	0	0	0	0	0	0.0167329	0.0174521	0	0	0.0195078	0	0	0	0	0.0364257	0	0.0172988	0.0390561	0	0	0.0196166	0	0	0	0.0187726
ACJ81404.1	B7HVB7	BCAH187_A0740		Transcriptional regulator, ArsR family	0.0395292	0.0734001	0.0166671	0.0606244	0.0391833	0.0358165	0.122635	0.132966	0.14218	0.131965	0.130039	0.108503	0.108223	0.0946224	0.101069	0.0916713	0.0777455	0.0773073	0.0195609	0.0377441	0.0480747	0.0268874	0.0505873	0.0351223	0.0602036	0.0914701	0.0611177	0.060658	0.0729015	0.0972604
ACJ81408.1	B7HNJ0	BCAH187_A2148		MutT/nudix family protein	0	0	0	0	0	0	0	0	0	0	0.00824062	0.00429743	0	0	0	0	0	0	0	0	0	0	0	0	0	0	0	0	0	0
ACJ81416.1	B7I0F6	BCAH187_A1402		Uncharacterized protein	0	0	0	0	0	0	0	0	0	0	0.00374649	0.00390754	0	0	0	0	0	0	0	0	0	0	0	0.00379459	0	0.00439217	0	0.00436897	0.00787624	0.00420319
ACJ81417.1	B7HQ07	BCAH187_A2323	ileS1	Isoleucine--tRNA ligase (EC 6.1.1.5) (Isoleucyl-tRNA synthetase) (IleRS)	0	0	0	0	0	0	0.0190377	0.0332057	0.0313484	0.0285023	0.0212988	0.0281951	0.00650766	0.00894115	0.00859531	0.0173246	0.0110196	0.0118706	0	0	0	0	0	0.000829702	0	0	0.00192506	0	0.000861085	0.00183808
ACJ81420.1	B7HML4	BCAH187_A1956		Conserved domain protein	0	0	0	0	0	0	0.00910353	0.0164507	0.00985081	0.0163269	0.015016	0.00939689	0.00340824	0.0032779	0	0.00635134	0.00336657	0.00669519	0	0	0	0.00310478	0	0	0	0	0.00352873	0	0	0
ACJ81429.1	B7HRN3	BCAH187_A4719	citC	Isocitrate dehydrogenase [NADP] (EC 1.1.1.42)	0	0.0104971	0	0	0.00466973	0	0.432192	0.486711	0.445077	0.440359	0.386406	0.377154	0.309544	0.232301	0.240902	0.281867	0.289545	0.218814	0.158521	0.123701	0.167298	0.117493	0.115753	0.148594	0.198504	0.196219	0.247649	0.137351	0.145526	0.164594
ACJ81434.1	B7HSI1	BCAH187_A4779		3-dmu-9_3-mt domain-containing protein	0	0	0	0.00714449	0	0	0.00619386	0.00671564	0.00670229	0	0.00612995	0.00639345	0.00695669	0.00669066	0.00714652	0.00648199	0.00687164	0.00683291	0.0138313	0.0133443	0.00679863	0.0253491	0.00715396	0.0124173	0.0070949	0.0071864	0.00720263	0.00714845	0.012887	0.00687719
ACJ81437.1	B7I045	BCAH187_A3623	parC	DNA topoisomerase 4 subunit A (EC 5.6.2.2) (Topoisomerase IV subunit A)	0	0	0	0	0	0	0.0182255	0.0267353	0.0266822	0.0242268	0.0201596	0.0177062	0	0.00115808	0.00123699	0.00224393	0.00237881	0	0	0	0	0	0	0	0	0.00124389	0.0024934	0	0	0
ACJ81443.1	B7HR53	BCAH187_A2477	hup2	DNA-binding protein HU	0.215317	0.205618	0.252906	0.176906	0.114339	0.181159	0.0920201	0.110858	0.08851	0.066014	0.0708328	0.105539	0.103353	0.132535	0.117971	0.117701	0.0907463	0.146632	0.205487	0.0991256	0.145896	0.167379	0.271615	0.133235	0.175678	0.0949031	0.118897	0.153403	0.138275	0.113525
ACJ81444.1	B7HRF9	BCAH187_A4644	sdhB	Succinate dehydrogenase, iron-sulfur protein (EC 1.3.99.1)	0.00522211	0	0	0.00400448	0.00388231	0.0189265	0.135394	0.158092	0.112699	0.119545	0.133997	0.13259	0.152069	0.135004	0.148208	0.152592	0.130952	0.145534	0.0969055	0.0785342	0.091455	0.092353	0.0962348	0.100918	0.135207	0.100699	0.117075	0.140234	0.144463	0.0809478
ACJ81449.1	B7HPD6	BCAH187_A4367		Prolyl 4-hydroxylase, alpha subunit domain protein	0	0	0	0	0	0	0.00795323	0.00431161	0	0.00855831	0.00393559	0.00410476	0.00893274	0.00859115	0.0091765	0.0083232	0.00441177	0.0175476	0.00444003	0.00856736	0.00872979	0.0040687	0.00459302	0.00797223	0.00455511	0.0092277	0.00924854	0.0137685	0.00827378	0.00883067
ACJ81453.1	B7HXF5	BCAH187_A0971		Uncharacterized protein	0	0	0	0	0	0	0	0	0	0	0	0	0	0	0	0	0	0	0	0.0104783	0.014236	0	0.00749002	0.00650032	0	0.00752399	0.0113115	0.0112264	0.0134924	0.00360013
ACJ81454.1	B7HRR9	BCAH187_A4756		Transcriptional regulator, ArsR family	0	0	0	0	0.00628796	0	0.00562284	0	0	0	0	0	0	0	0	0.0058844	0.0124763	0	0.00627809	0	0	0	0	0.00563627	0.00644081	0.00652387	0	0.00648942	0	0
ACJ81462.1	B7HVH3	BCAH187_A2994		ABC transporter, ATP-binding protein	0	0	0	0	0	0	0.0882511	0.106124	0.107649	0.134678	0.103221	0.0828136	0.00720872	0.00693306	0.00925679	0.00671683	0.00890074	0.00885058	0.00537466	0.00518539	0.00704494	0.00164172	0	0.00643359	0.00183799	0.0111701	0.0111954	0.00370372	0.00333847	0.0106895
ACJ81465.1	B7HR95	BCAH187_A2520		Uncharacterized protein	0	0	0.0262143	0.0476755	0.061628	0.0187776	0	0	0	0	0	0	0	0	0	0	0	0	0	0	0	0.0281926	0.0159129	0	0	0	0	0	0	0
ACJ81471.1	B7HYF0	BCAH187_A5568		Serine-type D-Ala-D-Ala carboxypeptidase (EC 3.4.16.4)	0	0	0	0	0	0	0.00207938	0.0045091	0.00450014	0.00223758	0.00823171	0.00858555	0.00233547	0.00224617	0.00239921	0.00435222	0.00230692	0.00229392	0.0023217	0.00223995	0.00228241	0.00212753	0.0024017	0.00208435	0.00238188	0.00241259	0.00241804	0.00239985	0.00432638	0.00230879
ACJ81481.1	B7HNZ5	BCAH187_A4362		Uncharacterized protein	0	0	0	0.0260194	0	0.0153721	0	0	0	0	0	0	0	0	0	0	0	0	0	0	0	0	0	0	0	0	0	0	0	0
ACJ81482.1	B7HVA4	BCAH187_A0727		Neutral metalloproteinase (EC 3.4.24.-)	0	0	0	0	0	0	0	0	0	0	0	0	0.00180956	0	0.00371787	0.00168608	0.00178743	0	0.00359777	0	0	0.00329688	0.0130261	0.00161498	0.00184551	0.00373862	0.00374706	0.00557832	0.0217889	0.00178888
ACJ81485.1	B7HXS9	BCAH187_A3292		Uncharacterized protein	0	0.00343435	0	0	0	0	0.0409859	0.0555482	0.0487853	0.0551301	0.0446193	0.0359607	0.0391286	0.039846	0.0378319	0.0428925	0.0454709	0.0474753	0.00457622	0.00883014	0.00899756	0.00838699	0	0.0143793	0.0234741	0.0237769	0.0285967	0.018921	0.0298465	0.0113769
ACJ81486.1	B7I0K8	BCAH187_A1455		Transcriptional regulator, GntR family	0	0	0	0	0	0	0.0160642	0.00870873	0.0217286	0.0216079	0.0158984	0.0290182	0.0676599	0.0824252	0.0787737	0.0840574	0.102477	0.088608	0.0851971	0.116806	0.0969799	0.094508	0.0788556	0.100641	0.0874052	0.0885325	0.0840622	0.078795	0.0752024	0.0847232
ACJ81487.1	B7HXM7	BCAH187_A1046	alsS	Acetolactate synthase, catabolic (EC 2.2.1.6)	0.0048349	0.0161599	0	0.00741511	0.0359445	0.0416175	0.0401779	0.0592451	0.0573883	0.0466934	0.0334012	0.0282014	0.037906	0.0277763	0.0241059	0.0319557	0.0303106	0.0195022	0.00538321	0.00865607	0.0105842	0.00493299	0.0055687	0.00805478	0.02025	0.0186465	0.0186886	0.00927402	0.0117032	0.0321196
ACJ81489.1	B7HQ70	BCAH187_A2386		Azoreductase	0	0	0	0	0	0	0.0454412	0.0273718	0.0327809	0.038032	0.0499693	0.0416938	0.0113417	0.005454	0.0174768	0.0105678	0.011203	0.0111399	0.0112748	0.0108778	0.00554201	0.00516594	0.0116633	0.0151833	0.0347011	0.0410068	0.0469707	0.034963	0.0630302	0.0280303
ACJ81493.1	B7HXA4	BCAH187_A5441		Putative glycosyltransferase	0	0	0	0	0	0	0	0	0	0.0046056	0	0	0	0	0	0	0	0	0	0	0	0	0	0	0	0	0	0	0	0
ACJ81503.1	B7HV09	BCAH187_A5161		Thiamine_BP domain-containing protein	0.118609	0.044048	0.0833506	0.161694	0.127368	0.0597048	0.0525673	0	0.00948039	0.00942776	0.0173416	0.0180871	0.0196805	0.00946393	0.0101087	0.0275063	0	0.0193303	0.0293466	0.00943772	0.0192333	0.0448204	0.0404771	0.0175643	0.0200715	0.0203303	0	0.020223	0	0.00972778
ACJ81512.1	B7HNS3	BCAH187_A4290	bfmbB	Dihydrolipoamide acetyltransferase component of pyruvate dehydrogenase complex (EC 2.3.1.-)	0.00311627	0.0173594	0	0.0047793	0.0162173	0.0197651	0.225814	0.249329	0.239867	0.236306	0.202981	0.237368	0.255952	0.268543	0.255765	0.27968	0.264315	0.281109	0.249816	0.243251	0.272877	0.209846	0.248853	0.238814	0.23968	0.276422	0.277046	0.212797	0.163794	0.255327
ACJ81516.1	B7HN66	BCAH187_A4219		Purine nucleoside phosphorylase (EC 2.4.2.1) (Inosine-guanosine phosphorylase)	0	0	0	0	0	0	0.0166037	0.0144019	0.0143733	0.0214403	0.0394377	0.0205665	0.00372972	0	0	0	0	0	0.00370772	0.00715432	0.00728996	0	0	0.00665735	0.0152153	0.0269701	0.0193079	0	0	0.0147484
ACJ81531.1	B7HS67	BCAH187_A2604		Putative acetyl-CoA carboxylase, biotin carboxylase	0	0	0	0	0	0	0	0	0	0	0.00391755	0.00408594	0.0333442	0.0277932	0.0296869	0.0227839	0.0395239	0.0327509	0.0287279	0.0149241	0.0282418	0.00810009	0.0160019	0.0218231	0.0340067	0.0321489	0.0552369	0.0182738	0.0247076	0.0285681
ACJ81532.1	B7HWE8	BCAH187_A0880		ABC transporter, ATP-binding protein	0	0	0	0	0	0	0.00686116	0.00371957	0.00371218	0.0110747	0.00679037	0	0	0	0	0	0	0	0	0	0	0	0	0	0	0	0	0	0	0
ACJ81535.1	B7HMT1	BCAH187_A2024		Nitroreductase domain-containing protein	0	0	0	0	0	0	0	0	0	0	0	0	0.00482353	0	0.00495515	0.00449439	0	0	0.00479508	0.00925246	0.00942788	0.00439406	0	0.00430487	0	0	0	0	0	0.00476841
ACJ81540.1	B7HZH5	BCAH187_A1207	prsA	Foldase protein PrsA (EC 5.2.1.8)	0.00907629	0.00505602	0.028702	0.01044	0.0168691	0.0370072	0.241356	0.29767	0.257903	0.2305	0.268724	0.339444	0.345628	0.361742	0.358541	0.33783	0.324667	0.349463	0.424435	0.37374	0.337776	0.34881	0.351945	0.323585	0.311025	0.315036	0.312239	0.243734	0.191451	0.298132
ACJ81542.1	B7HZT0	BCAH187_A1312	katB	Catalase (EC 1.11.1.6)	0	0	0	0	0	0	0.0175485	0.0266375	0.0151912	0.0245486	0.0225776	0.0199253	0.00394194	0.0018956	0	0.00550944	0.00584062	0.0038718	0.00587804	0.0113421	0.00963095	0.00538644	0.00405372	0.0123133	0.0140709	0.0244326	0.0265284	0.0303795	0.038337	0.0214329
ACJ81556.1	B7HMW9	BCAH187_A4118		Putative lipoprotein	0	0	0.0072361	0	0	0	0.0114091	0.0082468	0.00411521	0	0.00752758	0.0196279	0.0298998	0.0369726	0.0526555	0.0358195	0.046411	0.0503448	0.0636932	0.0573536	0.0500923	0.0389109	0.0395328	0.0419333	0.0392064	0.0220622	0.0442241	0.0351132	0.0158252	0.0295582
ACJ81558.1	B7HLB2	BCAH187_A3825	rny	Ribonuclease Y (RNase Y) (EC 3.1.-.-)	0	0	0	0	0.00186871	0	0.0167104	0.0126827	0.0108493	0.0197799	0.00826901	0.0103493	0.0375369	0.0270761	0.0250648	0.0349755	0.0315163	0.0350256	0.0186578	0.0108005	0.0165078	0.0102584	0.00386013	0.0217754	0.00957067	0.0096941	0.00971599	0.00771433	0.0121687	0.0074216
ACJ81559.1	B7HK91	BCAH187_A1526		2-nitropropane dioxygenase	0	0	0	0	0	0.00673202	0.0296361	0.0187441	0.0267241	0.0292333	0.024442	0.0229434	0.085989	0.0640264	0.0683888	0.0723678	0.0684982	0.0626632	0.0441197	0.0478868	0.0271082	0.0480104	0.01141	0.0569383	0.056579	0.0573087	0.0459505	0.0826588	0.0642304	0.0630693
ACJ81561.1	B7HLB3	BCAH187_A3826		RecA protein, group I intron-containing	0.00923346	0	0	0	0.0068645	0	0.0736607	0.0865214	0.099634	0.0990809	0.0607505	0.0887067	0.0965214	0.0795689	0.0849902	0.0899351	0.0953413	0.101576	0.075391	0.0595114	0.0673775	0.0628053	0.0425393	0.0676836	0.0562509	0.0854645	0.0785193	0.0779287	0.0574721	0.0613404
ACJ81564.1	B7HV94	BCAH187_A0717		Uncharacterized protein	0	0	0	0	0	0	0.0167189	0.0181273	0.0120609	0.0119939	0.0110309	0.0115051	0.018778	0.0180599	0.0192904	0.0174966	0.0185484	0.0184438	0.031112	0.0180099	0.0244684	0.022808	0.0321841	0.0223451	0.0127674	0.012932	0.0129612	0.0192956	0.0289879	0.0185634
ACJ81578.1	B7HPG6	BCAH187_A4399	rpmG2	50S ribosomal protein L33	0.300777	0.307175	0.12682	0.249865	0.186341	0.204395	0.133304	0.1084	0.0901539	0.0896534	0.0824553	0.0515998	0.0935758	0.035999	0.0384517	0.104629	0.0554591	0.0367644	0.0558144	0.0179496	0.0365799	0.0681953	0.0384917	0.0501084	0.057261	0.0193332	0.0387536	0.0384621	0.0346691	0.0185013
ACJ81580.1	B7HSU8	BCAH187_A4896		Bacterial transferase family protein	0	0	0	0	0	0	0.0260725	0.0226151	0.0225701	0.0112224	0.0258035	0.0269126	0.0058567	0.00563274	0	0.00545707	0	0.0057525	0	0.00561714	0	0.00533524	0.00602278	0	0	0	0	0	0	0
ACJ81586.1	B7HST3	BCAH187_A4881		ABC transporter, ATP-binding protein	0	0	0	0	0	0	0.032135	0.0425847	0.0154546	0.0307376	0.0318034	0.0331705	0.068175	0.0848527	0.0865143	0.0896796	0.0911091	0.0787788	0.0717596	0.0730789	0.0313535	0.094984	0.0412402	0.0823189	0.0572596	0.0662835	0.0664331	0.0906585	0.0668603	0.0594671
ACJ81592.1	B7HMF9	BCAH187_A1900		Uncharacterized protein	0	0	0	0	0.00412764	0	0.0184552	0.00800393	0.00798803	0.0119155	0.0109588	0.00761995	0.00829123	0.00797417	0.00425874	0.00772547	0.00818986	0.0081437	0.0123635	0.00795208	0.0121543	0	0	0.0110995	0.00845595	0.0128475	0.025753	0.00425989	0.0115194	0.016393
ACJ81602.1	B7HMR5	BCAH187_A2008		Xaa-Pro aminopeptidase	0	0	0	0	0	0	0.0161064	0.0218291	0.0217857	0.0151653	0.0219178	0.0249382	0	0	0.00232296	0	0	0	0	0	0	0	0	0	0	0	0	0	0	0
ACJ81608.1	B7HTY9	BCAH187_A5045		Aminotransferase (EC 2.6.1.-)	0	0	0	0	0	0	0.002235	0	0.00483694	0.00240504	0.00221194	0.00461405	0	0	0	0	0	0	0	0	0	0	0	0	0	0	0	0	0	0
ACJ81613.1	B7HL86	BCAH187_A1741		Uncharacterized protein	0	0	0	0	0	0	0.0048718	0.00905521	0.0120496	0.00898705	0.00551033	0.0043104	0	0.000751795	0	0.000728348	0.00077213	0	0	0	0	0	0	0	0	0	0	0	0	0
ACJ81618.1	B7HSM9	BCAH187_A4827		Thioredoxin family protein	0.389872	0.3159	0.28394	0.362383	0.342545	0.374663	0.0706871	0.0340631	0.0509931	0.0338067	0.0388655	0.0243217	0.0264643	0.0339364	0.0271864	0.032878	0.0261407	0.0346579	0.043847	0.042303	0.0517261	0.056252	0.0635011	0.0472373	0.0539801	0.0546763	0.0547998	0.0543876	0.0735361	0.0784857
ACJ81620.1	B7HPG1	BCAH187_A4394		Metallo-beta-lactamase family protein	0.0448897	0.0142892	0	0.0295053	0.0238376	0.023242	0.00852646	0.00462237	0.00922637	0	0.00421924	0.00440061	0.00478828	0.00460518	0.00491894	0.00446155	0.00472974	0.00470309	0.00476004	0.00459242	0.00467949	0.00436195	0.00492406	0.00427341	0.00488341	0.00494639	0.00495756	0.00492027	0	0.00473357
ACJ81624.1	B7HT43	BCAH187_A0459		Uncharacterized protein	0	0	0	0	0	0	0.00950985	0.00687398	0	0.0102333	0.00941173	0.0098163	0.0106811	0.00684841	0.00731502	0.00995223	0.0105505	0.010491	0.00707872	0.0102442	0.0104384	0.00973005	0.00732263	0.00635504	0.00363109	0.00735584	0.0147449	0.0036585	0	0.010559
ACJ81625.1	B7HNR9	BCAH187_A4286		Uncharacterized protein	0.0642559	0.102269	0.0348338	0.0985469	0.0614189	0.0665381	0.0366148	0.0264662	0.0396204	0.0197002	0.036237	0.0251964	0.0274161	0.0329597	0.0422464	0.0574771	0.0473917	0.0538566	0.0272544	0.0394421	0.0401899	0.0624377	0.0493387	0.0611704	0.0139804	0.0495625	0.0425781	0.0493008	0.0444389	0.0338786
ACJ81626.1	B7HUQ2	BCAH187_A5053		Kinase-associated protein B	0.0303501	0.0338135	0	0.0930936	0.0451268	0.0549991	0.0605301	0.0437528	0.0509435	0.0578979	0.0465932	0.0416538	0.0528771	0.0581201	0.05432	0.0633458	0.0671537	0.0519363	0.0600746	0.0579591	0.059058	0.0550504	0.0699127	0.0539331	0.0539277	0.0546232	0.0547465	0.0388105	0.0559731	0.067208
ACJ81629.1	B7HVZ9	BCAH187_A5229	murB	UDP-N-acetylenolpyruvoylglucosamine reductase (EC 1.3.1.98) (UDP-N-acetylmuramate dehydrogenase)	0	0	0	0	0	0	0.0263001	0.015842	0.0189726	0.0188673	0.0289208	0.015082	0	0.00315662	0	0.00305817	0	0	0.00326277	0.00314788	0.00320756	0	0	0.00292921	0.00334734	0.00339051	0.00679632	0	0	0.00648925
ACJ81633.1	B7HS26	BCAH187_A0361	purE	N5-carboxyaminoimidazole ribonucleotide mutase (N5-CAIR mutase) (EC 5.4.99.18) (5-(carboxyamino)imidazole ribonucleotide mutase)	0	0	0	0.00662804	0	0	0.0229845	0.00623018	0.0124356	0.0123666	0.0284342	0.0237252	0.0129076	0.0248281	0.0132598	0.0240537	0.0127498	0.012678	0.00641575	0	0.00630718	0.00587918	0	0.0115197	0.00658203	0.00666692	0	0.00663171	0.00597772	0.00638006
ACJ81634.1	B7HWF2	BCAH187_A0884	thiO	Glycine oxidase ThiO (EC 1.4.3.19)	0	0	0	0	0	0.00323949	0.0522906	0.0438103	0.056583	0.0511535	0.0470465	0.039255	0.0133479	0.00256749	0	0.00497483	0.00791081	0	0.0079615	0.00256038	0.00260892	0	0	0.00238253	0.0108905	0.0165464	0.00829186	0.00548633	0.00741793	0.0131954
ACJ81635.1	B7HU88	BCAH187_A0630		Helix-turn-helix domain protein	0	0	0	0	0	0	0.0180656	0.0130583	0.0130323	0.01296	0.00595972	0.0186477	0.00676349	0.00650485	0.00694805	0.00630198	0.0066808	0.0199295	0.0268944	0.0518947	0.039659	0.043129	0.0695529	0.0422537	0.0275915	0.0279473	0.0210078	0.0277997	0.0125291	0.033431
ACJ81638.1	B7HKS5	BCAH187_A3770		Alcohol dehydrogenase, iron-containing	0	0	0	0	0	0	0.0228898	0.0223362	0.0173381	0.0270943	0.0339804	0.00708821	0.00514176	0	0	0	0.00761835	0	0.00255572	0.00246572	0.00251247	0	0	0.00458889	0.00524392	0.00531155	0.0106471	0	0	0
ACJ81639.1	B7I0M1	BCAH187_A1469		PhaR protein	0	0	0	0	0.00592462	0	0.238407	0.264235	0.240778	0.239442	0.220217	0.257027	0.368925	0.469275	0.37288	0.421373	0.329149	0.467563	0.573786	0.547874	0.494294	0.672155	0.5752	0.525748	0.388392	0.325786	0.369647	0.403553	0.407848	0.34118
ACJ81640.1	B7HXA0	BCAH187_A5437	galE3	UDP-glucose 4-epimerase (EC 5.1.3.2)	0	0	0	0	0	0	0.0155644	0.0168756	0.014035	0.0223314	0.0205384	0.016066	0	0	0	0.00271474	0.00287793	0.00286171	0	0.00279437	0.00284735	0	0	0	0	0	0.0060331	0	0	0.00288026
ACJ81642.1	B7HZV1	BCAH187_A1333	fabF	3-oxoacyl-[acyl-carrier-protein] synthase 2 (EC 2.3.1.179)	0.00675374	0.00376222	0	0.00776846	0.010042	0.0275373	0.101022	0.097362	0.0825933	0.118371	0.144415	0.132085	0.234492	0.230375	0.23053	0.218491	0.224153	0.252609	0.175458	0.191044	0.202059	0.172269	0.150389	0.207028	0.180006	0.203165	0.201013	0.22541	0.214858	0.194423
ACJ81643.1	B7HPF3	BCAH187_A4384	murG	UDP-N-acetylglucosamine--N-acetylmuramyl-(pentapeptide) pyrophosphoryl-undecaprenol N-acetylglucosamine transferase (EC 2.4.1.227) (Undecaprenyl-PP-MurNAc-pentapeptide-UDPGlcNAc GlcNAc transferase)	0	0	0	0	0	0	0	0.00269675	0.00269139	0.00535291	0.00246156	0	0	0	0	0	0	0	0	0	0	0	0	0	0	0	0	0	0	0
ACJ81644.1	B7HRG6	BCAH187_A4651	etfB	Electron transfer flavoprotein, beta subunit	0.00523045	0.00582733	0	0.00802174	0	0.0284351	0.278175	0.222437	0.22952	0.28063	0.306277	0.326621	0.722506	0.781267	0.633898	0.633177	0.570938	0.721159	1.32778	1.49828	1.53813	1.48001	1.55025	1.47785	1.16305	1.16594	1.23327	1.17584	0.980299	1.19299
ACJ81646.1	B7HQY4	BCAH187_A0182		Putative polysaccharide deacetylase	0	0	0	0	0	0	0	0	0	0	0	0	0	0	0	0	0	0	0	0	0	0	0	0	0	0	0	0.00397209	0.00716075	0
ACJ81647.1	B7HUX6	BCAH187_A5127		ABC transporter, ATP-binding protein	0	0	0	0	0	0	0.0258879	0.022455	0.0336156	0.0306432	0.0256208	0.037411	0.00872287	0.0111857	0.0149348	0.00812765	0.0114883	0.00856767	0.0144524	0.00557738	0.00568313	0.00529747	0.0119603	0.00518995	0.00889617	0.0090109	0.00903125	0.00597555	0.00269313	0.0057488
ACJ81664.1	B7HX29	BCAH187_A5365		UDP-N-acetylglucosamine 2-epimerase (EC 5.1.3.14)	0.00354913	0.00790827	0	0.0108863	0.0184699	0.0353736	0.17224	0.168842	0.148082	0.154876	0.140106	0.163177	0.302104	0.272711	0.285847	0.298774	0.266999	0.286318	0.229194	0.233831	0.212366	0.246237	0.136259	0.25543	0.248647	0.240904	0.216754	0.269586	0.230728	0.230539
ACJ81671.1	B7HRU2	BCAH187_A0236		Putative oligopeptide ABC transporter, oligopeptide-binding protein	0	0	0.00305029	0	0	0.0043699	0.0304593	0.0260725	0.0225513	0.0258763	0.0253853	0.0231669	0.0270084	0.0242439	0.0221963	0.0234877	0.0231211	0.0229908	0.0286391	0.0172691	0.0193562	0.0180427	0.024071	0.0241043	0.0201997	0.0204602	0.0167779	0.0166517	0.025016	0.0249198
ACJ81675.1	B7HQD1	BCAH187_A4506	cysM	O-acetylserine lyase	0	0	0	0	0.00331615	0	0.0355845	0.0385822	0.0288792	0.0319098	0.0322826	0.0367312	0.0632812	0.0512516	0.065008	0.0651698	0.049348	0.0556126	0.0331095	0.0255548	0.0325492	0.0364085	0.0137001	0.0267522	0.0441579	0.0447274	0.04138	0.034224	0.027764	0.0428029
ACJ81687.1	B7HQY7	BCAH187_A0198	rocF	Arginase (EC 3.5.3.1)	0	0	0	0	0	0	0.0395515	0.0395846	0.0329216	0.029465	0.0391434	0.0439665	0.0683425	0.0755884	0.0877592	0.0604951	0.077633	0.0805518	0.149467	0.20975	0.203709	0.133854	0.161645	0.192131	0.163796	0.204738	0.212276	0.129919	0.151922	0.172282
ACJ81691.1	B7HVL4	BCAH187_A3035		Immune inhibitor A (EC 3.4.24.-)	0	0	0.00213677	0	0	0	0.00112301	0	0.00121519	0.00120845	0.00111142	0.0011592	0	0.00121308	0.00129573	0	0	0	0.00125388	0.00120972	0.00123266	0.00114901	0.00129708	0	0.00128638	0.00130297	0.00130591	0.00129608	0.00233654	0.0012469
ACJ81695.1	B7HKA7	BCAH187_A1542	bacA2	Undecaprenyl-diphosphatase (EC 3.6.1.27) (Bacitracin resistance protein) (Undecaprenyl pyrophosphate phosphatase)	0	0	0	0	0	0	0.00345989	0.00375135	0.0037439	0.00372311	0.00342419	0.00714276	0	0	0.0119761	0.00724167	0.00383849	0.00763372	0.0115892	0.0111811	0.0113931	0.01062	0.0119886	0.0069363	0.0118896	0.012043	0.0120701	0	0.00359933	0.0115248
ACJ81703.1	B7HN38	BCAH187_A4191	ribT	RibT protein	0	0	0	0	0	0	0.00688477	0.0149295	0.00744992	0.0148171	0.0204412	0.00710663	0	0	0	0	0	0	0	0	0	0	0	0	0	0	0	0	0	0
ACJ81710.1	B7HYA4	BCAH187_A5522		Acetyl-CoA acetyltransferase	0	0	0	0	0	0	0.0459737	0.0664621	0.0544854	0.0494714	0.054166	0.079092	0.154907	0.163173	0.156609	0.148919	0.143298	0.152151	0.0904408	0.110839	0.115343	0.118716	0.0758572	0.136056	0.122877	0.129542	0.129835	0.161704	0.145757	0.131261
ACJ81712.1	B7I030	BCAH187_A3608		Putative oligopeptide ABC transporter, oligopeptide-binding protein	0	0	0	0	0	0	0	0	0	0	0	0	0	0	0	0	0	0	0	0	0	0	0	0	0	0	0	0.00176283	0.00635594	0
ACJ81714.1	B7HXA5	BCAH187_A5442		UDP-N-acetylglucosamine 2-epimerase (EC 5.1.3.14)	0	0	0	0	0	0	0.0138523	0.00500639	0.00749467	0.0173905	0.0137093	0.021448	0.0103722	0.00498778	0.00799142	0.00724832	0.0102454	0.00764073	0	0.00248698	0.00253413	0	0	0.00231423	0.00528913	0.00267867	0	0	0.00240176	0
ACJ81715.1	B7HQE6	BCAH187_A4521	alaS	Alanine--tRNA ligase (EC 6.1.1.7) (Alanyl-tRNA synthetase) (AlaRS)	0	0.00505856	0	0.00348174	0.00675105	0.0109706	0.10464	0.148364	0.152425	0.135338	0.113518	0.0872406	0.0847554	0.0858618	0.100999	0.108455	0.104928	0.0876873	0.0337022	0.0401024	0.0430715	0.0401487	0.0185939	0.0484109	0.0507111	0.0688759	0.0608412	0.0557387	0.0722229	0.0659124
ACJ81717.1	B7HKE1	BCAH187_A1576		Sulfatase (EC 3.1.6.-)	0	0	0	0.00156479	0.00455116	0.0055468	0.00271316	0	0	0.00145979	0.00134258	0.0014003	0	0	0	0.00141969	0	0.00149655	0	0	0	0.00138799	0	0.00271964	0	0	0	0.00313131	0.00141126	0.00150625
ACJ81723.1	B7HRX1	BCAH187_A0266		Extracellular solute-binding protein family 5	0	0	0	0	0	0	0	0	0	0	0	0	0	0.00165279	0.00353081	0	0.0016975	0.00168793	0.00341675	0.00329643	0.00335893	0.0015655	0	0.00153372	0.00175265	0.00177526	0.00177926	0.00353176	0.00159174	0.00509662
ACJ81728.1	B7HPJ0	BCAH187_A4424		Uncharacterized protein	0	0.00632869	0	0.0130679	0.00844613	0.00514693	0.0113291	0.00409448	0.012259	0.012191	0.00747479	0.0077961	0.0084829	0.00407926	0.00871438	0.0158081	0.00837919	0.0166639	0.0210822	0.0325437	0.0248705	0.0270466	0.0218086	0.0416392	0.0173029	0.035052	0.0131742	0.0217918	0.0274999	0.0377369
ACJ81729.1	B7HMZ9	BCAH187_A4149		AAA domain-containing protein	0	0	0	0	0	0	0.00348251	0	0.00376837	0.00374745	0	0	0	0	0	0	0	0	0	0	0	0	0	0	0	0	0	0	0	0
ACJ81743.1	B7HR12	BCAH187_A0225		Conserved domain protein	0	0	0	0	0	0	0	0	0	0	0	0	0	0	0	0	0	0	0.00170891	0	0	0	0	0	0.0017532	0	0	0.00176643	0	0
ACJ81745.1	B7HRK1	BCAH187_A4686	pheT	Phenylalanine--tRNA ligase beta subunit (EC 6.1.1.20) (Phenylalanyl-tRNA synthetase beta subunit) (PheRS)	0	0	0	0.0025569	0.00247889	0.00302119	0.120809	0.135793	0.143918	0.138349	0.121756	0.12127	0.0871389	0.0622564	0.0652194	0.0777132	0.0823847	0.0574666	0.0111375	0.0119392	0.0182484	0.0147421	0.00512057	0.0177758	0.0253915	0.0437222	0.0399544	0.0268623	0.0380494	0.0381491
ACJ81757.1	B7HN83	BCAH187_A2041		Bacterial luciferase family protein	0	0	0	0	0	0	0	0.00275285	0.00274738	0	0.00251277	0.00524156	0	0	0	0	0	0	0	0	0	0	0	0	0	0	0	0	0	0
ACJ81761.1	B7HU81	BCAH187_A0623		Putative tRNA (cytidine(34)-2'-O)-methyltransferase (EC 2.1.1.207) (tRNA (cytidine/uridine-2'-O-)-methyltransferase)	0.0156716	0.00872999	0.0099117	0.0721049	0.0291272	0.0283994	0.0833477	0.0903689	0.101463	0.0728721	0.10311	0.0483938	0.0351047	0.0337623	0.0360627	0.0381609	0.0346756	0.0344801	0	0.00561147	0.00571786	0	0	0.0208867	0.0238681	0.0241759	0.0121153	0.0180362	0.0216767	0.0231357
ACJ81774.1	B7HL45	BCAH187_A1698		MazG domain-containing protein	0	0	0	0	0.00828712	0	0.00741053	0.0080348	0.00801883	0	0.00733407	0	0.0083232	0.0160098	0	0.00775525	0.0164429	0.0245253	0.0248223	0.031931	0.0325364	0.0303285	0.0256777	0.0371412	0.0254657	0.00859804	0.0172349	0.0171053	0.0231276	0.0246843
ACJ81782.1	B7HKF7	BCAH187_A1594		DUF402 domain-containing protein	0.00720334	0.00802535	0	0.0110475	0.0107105	0	0.00478876	0	0	0	0	0	0	0	0	0	0	0	0	0	0	0	0	0	0	0	0	0	0	0
ACJ81793.1	B7HM50	BCAH187_A3982		Uncharacterized protein	0	0	0	0	0	0	0	0	0	0	0	0	0	0.0120873	0.00645545	0.0117104	0	0.00617216	0.0499753	0.0301347	0.0429884	0.0114489	0.0193865	0.0280414	0.0192265	0.0129829	0.0195184	0.00645719	0	0.0124243
ACJ81794.1	B7HPX5	BCAH187_A0075	hpt	Hypoxanthine phosphoribosyltransferase (EC 2.4.2.8)	0.0438	0.0487982	0	0.0615765	0.0434167	0.0661436	0.169856	0.115761	0.131285	0.172334	0.206527	0.160301	0.109014	0.0838764	0.061594	0.0964968	0.069993	0.0749522	0.0704414	0.0470498	0.0532688	0.0397232	0.0336317	0.0437816	0.0778261	0.0731991	0.101581	0.0392068	0.0555348	0.0916033
ACJ81800.1	B7HLE7	BCAH187_A3861		Ribosomal protein L7A family	0.126279	0.12662	0.04792	0.125885	0.262865	0.160186	0.01679	0.0182044	0.00908412	0.00903369	0.0249252	0.0173311	0.00942892	0.00906835	0	0.00878552	0.00931364	0.00926115	0	0.00904324	0.0092147	0.0085894	0.00969629	0.00841506	0.00961625	0.00974027	0.00976226	0.0193777	0.00873336	0.00932117
ACJ81806.1	B7HXQ9	BCAH187_A3272		LPXTG-motif cell wall anchor domain protein	0	0	0	0.00268137	0	0.00316826	0.00232459	0	0	0	0.0023006	0.004799	0	0	0	0	0	0	0	0	0	0.00475683	0.00805476	0	0	0	0	0	0	0
ACJ81807.1	B7HV03	BCAH187_A5155		Acetyl-CoA acetyltransferase	0	0	0	0	0	0	0.0524292	0.0645976	0.0541542	0.0743692	0.0683982	0.0590386	0.104389	0.0901003	0.0824907	0.0872902	0.0978253	0.0893869	0.0558782	0.0693135	0.0732435	0.0658349	0.0412883	0.10272	0.0818949	0.0912462	0.116394	0.115518	0.131397	0.0873201
ACJ81811.1	B7HM35	BCAH187_A3967	murE	UDP-N-acetylmuramoyl-L-alanyl-D-glutamate--2,6-diaminopimelate ligase (EC 6.3.2.13) (Meso-A2pm-adding enzyme) (Meso-diaminopimelate-adding enzyme) (UDP-MurNAc-L-Ala-D-Glu:meso-diaminopimelate ligase) (UDP-MurNAc-tripeptide synthetase) (UDP-N-acetylmuramyl-tripeptide synthetase)	0	0	0	0	0	0	0.0383229	0.0474871	0.0493675	0.0530209	0.0487639	0.0395578	0.00614895	0.00591381	0.00842232	0.00954895	0.010123	0.00603954	0	0.00196581	0.00200308	0	0	0.00182926	0.00209037	0.00635199	0.00636633	0.00210615	0.00569535	0.00810492
ACJ81817.1	B7HYA5	BCAH187_A5523		Ferredoxin, 4Fe-4S	0	0	0	0	0	0	0	0	0	0	0.00122451	0.00255428	0.0055586	0.00534604	0.00713786	0.00388448	0.00411799	0.0054597	0.00414437	0.00666405	0.00950655	0.00759553	0.00857435	0.00496091	0.00566904	0.00287108	0.00287756	0.0142796	0.028317	0.00412132
ACJ81823.1	B7HZU5	BCAH187_A1327	clpB	Chaperone protein ClpB	0	0.00168605	0	0	0.00450033	0.00137121	0.0865223	0.093811	0.102334	0.0833613	0.0736813	0.0695791	0.0858784	0.0597723	0.0673272	0.0789656	0.088177	0.062153	0.0179731	0.0227589	0.0320249	0.0133818	0.00813416	0.0363052	0.0299632	0.0466917	0.049137	0.0220614	0.0366318	0.0446827
ACJ81829.1	B7HQH1	BCAH187_A4546		Uncharacterized protein	0.0130193	0	0	0.0499181	0.0193581	0.023593	0	0	0	0	0	0	0	0	0	0	0	0	0	0	0	0	0	0	0	0	0	0	0	0
ACJ81832.1	B7HWW2	BCAH187_A3241		Peptidase M20 domain-containing protein 2	0	0	0	0	0	0	0.0091384	0.0123853	0.0123607	0.00983365	0.0158272	0.0141493	0.0205277	0.0172749	0.0210879	0.0143453	0.0228114	0.0201625	0.00510167	0.00984404	0.00501534	0.004675	0	0.0137404	0.0052339	0.0106028	0.00797005	0.0105468	0.00950672	0.0126832
ACJ81833.1	B7HS00	BCAH187_A0312		ABC transporter, ATP-binding protein	0	0	0	0	0	0	0.0266332	0.0259892	0.0273785	0.0243606	0.0224047	0.0123712	0.00149567	0	0.00153648	0.00139361	0.00147738	0.00146906	0	0	0	0	0	0	0	0	0	0	0	0
ACJ81839.1	B7HXS2	BCAH187_A3285		Uncharacterized protein	0	0	0	0	0	0	0	0.0137945	0	0	0.00419715	0.00437757	0.00952643	0.0183243	0.00978638	0.0133146	0.00940996	0.0187139	0.0236756	0.0182735	0.00930999	0.0303738	0.0440846	0.0255062	0.0242892	0.0147615	0.00986321	0.0146835	0.0132355	0.0188351
ACJ81856.1	B7HLW4	BCAH187_A1839		Flagellar motor switch protein FliN	0.0113635	0	0	0	0.00844809	0	0	0	0	0	0	0	0	0	0	0	0	0	0	0	0	0	0.00872547	0	0	0	0	0	0	0
ACJ81859.1	B7HU72	BCAH187_A0593		Transcriptional regulator, Fur family	0	0	0	0.0070194	0	0	0.0182562	0.0197942	0.0197548	0.0130968	0.0240905	0.0314076	0.0478442	0.0525881	0.0280856	0.0573165	0.0540106	0.0604194	0.122302	0.0983296	0.0935144	0.0933949	0.0913731	0.121999	0.0975895	0.105909	0.0778417	0.112373	0.139275	0.101352
ACJ81865.1	B7HM45	BCAH187_A3977		Uncharacterized protein	0	0.00874533	0	0.0060193	0	0.00711232	0.0260919	0.0169739	0.022587	0.0224616	0.0258227	0.0323192	0.0410275	0.0281847	0.030105	0.0273057	0.0347365	0.0230271	0.0174795	0.016864	0.0171837	0.0213569	0.0120545	0.0209234	0.0298876	0.0121092	0.0121366	0.0180679	0.0162861	0.0231764
ACJ81866.1	B7HZF5	BCAH187_A5656		Replicative DNA helicase (EC 3.6.4.12)	0	0	0	0	0	0	0.0117229	0.0127105	0.00845683	0.00840988	0.00966833	0.00806714	0.0131667	0.00844215	0.0112717	0.0102236	0.017341	0.010777	0	0	0	0	0	0.00195849	0.00223805	0.00680075	0.00908814	0.00450989	0.00609771	0.00650814
ACJ81876.1	B7HUF1	BCAH187_A2891		Uncharacterized protein	0.0503735	0.0561219	0.0318593	0.106227	0.0655367	0.0684634	0	0	0	0	0	0	0	0	0	0	0	0	0	0	0	0	0	0	0	0	0	0	0	0
ACJ81878.1	B7HYH6	BCAH187_A1078		Peptidase, family M20/M25/M40 protein	0	0	0	0	0	0	0.0277375	0.0273401	0.0272858	0.037988	0.0474159	0.0442484	0	0	0	0.00263889	0.00279752	0.00278175	0	0	0	0	0	0	0	0	0	0	0	0
ACJ81884.1	B7HMY2	BCAH187_A4132		Uncharacterized protein	0.058988	0	0.124359	0.120624	0	0.0890794	0.0130717	0.0141729	0	0	0	0.0269859	0	0.0141202	0.0150822	0.0136798	0.0145021	0.0144204	0.0583801	0.0281621	0.0286961	0.0267488	0.0754896	0.0262059	0.0299466	0.0151664	0.0152006	0.0301726	0.0407956	0.0290277
ACJ81888.1	B7HQ83	BCAH187_A2399		Uncharacterized protein	0.0397655	0.0443034	0	0.0991037	0.0591264	0.0990842	0.0330451	0.028663	0.0357576	0.0497827	0.0457858	0.0409319	0.0296919	0.0285564	0.0305021	0.0345823	0.0366611	0.0437454	0.0221376	0.021358	0	0.0270482	0.0152669	0.0198744	0.0302818	0.0460085	0.0230562	0.0305103	0.0275015	0.0366907
ACJ81891.1	B7HPY3	BCAH187_A0083	folP	Dihydropteroate synthase (DHPS) (EC 2.5.1.15) (Dihydropteroate pyrophosphorylase)	0	0	0	0	0	0	0.00960616	0.0034718	0.0069298	0.00689133	0.0158451	0.0231367	0.0647354	0.058801	0.0443346	0.0469141	0.0603916	0.0565188	0.0786545	0.079334	0.0632647	0.0786288	0.0665711	0.0706135	0.0586858	0.0520124	0.0595769	0.0628244	0.0732844	0.0639957
ACJ81903.1	B7HKF5	BCAH187_A1592		Peptidase, M23/M37 family	0.0220205	0.0385525	0.0358127	0.0289475	0.0350805	0.0427549	0.0711048	0.0975021	0.0429967	0.0742639	0.0538132	0.0928245	0.159724	0.194279	0.176147	0.205729	0.185613	0.193795	0.186802	0.193741	0.153799	0.243931	0.185993	0.211728	0.196435	0.169851	0.131324	0.251017	0.221912	0.211306
ACJ81907.1	B7HT57	BCAH187_A0473		Phage infection protein	0	0	0.00344091	0	0	0	0	0.000980379	0.000978432	0	0.000894879	0.000933346	0	0.00195347	0.00208656	0.000946271	0.00200631	0.001995	0.00706706	0.00876626	0.00694747	0.00185029	0.00522184	0.00362547	0.00310724	0.00419642	0.00630884	0.00208713	0.0018813	0.00501982
ACJ81908.1	B7HR35	BCAH187_A2459		Uncharacterized protein	0.0314989	0	0.0199219	0.0362315	0.0117087	0.0142702	0.0314106	0.0340567	0.0453187	0.0450671	0.0414487	0.0432304	0.0235194	0.02262	0.0120806	0.0219145	0.0116159	0.0346514	0	0	0	0	0	0.0104952	0.0239867	0.024296	0.0365263	0.0241677	0.0326766	0.0465013
ACJ81909.1	B7HL89	BCAH187_A1744		Uncharacterized protein	0.27942	0.18023	0.204626	0.225545	0.185865	0.239851	0.0488836	0.0424013	0.0528963	0.0315616	0.0483792	0.0403671	0.0109808	0.0211218	0.0225609	0.0306946	0.0216931	0.0215709	0.0218321	0.0210633	0.0214627	0.0300093	0.0225844	0.0294002	0.0223979	0.0113434	0.022738	0.022567	0.0305123	0.0217107
ACJ81910.1	B7HPW4	BCAH187_A0062	mfd	Transcription-repair-coupling factor (TRCF) (EC 3.6.4.-)	0.00109965	0.00122514	0.00139098	0.000843249	0.000817524	0.000996371	0.00950363	0.01506	0.0126569	0.00943999	0.00578804	0.00754606	0.00246325	0.00236905	0.00253047	0.00382528	0.00162209	0.00241942	0.000816241	0	0.000802428	0	0.000844367	0	0.000837396	0.000848196	0.000850111	0	0.00152103	0.000811701
ACJ81913.1	B7HQA3	BCAH187_A2419		Thioredoxin family protein	0.375419	0.337307	0.367646	0.371462	0.342123	0.38405	0.0885599	0.078562	0.0522706	0.0779707	0.0717105	0.0664827	0.0180849	0.0260899	0.0185784	0.0252762	0.00893189	0.0355262	0.0269673	0.00867257	0.026511	0.0411866	0.0743908	0.0322805	0.0184442	0.0280231	0.0280863	0.0278751	0.0251262	0.0268173
ACJ81922.1	B7HQL4	BCAH187_A4590	folC	Tetrahydrofolylpolyglutamate synthase/dihydrofolate synthase (EC 6.3.2.12) (EC 6.3.2.17)	0	0	0	0	0	0	0.00401539	0.0108841	0.0065175	0.00216044	0.00794792	0.00414478	0	0	0	0	0	0	0	0	0	0	0	0	0	0	0	0	0	0
ACJ81929.1	B7HYT6	BCAH187_A1188		Uncharacterized protein	0	0	0	0	0	0	0	0	0	0	0	0	0	0	0	0	0	0	0	0	0	0	0	0	0	0	0	0.010203	0.00919681	0
ACJ81933.1	B7HYF7	BCAH187_A5575		Hydrolase, haloacid dehalogenase-like family	0	0	0	0.0111154	0	0.00437792	0.0224849	0.0104482	0.0104274	0.0103695	0.0190739	0.0265251	0.0252541	0.0346977	0.0333556	0.0235309	0.028509	0.0283483	0.0215187	0.0242211	0.0246803	0.0361516	0.0111301	0.0289782	0.0257558	0.0186343	0.0186764	0.0259502	0.0233911	0.028532
ACJ81938.1	B7I091	BCAH187_A3669		Uncharacterized protein	0.137415	0.102064	0.135193	0.187331	0.147563	0.124508	0.0101503	0.0110054	0.0109835	0.0218451	0.0200912	0.0209549	0	0.0109645	0	0	0	0.0335928	0.0453328	0.0546706	0.0445657	0.0519269	0.0703423	0.0508729	0.0232539	0.0353307	0.0354104	0.0234294	0.0105594	0.0450807
ACJ81940.1	B7HVA8	BCAH187_A0731		PG_binding_4 domain-containing protein	0	0	0	0	0	0	0	0	0	0	0	0	0	0	0.00247373	0	0	0	0.00957527	0.0115476	0.00705993	0.00658085	0.0148578	0.00429819	0.00982344	0.00497507	0.0049863	0.0222696	0.0200734	0.0166635
ACJ81941.1	B7HPZ1	BCAH187_A2307		HD domain protein	0.0118929	0	0	0.00455993	0	0	0.0039532	0.00428622	0	0.0127619	0.00782482	0.00408059	0.0133202	0.00427028	0.00912246	0.00827419	0.00877157	0.00872214	0.00441388	0.00851691	0.00433919	0.00404474	0	0.00792529	0.00905656	0.00917336	0.00919408	0.00912492	0.00822506	0.00877866
ACJ81943.1	B7HK82	BCAH187_A1517		ABC transporter, ATP-binding protein	0	0	0	0	0	0	0.00585651	0.0095248	0.00633725	0.00630207	0.00289804	0.00302262	0	0	0	0	0	0	0	0	0	0	0	0	0	0	0	0	0	0
ACJ81960.1	B7HN61	BCAH187_A4214		Transcriptional regulator, MarR family	0	0	0	0	0	0	0.0179322	0.0129619	0.0194042	0.0257287	0.0118315	0.0123401	0	0	0	0	0	0	0	0	0	0	0	0	0	0	0	0	0	0
ACJ81961.1	B7HY40	BCAH187_A5458		Stage II sporulation protein	0	0	0	0	0	0	0	0	0	0	0	0	0	0	0	0	0	0	0.00337935	0.0130414	0.0166108	0.00309672	0.00699158	0.00606774	0.00693387	0	0.0175979	0.034931	0.0346349	0.0067211
ACJ81979.1	B7HZX4	BCAH187_A3552		Uncharacterized protein	0	0	0	0	0	0	0	0	0	0	0	0	0	0	0	0	0	0	0	0.0161203	0.00821296	0	0	0.00750025	0	0	0.008701	0	0	0
ACJ81981.1	B7HTX2	BCAH187_A5002		Uncharacterized protein	0	0	0	0	0	0	0.0280826	0.0190302	0.0265893	0.0302191	0.0382151	0.0181172	0.00394265	0	0	0	0	0.0038725	0.0117582	0	0	0	0.0081089	0	0.00402098	0	0.00816406	0	0	0
ACJ81983.1	B7HW94	BCAH187_A0800	inhA	Immune inhibitor A metalloprotease (EC 3.4.24.-)	0.00670909	0.00373735	0.0763785	0.0231513	0.00374084	0.0197566	0.0512922	0.0556131	0.0651553	0.0455955	0.0562807	0.0633039	0.0751426	0.079496	0.0771931	0.0630136	0.0742239	0.0750357	0.0734544	0.0744713	0.0660918	0.0889877	0.124925	0.0614742	0.0574766	0.0530429	0.0440861	0.106813	0.106719	0.0718078
ACJ82003.1	B7HR86	BCAH187_A2511		Acetyltransferase, GNAT family	0	0	0	0	0	0	0.00509867	0	0.0055172	0.00548657	0.0100921	0.00526297	0	0.0110152	0.00588288	0.00533585	0.0113132	0	0	0	0	0	0	0.00511085	0	0	0	0	0.00530416	0.00566117
ACJ82004.1	B7HUW8	BCAH187_A5119	sufB	FeS assembly protein SufB	0.00280959	0.00626043	0	0.00646345	0.00835503	0.0101828	0.11954	0.131635	0.117226	0.134664	0.131246	0.121464	0.113284	0.104917	0.0991344	0.121191	0.118116	0.105087	0.0458805	0.0543251	0.0717566	0.0401324	0.0323601	0.0674019	0.0813021	0.0996877	0.123805	0.0646704	0.0660652	0.0995462
ACJ82009.1	B7HKE7	BCAH187_A1584	cysC	Adenylyl-sulfate kinase (EC 2.7.1.25) (APS kinase) (ATP adenosine-5'-phosphosulfate 3'-phosphotransferase) (Adenosine-5'-phosphosulfate kinase)	0	0	0	0	0	0	0	0	0.00471051	0	0.00430826	0	0.0097786	0.00470233	0.0100454	0.00455567	0.00482953	0	0	0	0	0	0	0.00436357	0	0	0.00506215	0	0.00452862	0
ACJ82018.1	B7I0H1	BCAH187_A1417	odhB	Dihydrolipoyllysine-residue succinyltransferase component of 2-oxoglutarate dehydrogenase complex (EC 2.3.1.61) (2-oxoglutarate dehydrogenase complex component E2)	0.00977614	0.0254141	0	0.00499776	0.0242265	0.0295264	0.225304	0.265424	0.25552	0.221464	0.205827	0.254926	0.184923	0.177851	0.172472	0.176839	0.199486	0.172073	0.113686	0.112016	0.137919	0.0797958	0.110097	0.117264	0.166263	0.165894	0.183903	0.115012	0.105924	0.153945
ACJ82020.1	B7HZG9	BCAH187_A5670	mnmG	tRNA uridine 5-carboxymethylaminomethyl modification enzyme MnmG (Glucose-inhibited division protein A)	0	0	0	0	0	0	0.0516255	0.0650514	0.0619025	0.0570545	0.0510928	0.0518488	0.00940274	0.00904318	0.00321977	0.00730095	0.0232195	0.00461772	0	0	0	0.00142759	0.00161156	0.00279723	0	0.00323774	0.00324505	0.00161032	0.00145152	0.00619687
ACJ82026.1	B7HZW9	BCAH187_A3546		Glyoxalase family protein	0	0	0	0	0.00324219	0.00395147	0.00869771	0.00943042	0.0156861	0.0124792	0.0114773	0.00897799	0.00651261	0.00939535	0.0100355	0.0151705	0.012866	0.0095951	0.0032371	0.00624622	0.00318232	0.00296637	0	0.017437	0.013284	0.0168191	0.0168571	0.0100382	0.0180965	0.0160955
ACJ82027.1	B7HW80	BCAH187_A5313	ptsH2	Phosphocarrier protein HPr	0.0503119	0.0747377	0.0848544	0.115742	0.0498717	0.0911729	0	0	0	0	0	0	0	0	0	0	0	0	0	0.01201	0	0	0	0	0	0	0	0	0.0231969	0
ACJ82032.1	B7HMJ7	BCAH187_A1939		N-acetylmuramoyl-L-alanine amidase, family 4	0.666052	0.644996	0.607883	0.607727	0.645598	0.659515	0.0504444	0.0425397	0.0566069	0.0643345	0.0628672	0.0501415	0.0125905	0.0161453	0.0150897	0.0195522	0.016582	0.0144275	0.00208604	0.00201258	0.00615221	0.00573472	0.00431583	0.00374555	0.0256812	0.0108385	0.00869038	0.0301876	0.0369286	0.014521
ACJ82034.1	B7HRP2	BCAH187_A4728		Transcriptional regulator, GntR family	0	0	0	0	0	0	0	0	0	0	0.00390564	0.00814705	0.00443238	0.00426289	0.00455333	0.00412993	0.00437819	0.00435352	0.017625	0.0212554	0.012995	0.00807547	0.0136742	0.0158231	0.0135613	0.018315	0.0137672	0.00910912	0.00821082	0.0175269
ACJ82036.1	B7HPU8	BCAH187_A0046	abrB	Transition state transcriptional regulatory protein AbrB	1.46249	1.26904	1.36967	1.35872	1.36955	1.14675	0.168276	0.121635	0.111277	0.110659	0.157288	0.125449	0.0735004	0.100985	0.0431463	0.0587015	0.0726018	0.134072	0.16701	0.130917	0.184707	0.191303	0.291541	0.178049	0.16063	0.162702	0.152198	0.118684	0.126431	0.145321
ACJ82038.1	B7HNS9	BCAH187_A4296	yqiS	Phosphate butyryltransferase (EC 2.3.1.19)	0	0	0	0	0	0.00422987	0.145865	0.127868	0.127614	0.143603	0.153574	0.144158	0.0104572	0.00670486	0.0143234	0.0129915	0.0103293	0.0102711	0.0103955	0.00668629	0	0	0.0143383	0.00311091	0.0142199	0.0180041	0.00721791	0.0107454	0.00968575	0.0103377
ACJ82046.1	B7HTR6	BCAH187_A4945		Putative lipoprotein	0	0	0	0	0	0	0	0	0	0	0	0	0.00528227	0.0101606	0.00542642	0.00984367	0.0104354	0.0103766	0.0262556	0.0151986	0.0154868	0.0192478	0.0108641	0.00471429	0.0161617	0.0109134	0.010938	0.0108558	0.00489261	0.0104438
ACJ82047.1	B7HLE3	BCAH187_A3857	truB	tRNA pseudouridine synthase B (EC 5.4.99.25) (tRNA pseudouridine(55) synthase) (Psi55 synthase) (tRNA pseudouridylate synthase) (tRNA-uridine isomerase)	0	0	0	0	0	0	0.00565936	0.00613611	0.00612392	0.00913488	0.00840145	0.00292087	0	0	0	0	0	0	0	0	0	0	0	0	0	0	0	0	0	0
ACJ82055.1	B7HR27	BCAH187_A2451	mmgE	MmgE protein	0	0	0	0	0	0	0.0257215	0.0378484	0.031809	0.0454716	0.043639	0.05879	0.00825408	0.00793844	0.0105991	0.013459	0.014268	0.010134	0.0143595	0.0296867	0.0201664	0.0112787	0.0233424	0.0313078	0.0273587	0.0554231	0.0491389	0.0190836	0.0152904	0.0469186
ACJ82059.1	B7HLZ6	BCAH187_A1871		Oxidoreductase UcpA (EC 1.-.-.-)	0	0	0	0	0	0.00956525	0	0	0	0	0	0	0.0118237	0.00758104	0.00404878	0.0073446	0.0155722	0.00774222	0.00391799	0.00756005	0.00385169	0.00718064	0	0.0105523	0.00803907	0.00814275	0.0122417	0.00404988	0.00365049	0.0038962
ACJ82062.1	B7HZ89	BCAH187_A3536		Putative glycolate oxidase, subunit GlcD	0	0	0	0	0	0	0.0405182	0.0397476	0.0438442	0.0332197	0.0401002	0.0458071	0.0606778	0.0646101	0.0690122	0.0585566	0.0684983	0.0702408	0.0344686	0.0436469	0.038121	0.0355341	0.0222852	0.0483512	0.037572	0.0425339	0.0516046	0.0512165	0.0421513	0.0471307
ACJ82063.1	B7HY79	BCAH187_A5497		Low molecular weight phosphotyrosine protein phosphatase family protein	0	0	0	0.00708272	0	0	0	0	0	0.00660746	0.00607696	0.00633818	0	0	0	0.0128519	0.00681223	0.0135477	0.00685587	0.00661445	0.00673986	0	0	0.01231	0.00703356	0	0	0.0141733	0.0127756	0.00681774
ACJ82068.1	B7HXA7	BCAH187_A5444		UDP-galactose 4-epimerase	0	0	0	0	0	0	0.00752431	0.0108776	0.00542797	0.00809675	0.00496445	0.00517785	0	0	0	0	0	0	0	0	0	0	0	0	0	0	0	0	0	0
ACJ82070.1	B7HWJ2	BCAH187_A0927		Uncharacterized protein	0	0	0	0	0	0	0	0	0	0	0	0	0	0	0	0	0	0	0	0	0	0.00879544	0.0148933	0	0	0	0	0	0	0
ACJ82073.1	B7HUS0	BCAH187_A5071		Ferredoxin--NADP reductase (FNR) (Fd-NADP(+) reductase) (EC 1.18.1.2)	0	0	0	0.00309984	0.00601056	0.0183137	0.0806216	0.0611892	0.0610677	0.0780797	0.0904284	0.0748976	0.0482938	0.0232235	0.0310072	0.0449984	0.0357775	0.0296466	0.00300056	0.0144745	0.00589957	0.00549923	0	0.0107752	0.01847	0.0342983	0.043751	0.0186094	0.0363441	0.0268548
ACJ82074.1	B7HRK9	BCAH187_A4694		Transcriptional regulator, TetR family	0	0	0	0	0	0	0.00417124	0.00452263	0.00451364	0.00448859	0.0041282	0.00430566	0	0	0	0	0	0	0	0.00449333	0	0	0	0	0	0	0	0	0	0
ACJ82075.1	B7HZC1	BCAH187_A5617	msrAB	Multifunctional fusion protein [Includes: Peptide methionine sulfoxide reductase MsrA (Protein-methionine-S-oxide reductase) (EC 1.8.4.11) (Peptide-methionine (S)-S-oxide reductase) (Peptide Met(O) reductase); Peptide methionine sulfoxide reductase MsrB (EC 1.8.4.12) (Peptide-methionine (R)-S-oxide reductase)]	0	0	0	0	0	0	0.00798379	0.0115418	0.00863915	0.0114549	0.0105352	0.0137351	0.0149451	0.0114989	0.0122823	0.0194954	0.0177149	0.0205509	0.0118856	0.00860027	0.0204478	0.0190602	0.0122951	0.00800286	0.015242	0.0185263	0.0154735	0.0184285	0.0332223	0.0177292
ACJ82086.1	B7HNW1	BCAH187_A4328	pepQ1	X-Pro dipeptidase (EC 3.4.13.9)	0	0.00425641	0	0.00292963	0.011361	0.0138464	0.0863539	0.0633369	0.0742042	0.109322	0.0930037	0.0786499	0.059905	0.0521272	0.0556788	0.0531594	0.0563549	0.0504336	0.0453728	0.0273594	0.0501806	0.0207891	0.011734	0.0254589	0.0610952	0.0530427	0.0649763	0.0439688	0.0449171	0.0451204
ACJ82087.1	B7HPM2	BCAH187_A4456	holA	DNA polymerase III, delta subunit (EC 2.7.7.7)	0	0	0	0	0	0	0.00254219	0.0055127	0.00825261	0.0082068	0.00503192	0.00262411	0	0	0	0	0	0	0	0	0	0	0	0	0	0	0	0	0	0
ACJ82101.1	B7HZE4	BCAH187_A5641	pepF	Oligoendopeptidase F (EC 3.4.24.-)	0	0	0	0	0	0	0.0155401	0.0336985	0.0305741	0.0334448	0.0321578	0.0145826	0	0.00152605	0	0	0	0	0	0	0.00155068	0	0	0	0	0.00163913	0.00328565	0	0	0
ACJ82103.1	B7HNT4	BCAH187_A4301	spo0A	Stage 0 sporulation protein A	0	0	0	0	0	0	0.0287649	0.0346534	0.0311261	0.0275141	0.0316313	0.03629	0.0143589	0.0241672	0.0147507	0.0167239	0.021275	0.0211551	0.0249799	0.0137716	0.0140327	0.00981033	0.0184576	0.0160187	0.0183052	0.0222496	0.00743327	0.00737736	0.00664984	0.00354871
ACJ82106.1	B7HUF4	BCAH187_A2894	dltD2	Protein DltD	0	0	0	0	0	0	0	0	0	0	0	0	0	0	0	0	0	0.00236823	0.00479382	0.00462501	0.00706905	0	0	0.00430374	0.00245903	0	0	0.0024776	0	0.00238358
ACJ82108.1	B7HL75	BCAH187_A1729		THUMP domain-containing protein	0	0	0	0	0	0	0.0136506	0.0246676	0.0196949	0.0318266	0.0180131	0.0140905	0	0	0	0	0	0	0	0	0	0	0	0	0	0	0	0	0	0
ACJ82111.1	B7HKH7	BCAH187_A1615		Uncharacterized protein	0	0	0	0	0	0	0.00818982	0.00443987	0	0.0132193	0.00405266	0	0.0137977	0.00884671	0.00944947	0.0171416	0.018172	0.0045174	0	0.00441111	0.00449474	0.00418973	0	0.00410469	0.00469061	0.0142533	0.00952366	0.00945203	0.00425995	0.00454668
ACJ82115.1	B7HUR3	BCAH187_A5064		Phosphoglucomutase/phosphomannomutase family protein	0	0	0	0.00176369	0.00341977	0.00208395	0.0947992	0.117706	0.117472	0.118465	0.099874	0.075758	0.0326293	0.0247749	0.0194061	0.0192018	0.025445	0.0236148	0.0102432	0.0131767	0.0117482	0.010951	0.00883015	0.0168594	0.0122601	0.0159663	0.0231146	0.015882	0.0190877	0.0254656
ACJ82117.1	B7HXD0	BCAH187_A0946		Transcription antiterminator, LytR family	0.0365355	0.00740087	0.0462146	0.0356574	0.0370389	0.0391229	0.0353291	0.0359111	0.0382291	0.0403929	0.0327793	0.0524221	0.0644802	0.0763255	0.0535013	0.0647019	0.0612422	0.0657688	0.0961499	0.0832498	0.0872519	0.0858494	0.107114	0.0752536	0.0910541	0.0794189	0.0821659	0.0840963	0.0735059	0.0907118
ACJ82120.1	B7I0I8	BCAH187_A1435	sinR	Transcriptional regulator SinR	0.0238715	0.0265957	0	0.0183054	0.0443675	0.0324442	0.0158698	0.0172066	0.0171725	0.0170771	0.015706	0.0163812	0	0.00857133	0	0.016608	0	0.0175071	0	0	0	0.00811862	0.00916485	0.00795384	0	0	0	0.0091578	0.00825469	0
ACJ82124.1	B7HQF9	BCAH187_A4534		HesA/moeB/thiF family protein	0	0	0	0	0	0	0.0103395	0.00373684	0.00745883	0.00741742	0.00341094	0	0.00387097	0.00372294	0.0039766	0	0.00382364	0.00380209	0	0.00371263	0.00756604	0.00352631	0	0.00345474	0.00394788	0.00399879	0.00400782	0.00397767	0	0
ACJ82142.1	B7HVI3	BCAH187_A3004		Chorismate mutase/phospho-2-dehydro-3-deoxyheptonate aldolase	0.00737651	0.0123274	0	0.0169696	0.0329039	0.0534695	0.299137	0.326996	0.334305	0.329811	0.313038	0.285998	0.311193	0.283402	0.280078	0.274563	0.31555	0.265083	0.161523	0.184889	0.174938	0.155541	0.0849605	0.211371	0.221882	0.233279	0.242359	0.226387	0.313745	0.215074
ACJ82145.1	B7HW68	BCAH187_A5301		Uncharacterized protein	0	0	0	0	0	0	0	0.00368501	0	0.00365727	0.00336363	0	0	0	0.00392144	0	0	0	0	0	0	0	0	0	0	0	0	0	0	0
ACJ82153.1	B7HT74	BCAH187_A0492		Thiamine_BP domain-containing protein	0.0998599	0.0834416	0.0473682	0.0957196	0.120639	0.0565505	0.0165967	0.00899739	0.00897952	0.00892967	0.0246381	0.0256972	0.0186407	0.0268918	0.028724	0.0260531	0.0276192	0.0274635	0.0463269	0.0446955	0.0273258	0.0424525	0.0287539	0.0249545	0.0285166	0.0192562	0.0482492	0.0287318	0.0345312	0.0368554
ACJ82158.1	B7HZS4	BCAH187_A1306		Fumarylacetoacetate hydrolase family protein	0	0	0	0	0	0	0	0.00314971	0.00628691	0.00625201	0.00575005	0.00299861	0	0.003138	0.0033518	0.00608026	0.00644576	0.00320472	0	0.00312931	0	0	0	0	0.00332759	0	0.00337812	0.00670542	0.00906624	0.00322549
ACJ82165.1	B7HUQ7	BCAH187_A5058	glyS	Glycine--tRNA ligase (EC 6.1.1.14) (Glycyl-tRNA synthetase) (GlyRS)	0	0	0	0	0	0	0.0943416	0.110312	0.134113	0.125406	0.115337	0.0935628	0.0373978	0.0279749	0.0341496	0.034846	0.0554109	0.0306104	0.00413081	0.00199267	0.00406091	0.00378534	0	0.00927127	0.0105947	0.0150238	0.0150578	0.0106746	0.0134707	0.0164313
ACJ82172.1	B7I046	BCAH187_A3624	parE	DNA topoisomerase 4 subunit B (EC 5.6.2.2) (Topoisomerase IV subunit B)	0	0	0	0	0	0	0.0120917	0.0131104	0.0101767	0.0187946	0.011967	0.00693411	0.00452698	0.00145129	0.00155017	0.0056241	0.00447164	0.00296429	0	0	0	0	0	0.00134674	0	0.00155882	0	0	0.00139768	0.00149175
ACJ82175.1	B7HRF4	BCAH187_A4639		5'-nucleotidase, lipoprotein e(P4) family	0	0	0	0	0	0	0.0190025	0.0103016	0.0137082	0.0204482	0.015672	0.0196148	0.0177857	0.03079	0.0219252	0.016572	0.0281092	0.0139754	0.0212169	0.0238814	0.0173816	0.0259233	0.021948	0.0126986	0.0253946	0.00734918	0.0257802	0.0219311	0.00988418	0.0246154
ACJ82176.1	B7HL78	BCAH187_A1732		Metal-dependent carboxypeptidase (EC 3.4.17.19)	0	0	0	0	0	0	0.0913559	0.100853	0.113234	0.110818	0.100277	0.0942998	0.0298494	0.0179424	0.0172484	0.0139063	0.0257989	0.0183239	0.022255	0.0214713	0.0255248	0.00679792	0.00767395	0.0199798	0.0190265	0.0346894	0.0405623	0.00958506	0.00691185	0.0239755
ACJ82177.1	B7HPX6	BCAH187_A0076	ftsH	ATP-dependent zinc metalloprotease FtsH (EC 3.4.24.-)	0.00420714	0	0	0.00161308	0.00312774	0.00762398	0.0237736	0.0257763	0.0257251	0.0240775	0.0207603	0.0245397	0.0361256	0.0543822	0.0354979	0.0541496	0.0372354	0.0509102	0.0577724	0.0587509	0.0475848	0.0643874	0.0436109	0.0560716	0.0400471	0.0421861	0.0308979	0.0387354	0.0567377	0.0372655
ACJ82179.1	B7HUV2	BCAH187_A5103		Uncharacterized protein	0	0.00957587	0	0.00659094	0.00638987	0	0.0228559	0.0123906	0.018549	0.018446	0.01131	0.0176943	0	0	0	0	0	0	0.00637984	0	0	0	0	0.00572762	0.00654519	0.0066296	0.0132891	0	0.00594426	0.00634435
ACJ82180.1	B7HQH5	BCAH187_A4550	yajC	Preprotein translocase, YajC subunit	0	0	0	0	0	0	0	0	0	0	0.0202739	0.0105727	0.0345123	0.0110642	0.023636	0.0321573	0.0340903	0.0225988	0.0571812	0.0772347	0.0674563	0.052399	0.0591515	0.0410684	0.0586632	0.0594198	0.0357324	0.0354636	0.0213109	0.0568632
ACJ82187.1	B7HQ26	BCAH187_A2342		Uncharacterized protein	0	0	0	0	0	0	0.00440561	0.00477674	0.00476725	0.00474079	0.00436016	0.00909516	0.0049482	0.00951796	0.0101665	0.00922111	0.0146631	0.0194406	0.0147571	0.0189832	0.0145073	0.0315534	0.0305311	0.0264968	0.0151395	0.0153348	0.0153694	0.0152538	0.0137495	0.0195666
ACJ82195.1	B7HXN1	BCAH187_A1050		Autolysin (Cell wall hydrolase)	0.106142	0.0905775	0.0971251	0.107369	0.10913	0.0838951	0.004504	0.00651123	0.00324915	0.00323111	0.00445753	0.00309943	0	0	0	0	0	0	0	0	0	0	0	0	0	0	0	0	0	0
ACJ82201.1	B7HXU7	BCAH187_A3310		Uncharacterized protein	0.153334	0.10677	0.096978	0.0587907	0.0854957	0.0868328	0	0	0	0	0	0	0	0	0	0	0	0	0	0	0	0	0.0441514	0	0	0	0	0.0147058	0	0
ACJ82203.1	B7HQ00	BCAH187_A2316		Uncharacterized protein	0.166296	0.164687	0.0467449	0.219619	0.219788	0.150677	0.0737022	0.0599332	0.0598141	0.0594821	0.0850987	0.0697374	0.0620844	0.0729793	0.0566921	0.0642756	0.0613254	0.0609798	0.0617183	0.0529288	0.0471908	0.0691248	0.0567511	0.0677218	0.0492473	0.0427563	0.049995	0.049619	0.0638939	0.0477361
ACJ82208.1	B7HLL0	BCAH187_A3925		Uncharacterized protein	0	0	0	0	0	0	0	0	0	0	0	0	0	0	0	0	0	0	0	0.00504443	0.00514007	0	0.00540871	0	0.00536406	0	0.0054455	0.00540454	0	0
ACJ82211.1	B7HZQ7	BCAH187_A1289	cspA1	Cold shock protein CspA	0.158166	0.110135	0.125043	0.272895	0.205777	0.23288	0	0.0285016	0	0.0141435	0.013008	0	0	0.0141978	0.0151652	0.02751	0	0.0289993	0.0146753	0.0141585	0	0.0403438	0.0455428	0.0395249	0.0150556	0	0	0.0455078	0.0273466	0.0145936
ACJ82212.1	B7HVC0	BCAH187_A0743		Iron compound ABC transporter, iron compound-binding protein	0	0	0	0	0	0	0	0	0	0	0	0	0.00303258	0.00583322	0	0.00282565	0	0	0.0120588	0.0116341	0.00889104	0.0138128	0.0155929	0.00541299	0.0123713	0.00626543	0.0156989	0.00311617	0.00561774	0.0119917
ACJ82220.1	B7HVH2	BCAH187_A2993		Sulfatase (EC 3.1.6.-)	0.0217286	0.0132045	0.034981	0.0106032	0.0176224	0.0232674	0.0315167	0.0341717	0.0255778	0.0296751	0.0207943	0.0271102	0.0707965	0.0666707	0.060607	0.0673399	0.068474	0.0680881	0.0806426	0.0707298	0.0648638	0.0698674	0.048536	0.075031	0.126355	0.106654	0.109949	0.125793	0.127049	0.106439
ACJ82223.1	B7HP03	BCAH187_A2175		Phosphoglycerate mutase family protein	0	0	0	0	0	0	0	0	0	0	0.0086307	0	0	0	0	0	0	0	0	0	0	0	0	0	0	0	0	0	0	0
ACJ82226.1	B7HRF3	BCAH187_A4638		ABC transporter, ATP-binding protein	0	0	0	0	0	0	0.00897214	0.00972796	0.00970863	0.0160912	0.0147993	0.0123483	0	0	0.00345071	0.00312984	0	0	0	0	0	0	0	0	0	0	0	0	0	0
ACJ82232.1	B7HKA8	BCAH187_A1543		Uncharacterized protein	0.0827023	0.0998183	0.0174354	0.232535	0.112721	0.131136	0.0641437	0.0496766	0.0347045	0.054233	0.0634819	0.0425641	0.0617516	0.0841362	0.0475775	0.0815121	0.091495	0.0758162	0.0920812	0.0937741	0.0804649	0.121883	0.0740865	0.119409	0.0944678	0.0903702	0.0852463	0.111044	0.100094	0.101743
ACJ82238.1	B7HRU5	BCAH187_A0240	proC	Pyrroline-5-carboxylate reductase (P5C reductase) (P5CR) (EC 1.5.1.2) (PCA reductase)	0	0	0	0	0	0	0.0100322	0.0181289	0.0144743	0.0107955	0.0132383	0.0103555	0.00751186	0	0	0	0	0	0	0	0	0	0	0	0	0	0	0	0	0
ACJ82240.1	B7HKZ9	BCAH187_A1652	gudB	Glutamate dehydrogenase	0	0	0	0	0.00230719	0	0.0618943	0.0536866	0.0558125	0.0799238	0.0510464	0.0468518	0.0463447	0.0200576	0.0285656	0.0280685	0.0412003	0.0227601	0.0529821	0.0422266	0.0475564	0.025331	0.0357442	0.028953	0.0590818	0.0526626	0.0647772	0.0238111	0.021463	0.0458151
ACJ82242.1	B7HX28	BCAH187_A5364		Transcription antiterminator, LytR family	0.00344746	0	0	0	0	0.00312366	0	0	0	0	0	0	0	0	0	0	0.00254266	0	0	0	0.00251565	0.00234494	0.00264712	0	0.00525054	0	0	0.00529017	0.00476848	0.00508943
ACJ82247.1	B7HX52	BCAH187_A5388		Surface protein, lpxtg-motif cell wall anchor domain protein	0	0	0	0	0	0	0	0	0	0	0	0	0.00177593	0.00341603	0.00364878	0.00165474	0.00175422	0.00348866	0	0.00170328	0.00173558	0.0016178	0	0	0	0	0	0	0	0
ACJ82253.1	B7HT24	BCAH187_A0439	ahpC	Alkyl hydroperoxide reductase C (EC 1.11.1.26) (Peroxiredoxin) (Thioredoxin peroxidase)	0.0926206	0.10319	0.0360486	0.0600976	0.105935	0.161387	0.336289	0.318399	0.28189	0.341486	0.346882	0.337347	0.52134	0.583266	0.464522	0.52542	0.54124	0.569541	0.534131	0.571446	0.592679	0.55246	0.525183	0.583977	0.591379	0.522069	0.545279	0.595842	0.63563	0.573232
ACJ82258.1	B7HR74	BCAH187_A2499		Metallo-beta-lactamase family protein	0	0	0	0	0	0	0	0	0	0	0.0057054	0.00297533	0	0	0	0	0	0	0	0	0	0	0	0	0	0	0	0	0	0
ACJ82264.1	B7HQE3	BCAH187_A4518		UPF0473 protein BCAH187_A4518	0.0695034	0.123896	0.15825	0.0959353	0.0826743	0.0881656	0.0277235	0.0200393	0.00999973	0.00994421	0.0091458	0.0190779	0	0.00998237	0	0.00967104	0	0.0101946	0.0206361	0.00995473	0	0	0.0213472	0.00926323	0.0105855	0	0.0107462	0.0106654	0.00961361	0.0102607
ACJ82268.1	B7HLN7	BCAH187_A1761		Isochorismatase family protein	0	0	0	0.0163752	0.0158756	0.0193487	0.00946424	0	0.00512056	0.0152764	0.00936659	0.0146538	0.0212597	0.0408934	0.0272998	0.0247613	0.0314996	0.0365425	0.0475522	0.0458777	0.0779125	0.0871505	0.060122	0.0616645	0.0542051	0.0439234	0.0495254	0.0546143	0.0492284	0.0367793
ACJ82271.1	B7HU21	BCAH187_A0542	rumA	23S rRNA (Uracil-5-)-methyltransferase RumA (EC 2.1.1.-)	0	0	0	0	0	0	0.00377309	0.00613641	0.00612421	0.00812029	0.00560124	0.00194734	0.00211889	0	0	0.0019743	0	0	0	0	0	0	0	0	0	0	0	0	0	0
ACJ82274.1	B7HL29	BCAH187_A1682		TPR domain protein	0	0	0	0	0	0	0.012158	0.0153792	0.019734	0.0152635	0.0100271	0.00627489	0	0	0.002338	0.00212059	0	0	0	0	0	0	0	0	0	0	0	0	0	0.00224989
ACJ82275.1	B7HMJ0	BCAH187_A1931		VOC domain-containing protein	0.0177062	0.0197268	0	0.040733	0.0394904	0.0240648	0.0235421	0.019144	0.0191059	0.0316665	0.029124	0.0243007	0.00661038	0	0	0.0123186	0	0	0	0	0	0	0	0	0	0.00682866	0	0	0.0122455	0
ACJ82277.1	B7HR33	BCAH187_A2457		Enoyl-CoA hydratase/isomerase family protein	0	0	0	0	0	0	0.0348203	0.0242702	0.0376786	0.0508513	0.044307	0.041077	0.0223478	0.0188066	0.0114788	0.0130143	0.0248339	0.0137189	0.0333241	0.037509	0.0382202	0.0229028	0.0258542	0.0299173	0.0512816	0.0663716	0.0780904	0.0258343	0.0362237	0.0524696
ACJ82280.1	B7HUB3	BCAH187_A2853		Putative S-layer protein	0.0731259	0.0879884	0.122098	0.114394	0.093507	0.124565	0.00777824	0.0105419	0.00420836	0.004185	0.00962248	0.0160578	0.00873619	0.0105026	0.0157055	0.0162801	0.0151014	0.0128711	0.00868467	0.00209471	0.00426886	0.00994794	0.00449196	0.00584762	0.0133646	0.0112808	0.00904505	0.026931	0.0222523	0.0194318
ACJ82283.1	B7HK76	BCAH187_A1510		Ribonucleoside-diphosphate reductase, subunit alpha (EC 1.17.4.1)	0	0	0	0	0	0	0.0394584	0.0559462	0.0689727	0.0522589	0.0480631	0.0313307	0	0.00327872	0	0	0.0101022	0.0100453	0	0	0.00333163	0	0	0	0	0.0070433	0.0035296	0	0	0.0101104
ACJ82286.1	B7HZV6	BCAH187_A1338		Putative oligopeptide ABC transporter, oligopeptide-binding protein	0	0	0.00302476	0	0.00177775	0.00216666	0.0143073	0.013789	0.0189222	0.0136852	0.0125864	0.0147684	0.0124984	0.0120205	0.0110053	0.00998193	0.015873	0.0140298	0.0159746	0.0136997	0.0174492	0.00813258	0.014689	0.012748	0.0163887	0.0184445	0.0203347	0.0146777	0.014884	0.0229461
ACJ82290.1	B7HXW4	BCAH187_A3327	alo	Thiol-activated cytolysin	0.00793178	0.00294564	0.0501655	0.018247	0.0176904	0.023956	0.0386689	0.0381149	0.0342353	0.047285	0.0330513	0.0290291	0.0197415	0.011392	0.0121681	0.0147155	0.0234002	0.0135732	0	0.0018934	0	0.00179838	0.0060904	0.00352375	0.0120802	0.0101967	0.00408789	0.0121714	0.0182852	0.00780637
ACJ82301.1	B7HMM0	BCAH187_A1962		Fibronectin-binding protein	0	0	0	0	0	0	0.00403174	0	0.00436269	0.00433847	0.00399014	0	0.00905657	0.00871024	0.00465185	0.0126579	0.00894585	0.00889543	0.0225079	0.0217153	0.0132762	0.0206255	0.00931339	0.0121241	0.018473	0.00935562	0.00468837	0.00465311	0.00419424	0.0134296
ACJ82305.1	B7I031	BCAH187_A3609		Putative oligopeptide ABC transporter, oligopeptide-binding protein	0	0	0	0	0	0	0	0	0	0	0.00151753	0	0.00172219	0	0.00353838	0	0.00170114	0	0	0	0	0	0	0	0	0	0	0	0	0
ACJ82306.1	B7HMW3	BCAH187_A4112		Oxidoreductase, short chain dehydrogenase/reductase family	0	0	0	0	0	0	0.00354588	0.00384459	0.00383695	0.00381565	0.00350929	0.00366014	0	0	0	0	0	0	0	0.00763936	0.0077842	0	0.00409552	0.0071087	0.00812342	0.00411409	0.00412338	0	0	0.00393708
ACJ82307.1	B7HQ62	BCAH187_A2378		Putative alcohol dehydrogenase, zinc-containing	0.0361192	0.0581259	0.0203058	0.0430848	0.0626556	0.105453	0.128064	0.144638	0.127028	0.166517	0.118821	0.137699	0.161816	0.164274	0.163153	0.161942	0.150958	0.167766	0.0595783	0.0718504	0.0614986	0.0737041	0.0554681	0.0748825	0.0611224	0.0681018	0.0620505	0.104692	0.0749394	0.077021
ACJ82310.1	B7HYA3	BCAH187_A5521		3-hydroxyacyl-CoA dehydrogenase	0	0	0	0	0	0	0.021942	0.0305876	0.0305269	0.0404765	0.0465334	0.0517692	0.0105618	0.0169299	0.00361669	0.00984115	0.00695515	0.0172899	0.0349985	0.0472725	0.0447282	0.0192429	0.0325841	0.0408467	0.0466773	0.0654636	0.0838368	0.0397943	0.0293481	0.0417646
ACJ82313.1	B7HPS9	BCAH187_A0020		Uncharacterized protein	0.0514772	0.0229406	0.013023	0.055264	0.0688861	0.0373138	0.164265	0.148419	0.125906	0.132572	0.155797	0.141299	0.092248	0.0739337	0.110559	0.107442	0.129087	0.120809	0.084062	0.0884747	0.0826395	0.112046	0.13439	0.0960504	0.0784006	0.0873529	0.0875501	0.10269	0.113924	0.0835944
ACJ82316.1	B7HPW9	BCAH187_A0067	yabP	Sporulation protein YabP	0	0	0	0	0	0	0	0	0	0	0	0	0	0	0	0	0	0	0	0	0	0	0	0	0	0	0	0.0388318	0.0350024	0
ACJ82320.1	B7HZY8	BCAH187_A3566		Acetyltransferase, GNAT family	0	0	0	0	0	0	0	0	0	0.00334152	0.00307323	0	0	0	0	0	0	0	0	0	0	0	0	0	0	0	0	0	0	0
ACJ82321.1	B7HXL6	BCAH187_A1035		Amino acid ABC transporter, amino acid-binding protein	0	0	0	0	0	0	0.00675104	0.00731976	0.00365261	0.00363233	0.0100221	0.00696859	0.03033	0.0145851	0.0077894	0.0176627	0.0262143	0.0111714	0.03392	0.0254532	0.0222307	0.0310832	0.0389875	0.0203015	0.0193328	0.0195822	0.0157011	0.0194788	0.0140463	0.0262355
ACJ82337.1	B7HMU8	BCAH187_A4097	rnj	Ribonuclease J (RNase J) (EC 3.1.-.-)	0	0	0	0	0	0	0.0856967	0.101519	0.097883	0.10417	0.0895243	0.101563	0.0392134	0.0411424	0.0366213	0.0282336	0.0334521	0.0507706	0.0513855	0.046157	0.0574837	0.0373456	0.0659869	0.0461323	0.0345389	0.0570798	0.062745	0.0329681	0.0181603	0.061672
ACJ82340.1	B7HST2	BCAH187_A4880		ABC transporter, permease	0	0	0	0	0	0	0	0.00153705	0.00153399	0.00152548	0.001403	0.00146331	0.00159222	0.00153133	0	0.00148357	0.00157275	0.00312777	0.00791413	0.00763544	0.00933625	0.0029009	0.00654947	0.00142101	0.00487155	0.00657917	0.00164851	0.00163611	0	0.00629609
ACJ82356.1	B7HV91	BCAH187_A0714		Acetyltransferase, GNAT family	0.00782375	0.00871656	0	0.011999	0.00581647	0.00708892	0.0260061	0.0169181	0.0281408	0.0335815	0.0308853	0.0214753	0.0292089	0.028092	0.030006	0.0272158	0.0461629	0.0344271	0.0116147	0.0112057	0.0114181	0.0212866	0.0120149	0.0156409	0.0178735	0.0181041	0.00604831	0.0240113	0.0108217	0.0288752
ACJ82360.1	B7HLB1	BCAH187_A3824		Phosphoesterase family protein	0	0	0	0	0	0	0	0.0036561	0	0	0.00333725	0	0.00757466	0	0	0	0.00374103	0	0	0.00363242	0	0	0	0.00338009	0	0	0	0	0	0.00374406
ACJ82362.1	B7HY80	BCAH187_A5498		Putative PTS system, glucose-specific IIA component	0.413657	0.442051	0.245605	0.653831	0.407945	0.458945	0.443365	0.285994	0.382593	0.398586	0.466562	0.393928	0.434935	0.466802	0.433852	0.446369	0.448296	0.458152	0.683019	0.634785	0.64066	0.643123	0.635251	0.613192	0.572149	0.612085	0.554731	0.563513	0.51378	0.573286
ACJ82365.1	B7HN54	BCAH187_A4207	spoIIAA	Anti-sigma F factor antagonist (Stage II sporulation protein)	0.0115841	0	0	0.0177661	0	0	0	0	0	0.00828697	0	0	0	0	0	0	0	0	0.00859852	0	0	0.00787941	0	0	0.00882138	0	0	0.00888796	0	0
ACJ82367.1	B7HTY8	BCAH187_A5044	yugI	General stress protein 13	0	0	0	0	0	0	0.00770047	0.00834917	0.00833258	0	0.00762102	0.00794862	0.00864885	0.00831812	0.00888486	0.0161174	0.00854312	0.0169899	0.0257935	0.0414754	0.0169047	0.0551515	0.0444706	0.0308755	0.0264621	0.0268033	0.00895462	0.00888727	0.0320433	0.0342001
ACJ82370.1	B7HTZ6	BCAH187_A0517		YceG_bac domain-containing protein	0	0	0	0	0	0	0.0154058	0.0167036	0.0183374	0.0149201	0.0182962	0.0127218	0	0	0	0	0	0	0	0	0	0	0	0	0	0	0	0	0	0
ACJ82393.1	B7HRJ4	BCAH187_A4679		DNA-directed DNA polymerase (EC 2.7.7.7)	0	0	0	0	0	0	0.0333977	0.0345652	0.0344965	0.034305	0.0270435	0.021938	0.00511512	0.0081992	0.00350314	0.00635479	0.00673679	0.00334941	0	0.0032706	0.00833152	0	0	0.00304341	0.00173892	0.00704537	0.00706128	0	0	0.00337112
ACJ82395.1	B7HLE8	BCAH187_A3862		YlxR domain-containing protein	0.286551	0.335214	0.235603	0.24171	0.298246	0.220692	0.114299	0.0826186	0.113375	0.112746	0.08484	0.108151	0.0855841	0.133756	0.120889	0.109648	0.158508	0.0840614	0.138254	0.133386	0.10455	0.175419	0.198025	0.12412	0.120016	0.0994615	0.0775336	0.175887	0.158541	0.116334
ACJ82396.1	B7HLJ5	BCAH187_A3910		Non-specific serine/threonine protein kinase (EC 2.7.11.1)	0	0	0	0	0.00296423	0	0	0	0	0	0	0	0	0	0	0	0	0	0	0	0	0	0	0	0	0	0	0	0	0
ACJ82406.1	B7HVA1	BCAH187_A0724		Nicotinate phosphoribosyltransferase (EC 6.3.4.21)	0	0	0	0	0	0	0.0296926	0.0303001	0.0377999	0.0338311	0.034572	0.0306494	0.0058852	0.00188672	0	0.00182787	0.00581325	0.00192683	0.00390033	0.00188149	0.00191716	0	0	0	0.00400141	0.00202651	0.00406217	0	0.00181702	0.00387863
ACJ82409.1	B7HZQ6	BCAH187_A1288		Trifolitoxin immunity domain protein	0	0	0	0	0	0	0.00319308	0.00692414	0.00691038	0.013744	0.00948041	0.00659195	0	0	0	0	0	0	0	0	0	0	0	0	0	0	0	0	0	0
ACJ82412.1	B7HZA6	BCAH187_A5602		Group-specific protein	0	0	0	0	0	0	0	0	0.00191332	0	0	0	0	0.00191	0.00204013	0.00185043	0	0.0019506	0.00789691	0.00380941	0.00582246	0.00180912	0.00408451	0	0.0020254	0.00205152	0.00616845	0	0	0
ACJ82413.1	B7HRL1	BCAH187_A4696		Uncharacterized protein	0	0	0	0	0	0	0.0203692	0.0165639	0.0220413	0.0219189	0.0251988	0.026282	0.0171584	0.022003	0.0117511	0.00532919	0.0169486	0.0112354	0.0170572	0.010971	0.0279476	0.00521022	0.00588166	0.0153134	0.0233324	0.0118167	0.017765	0	0.0105951	0.0226165
ACJ82418.1	B7HPK0	BCAH187_A4434	cdd2	Cytidine deaminase (EC 3.5.4.5) (Cytidine aminohydrolase)	0.0204964	0.0114177	0	0.0235759	0.0228567	0.0185713	0.00681299	0	0.0221167	0.00733132	0.0202281	0.0140651	0.00765206	0.00735945	0	0.00712992	0.00755851	0.00751592	0.0152139	0.0220172	0.0149564	0.0139415	0.0236072	0.0136585	0	0.00790474	0.0158452	0.015726	0.0141752	0.0151293
ACJ82422.1	B7HU71	BCAH187_A0592	bcP	Bacterioferritin comigratory protein	0.00845311	0	0	0.00648211	0.00628436	0	0.0168588	0.012186	0.00608091	0.0120943	0.0278082	0.0232028	0.0504937	0.0424925	0.0648395	0.0823344	0.0623455	0.074393	0.0878429	0.108964	0.0925247	0.137994	0.116833	0.118294	0.109431	0.0717214	0.0980228	0.110257	0.10523	0.0998335
ACJ82429.1	B7HRZ9	BCAH187_A0311	tsaD	tRNA N6-adenosine threonylcarbamoyltransferase (EC 2.3.1.234) (N6-L-threonylcarbamoyladenine synthase) (t(6)A synthase) (t(6)A37 threonylcarbamoyladenosine biosynthesis protein TsaD) (tRNA threonylcarbamoyladenosine biosynthesis protein TsaD)	0	0	0	0	0	0	0.0109138	0.0118332	0.00885728	0.0146802	0.00810092	0.00563276	0	0	0	0.00571076	0.00302702	0	0	0	0	0	0	0.00273498	0.00312537	0	0.00317283	0	0	0.00302947
ACJ82433.1	B7HQJ2	BCAH187_A4567	pheA	Prephenate dehydratase (PDT) (EC 4.2.1.51)	0	0	0	0	0	0	0.0248492	0.0336782	0.0504169	0.0467946	0.0307411	0.02565	0	0	0	0	0.00344605	0	0	0	0	0	0	0	0	0	0	0	0	0
ACJ82436.1	B7HN28	BCAH187_A4181	ptsG	PTS system, glucose-specific IIABC component (EC 2.7.1.69)	0	0	0	0	0.00148028	0	0.00397108	0.00717602	0.00572941	0.0014244	0.00262007	0.00409905	0.00297344	0.0042896	0.00763644	0.00415581	0.00440563	0.0043808	0.00886771	0.00998135	0.0116235	0.00270869	0.00764439	0.00398057	0.00606503	0.00921487	0.00769639	0.00916621	0.00550818	0.00587892
ACJ82437.1	B7HL33	BCAH187_A1686	qcrB	Menaquinol-cytochrome c reductase, cytochrome b subunit	0	0	0	0	0	0	0	0	0	0	0	0	0	0	0	0	0	0	0	0	0.00839465	0	0	0	0	0	0.00444674	0	0	0
ACJ82438.1	B7HSL3	BCAH187_A4811	ccpA	Catabolite control protein A	0	0.0133519	0.00505307	0.0153165	0.0118794	0.0398152	0.169965	0.161248	0.163801	0.160034	0.17084	0.167219	0.292313	0.304084	0.294161	0.269587	0.31231	0.272463	0.189772	0.208837	0.192391	0.195639	0.107358	0.242247	0.222069	0.246502	0.216176	0.236005	0.243122	0.235896
ACJ82440.1	B7HKI6	BCAH187_A3680		NADH-dependent flavin oxidoreductase, Oye family	0	0	0	0	0.00264071	0.00643683	0.0425049	0.0256031	0.0281075	0.0559028	0.0584255	0.0194998	0.0344787	0.0255079	0.0272458	0.0296548	0.0340572	0.0260502	0.00263657	0.00254372	0.00259195	0.00241606	0	0.00473405	0.0162294	0.0164387	0.0109839	0.00545064	0.0171959	0.00786571
ACJ82450.1	B7HYH7	BCAH187_A1079		Surface-layer N-acetylmuramoyl-L-alanine amidase (EC 3.5.1.28)	0.908953	0.899531	1.20757	0.899498	0.906033	0.950109	0.195797	0.19033	0.219175	0.210693	0.198788	0.209076	0.111851	0.0984577	0.124641	0.113051	0.104866	0.113585	0.0452305	0.0327283	0.0407597	0.0362668	0.0253441	0.0456823	0.0792715	0.0685435	0.0628099	0.0759737	0.110624	0.0543496
ACJ82454.1	B7HQT0	BCAH187_A0126	nusG	Transcription termination/antitermination protein NusG	0	0	0	0.0167529	0.00541395	0.0131967	0.0774604	0.0682384	0.0733415	0.0989824	0.0814525	0.0999457	0.1305	0.156888	0.128476	0.136795	0.134276	0.181586	0.162164	0.177314	0.164733	0.217949	0.150976	0.189261	0.177458	0.179746	0.140744	0.184385	0.186347	0.166637
ACJ82457.1	B7HQJ5	BCAH187_A4570		ABC transporter, ATP-binding protein	0	0	0	0	0	0	0	0.00749793	0.00374152	0	0	0	0	0	0	0	0	0	0	0	0	0	0	0	0	0	0	0	0	0
ACJ82465.1	B7HZD9	BCAH187_A5636	galE2	UDP-glucose 4-epimerase (EC 5.1.3.2)	0	0	0	0	0.00292922	0	0.0681037	0.0823609	0.087866	0.107109	0.0959168	0.0648907	0.00588394	0.00565893	0	0.00822366	0.017436	0.0144481	0.00292462	0.0084649	0.00575026	0.00536005	0.00605079	0.00262563	0.00600084	0.00911735	0.0182759	0.00302307	0.00272494	0.0116334
ACJ82468.1	B7HMU5	BCAH187_A4094	def	Peptide deformylase (PDF) (EC 3.5.1.88) (Polypeptide deformylase)	0.0286426	0.0239334	0.00905769	0.0878562	0.042588	0.0583929	0.0952078	0.0670983	0.0721161	0.0768383	0.0800916	0.0884482	0.0748534	0.107986	0.0659108	0.059782	0.0897822	0.0840246	0.0956725	0.128199	0.13063	0.136377	0.142955	0.128838	0.152681	0.138081	0.127321	0.126363	0.128759	0.132139
ACJ82470.1	B7HQP6	BCAH187_A4623	racE2	Glutamate racemase (EC 5.1.1.3)	0	0	0	0	0	0	0.00654546	0.0106453	0.00708275	0.00704343	0.00971688	0.00675638	0.00367579	0	0	0.00342497	0.00363085	0	0	0	0	0	0	0	0	0	0	0	0	0
ACJ82471.1	B7HLC7	BCAH187_A3840		Transcriptional regulator, GntR family	0	0	0	0	0	0	0.0214233	0.0154854	0.0154546	0.019211	0.024736	0.0221137	0	0.00385694	0	0	0.00396127	0.00393894	0.00398665	0	0	0	0	0	0.00408997	0.00828544	0.00830414	0	0.00742892	0.00396447
ACJ82474.1	B7HVS7	BCAH187_A3098		Conserved domain protein	0	0	0	0	0	0	0.00318945	0	0	0.0034321	0.0126261	0.00658445	0	0	0	0	0	0	0	0	0	0	0	0	0	0	0	0	0	0
ACJ82478.1	B7HQV9	BCAH187_A0156	rplF	50S ribosomal protein L6	0.226782	0.210551	0.114745	0.214481	0.258517	0.253427	0.794023	0.653858	0.630807	0.648936	0.765937	0.84036	0.88617	0.97171	1.14809	1.06763	1.01472	0.942474	1.27372	1.30466	1.13081	1.32659	1.59042	1.19388	1.04193	0.97957	0.970094	1.2934	1.06129	1.21642
ACJ82486.1	B7HPK7	BCAH187_A4441		GatB/Yqey domain protein	0	0	0	0.0137385	0.0133194	0.00811663	0.0297763	0.0193708	0.0193323	0.019225	0.0294691	0.0245887	0.0066887	0.0192988	0.00687122	0.0124646	0.0132139	0.0197091	0.0199478	0.0192453	0.0392204	0.0304658	0.0275135	0.0179085	0.0204648	0.0414574	0.0207755	0.0274923	0.0371717	0.0264491
ACJ82487.1	B7HNG8	BCAH187_A2126	dps1	DNA protection during starvation protein 1	0	0	0	0.00677135	0	0	0.0176111	0.0190947	0.025409	0.0189509	0.029049	0.0242381	0.00659335	0.00634122	0.00677327	0	0.00651274	0.00647604	0	0	0.00644355	0	0.00678032	0.00588439	0	0.00681107	0	0.0067751	0	0.00651801
ACJ82490.1	B7HNL3	BCAH187_A4229	lolS	LolS protein	0	0	0	0.00326351	0	0	0.0169756	0.0184057	0.0122461	0.0152226	0.0140004	0.0175227	0.00953316	0.00916861	0.0097933	0.0118435	0.00941661	0.00936354	0	0	0	0	0	0.00283603	0	0	0.00329006	0.00326532	0.00588661	0
ACJ82496.1	B7HX13	BCAH187_A5348	cccB	Cytochrome c-551	0	0	0	0	0	0	0	0.00948908	0	0	0	0	0	0.0189076	0.0100979	0.0274768	0.00970951	0.0289644	0.0390869	0.0282828	0.0288191	0.017909	0.0202168	0.0175455	0.0200499	0.0101543	0.0101772	0.0101006	0.00910456	0.00971736
ACJ82504.1	B7HPR9	BCAH187_A0003		Uncharacterized protein	0.0731303	0.101845	0.0693782	0.0841179	0.0951436	0.0993925	0.0121542	0.0263562	0.0131519	0	0.0120288	0.0250918	0	0	0	0	0	0	0	0	0	0	0	0	0	0	0	0	0	0
ACJ82507.1	B7HM27	BCAH187_A3959	ftsZ	Cell division protein FtsZ	0.0470839	0.0766679	0.00916271	0.0444374	0.0942414	0.15752	0.320237	0.33416	0.343918	0.326463	0.319315	0.412574	0.608475	0.637225	0.641748	0.604752	0.619735	0.634836	0.755436	0.757365	0.742653	0.822825	0.81762	0.757853	0.623322	0.586663	0.627187	0.691941	0.656267	0.700439
ACJ82509.1	B7HUJ6	BCAH187_A2936		Uncharacterized protein	0.0229107	0.0255252	0	0.0292811	0.0227103	0.0207589	0.010154	0.0055047	0.00549376	0.00546326	0.0100493	0.00524061	0	0	0	0	0	0	0	0	0	0	0	0	0	0	0	0	0	0
ACJ82526.1	B7HPV7	BCAH187_A0055	purR	Pur operon repressor	0	0	0	0	0	0	0.0126332	0.00684872	0.0170878	0.0203915	0.0187543	0.0130403	0.00709455	0	0	0	0	0	0	0.00340218	0	0	0	0	0.00361775	0	0.00367268	0	0	0.00350674
ACJ82527.1	B7HRK0	BCAH187_A4685	asnS	Asparagine--tRNA ligase (EC 6.1.1.22) (Asparaginyl-tRNA synthetase) (AsnRS)	0.00278365	0	0	0.00426919	0.00827789	0	0.127689	0.134433	0.148183	0.141386	0.137361	0.133714	0.0478051	0.03998	0.0362984	0.0426064	0.0554329	0.0347055	0.018596	0.0179412	0.0182813	0.0094671	0.0106871	0.0204049	0.0296769	0.0429423	0.0408873	0.0213578	0.0269522	0.0431493
ACJ82532.1	B7HKW2	BCAH187_A3807		Choloylglycine hydrolase family protein	0	0	0	0	0	0	0.00531344	0	0.0028748	0	0.00525861	0.00274233	0	0	0	0	0	0	0	0	0	0	0	0	0	0	0	0	0	0
ACJ82535.1	B7HQA0	BCAH187_A2416		Putative sporulation-control protein Spo0M	0.00511699	0	0	0.0313909	0.0152166	0.0370911	0.0272141	0.0147533	0.025767	0.0329451	0.0404	0.0245797	0.0343865	0.0220477	0.00784996	0.0356001	0.0339661	0.0262692	0.00379819	0.00732888	0.0112017	0.00348054	0	0	0.0155865	0.0197344	0.0276906	0.0196302	0.028311	0.0188853
ACJ82542.1	B7HKG7	BCAH187_A1605		Methyltransferase, UbiE/COQ5 family	0	0	0	0	0	0	0	0	0	0	0	0	0	0	0	0.00345427	0	0	0.00368537	0	0.00724601	0.00675431	0	0	0	0	0	0	0	0
ACJ82543.1	B7HKY5	BCAH187_A1637	resD	DNA-binding response regulator ResD	0	0	0	0	0.00379955	0.00463076	0.0305787	0.0331547	0.0330888	0.0438735	0.0336258	0.0350712	0.0343448	0.0183508	0.0196011	0.0284455	0.0188472	0.0187409	0.0113807	0.01098	0.0111882	0.00347631	0	0.00681151	0.0311352	0.0197105	0.015804	0.00784256	0.0106037	0.0226349
ACJ82545.1	B7I0M2	BCAH187_A1470	phbB	Acetoacetyl-CoA reductase (EC 1.1.1.36)	0	0	0	0.00427023	0	0.0151369	0.340588	0.357238	0.340504	0.370484	0.39936	0.424169	0.565486	0.503872	0.615088	0.503654	0.558572	0.608516	0.421613	0.422718	0.426669	0.473471	0.444693	0.467572	0.462225	0.442414	0.464938	0.593892	0.481407	0.43571
ACJ82549.1	B7HVZ8	BCAH187_A5228	tyrS	Tyrosine--tRNA ligase (EC 6.1.1.1) (Tyrosyl-tRNA synthetase) (TyrRS)	0	0	0	0	0.00231626	0.00282298	0.0642088	0.076355	0.0851684	0.0913821	0.086095	0.0705539	0.0651376	0.0425103	0.040627	0.0498549	0.0528518	0.0411291	0.0277515	0.0223119	0.0318289	0.0169537	0.0167462	0.0228382	0.0403336	0.0360474	0.0457632	0.0143428	0.0258568	0.0275971
ACJ82550.1	B7HRI0	BCAH187_A4665		Uncharacterized protein	0.104177	0.0696389	0.0527102	0.0479315	0.0774488	0.0566352	0	0	0	0	0	0	0	0	0	0	0	0	0	0	0	0	0	0	0	0	0	0	0	0
ACJ82554.1	B7HSK5	BCAH187_A4803		DNA-binding response regulator	0	0	0	0	0	0	0.00371256	0	0.00803463	0.00799002	0.00734851	0.0038322	0	0	0	0	0	0	0	0	0	0	0	0	0	0	0	0	0	0
ACJ82558.1	B7HS33	BCAH187_A0368	purF	Amidophosphoribosyltransferase (ATase) (EC 2.4.2.14) (Glutamine phosphoribosylpyrophosphate amidotransferase) (GPATase)	0	0	0	0.00220379	0	0	0.0496745	0.0517876	0.0537521	0.0534537	0.0510528	0.0414146	0.00643758	0.0061914	0.00661325	0.00399887	0.0084785	0.00421536	0.00426641	0.00617426	0.00419421	0.0039096	0.00441342	0.00383025	0.00437699	0.00886687	0.00666517	0.00220501	0.00397512	0.00424268
ACJ82569.1	B7HZ27	BCAH187_A3474		MazG domain-containing protein	0	0	0	0	0	0	0	0	0	0	0	0	0	0	0	0.00918683	0.00973908	0.00968419	0.00980147	0	0.00963561	0.00898175	0.0101392	0	0	0	0.0102082	0.0101314	0.0182646	0.0194939
ACJ82574.1	B7HR36	BCAH187_A2460	sbcD	Nuclease SbcCD subunit D	0	0	0	0	0	0	0.00885321	0.019198	0.0143699	0.0190535	0.0131428	0.018277	0.0298307	0.0334716	0.0408596	0.0347439	0.039288	0.0317416	0.00741369	0.011921	0.00728823	0.00905821	0	0.0221859	0.0177469	0.0154078	0.0205902	0.0229897	0.0276301	0.0172024
ACJ82575.1	B7HWD6	BCAH187_A0842		Ferrous iron transport protein B, N-region	0	0	0	0	0	0	0.0953064	0.119233	0.118996	0.110446	0.108834	0.105945	0.102927	0.0831526	0.109965	0.103576	0.109802	0.101096	0.0572993	0.0750249	0.0724238	0.0487567	0.0465722	0.0698134	0.0755799	0.0850607	0.0852527	0.0465363	0.0495738	0.0854708
ACJ82583.1	B7I0N5	BCAH187_D0004		Uncharacterized protein	0.0751048	0.0669403	0.0760015	0.0921483	0.07817	0.0816608	0	0	0	0	0	0	0	0	0	0	0	0	0	0	0	0	0	0	0	0	0	0	0.0103884	0
ACJ82584.1	B7I0N3	BCAH187_D0002		Uncharacterized protein	0	0	0	0	0	0	0.00874831	0.00474264	0	0.00470694	0.00432902	0.00903022	0.00491287	0.004725	0.00504693	0.00457763	0.0048528	0.00482545	0.00488389	0.00471191	0.00480125	0.00447544	0.00505218	0.0043846	0.00501047	0.00507509	0.00508655	0	0.00455045	0.00485673
ACJ82595.1	B7I0N4	BCAH187_D0003		Uncharacterized protein	0.0732878	0.0544341	0.0309012	0.0561994	0.0908082	0.0221348	0	0	0.0175737	0	0	0	0	0	0	0	0	0	0	0	0	0	0	0	0	0	0	0	0	0
ACJ82598.1	B7I0Q3	BCAH187_D0022		Uncharacterized protein	0.182665	0.158285	0.102692	0.155637	0.226333	0.220678	0.0134928	0.0146294	0.0146004	0.0145193	0.0400607	0.0139276	0.0303091	0.0437251	0.0311362	0.0423614	0.0598771	0.0446547	0.105456	0.116277	0.0740512	0.0966366	0.0935057	0.121725	0.0463669	0.0939297	0.0784515	0.140151	0.0982563	0.0749069
ACJ82599.1	B7I0Q2	BCAH187_D0021		Uncharacterized protein	0.105672	0.0588657	0.0668338	0.0675274	0.0654674	0.0638316	0	0	0	0.0125992	0	0	0	0.0252952	0.0135093	0	0.0129897	0	0.0261458	0.0126126	0.0128517	0.0359388	0.0270468	0.0234729	0	0	0	0.0270259	0.0121804	0.0130002
ACJ82881.1	B7I1M0	BCAH187_E0011		Uncharacterized protein	0	0	0	0.00708716	0	0	0.00614416	0	0	0	0	0	0	0	0	0.00642998	0	0	0	0	0	0	0	0	0	0	0	0	0	0
ACJ82884.1	B7I1K7	BCAH187_E0058		Uncharacterized protein	0.00399292	0	0.00505075	0	0.00296849	0.00361789	0	0	0	0	0	0	0	0	0	0	0	0	0	0.00285946	0.00291367	0	0.00306595	0	0.00304064	0.00307986	0.00308681	0.00306359	0.00276147	0.00294734
ACJ82888.1	B7I1K3	BCAH187_E0054		Nuclease	0.0467737	0.0312668	0	0.043041	0.0347733	0.0254283	0.0870662	0.0404574	0.0403771	0.0669215	0.0738582	0.0577748	0.0139699	0.0134357	0.00717554	0.0130166	0.00689954	0.00686066	0.027775	0.0200977	0.0204787	0.0254521	0.014366	0.0311694	0.0356186	0.0360779	0.0289275	0.014355	0.0129393	0.0276205
ACJ82890.1	B7I1N1	BCAH187_E0022		Uncharacterized protein	0	0	0	0	0	0	0.0527808	0.0522508	0.0496638	0.0617351	0.0454228	0.0426378	0.0283519	0.0347043	0.0264778	0.033622	0.0330971	0.030379	0.0179357	0.0148321	0.0201511	0.0117398	0.0079516	0.0161021	0.0262865	0.0319506	0.0213485	0.0185394	0.0143238	0.0254799
ACJ82892.1	B7I1K5	BCAH187_E0056		Uncharacterized protein	0.168454	0.150142	0.213081	0.155011	0.150282	0.183158	0	0	0	0	0	0.0462386	0	0	0	0	0	0	0	0	0	0.0229162	0.103477	0	0	0	0	0.129247	0.0699008	0.0248685
ACJ82893.1	B7I1M8	BCAH187_E0019		HTH merR-type domain-containing protein	0	0	0	0	0	0	0.0090567	0.0147295	0.00980014	0.00487287	0.0134449	0.00934855	0.0101721	0.0146747	0.0156745	0.004739	0.00502388	0.0149867	0.0404485	0.0195121	0.039764	0.0416989	0.0470725	0.0363134	0.0259355	0.02627	0.0263293	0.00522626	0.00471086	0.0201118
ACJ82903.1	B7I1I2	BCAH187_E0033		Collagen adhesion protein	0	0	0	0	0	0	0	0	0	0	0	0	0	0	0.00118875	0	0	0	0.00115034	0	0	0	0.0118998	0	0.00472064	0.00956303	0.00359423	0.00475627	0.00964625	0.0160152
ACJ82904.1	B7I1N2	BCAH187_E0023		HTH_17 domain-containing protein	0	0	0	0.0106585	0.0206666	0.0251878	0	0	0	0	0.00914494	0	0	0	0	0	0	0	0.0103171	0	0.0101425	0.00945425	0.0106726	0.00926236	0	0	0	0	0	0
ACJ82905.1	B7I1K4	BCAH187_E0055		Peptidase C14 caspase catalytic subunit p20	0	0	0	0	0	0	0.03713	0.0371611	0.0370872	0.0461017	0.0367469	0.0294819	0.0192475	0.00925571	0.00988634	0.0119561	0.0158435	0.0094525	0	0	0	0	0	0.00286297	0.00327164	0.00662767	0.00332132	0.00329634	0.00891379	0.00317125
ACJ82906.1	B7I1J0	BCAH187_E0041		Putative transposase	0	0	0	0	0	0	0	0	0	0	0	0	0	0	0	0	0	0	0	0	0	0	0.00610825	0	0.00605783	0.00613595	0.0030749	0.00305178	0.00825246	0.00587194
ACJ82908.1	B7I1L3	BCAH187_E0004		Uncharacterized protein	0.192531	0.178752	0.202948	0.135336	0.155063	0.174448	0.0213324	0.0231294	0.0230835	0.0114777	0.0316684	0.0220198	0.0119798	0.0115217	0.0123067	0.0111624	0.0118334	0.0117667	0.0238184	0.0114898	0.0234153	0.0218264	0.0369586	0.0213834	0.0244357	0.0247508	0.0124033	0.0246201	0.0110961	0.0355288
ACJ82915.1	B7I1M9	BCAH187_E0020		Uncharacterized protein	0	0	0	0	0	0	0.0036184	0.00392322	0.00391542	0.00778737	0.00358107	0.003735	0	0	0	0	0	0	0.00404007	0.0038978	0.00397171	0	0	0	0	0	0.00420771	0	0	0
ACJ82918.1	B7I1J4	BCAH187_E0045		Uncharacterized protein	0	0	0	0	0	0	0	0	0	0	0	0	0.00556394	0.00535118	0.00571577	0.00518428	0	0.00546495	0.00553113	0.00533636	0.0163126	0.0101371	0.00572172	0.014897	0.011349	0.0114953	0.0172819	0	0.0051535	0.0110007
ACJ82922.1	B7I1H8	BCAH187_E0029		Uncharacterized protein	0	0	0	0	0	0	0.00868551	0.00941719	0.0117481	0.0140194	0.0085959	0.0044827	0	0	0	0	0	0	0	0	0	0	0	0	0	0	0	0	0	0
ACJ82938.1	B7I1N9	BCAH187_B0003		Mob protein	0	0	0	0	0	0	0.00723961	0.0137366	0.00587541	0.00779039	0.0125386	0.00560468	0.00203281	0.00195507	0.00417656	0	0	0.00199664	0.00202082	0	0	0	0.00209045	0.00181423	0	0	0	0	0	0
EEL01928.1	C2RZT1			Ornithine cyclodeaminase	0	0	0	0	0	0	0.0010256	0.001112	0	0.00331089	0.00101502	0	0	0	0	0	0	0	0	0	0	0	0	0	0	0	0	0	0	0
EEL01946.1	C2RZU9			Uncharacterized protein	0	0	0	0	0	0	0.00793247	0.0107509	0.0150213	0.012804	0.00785063	0.00614107	0	0	0	0	0	0	0	0	0	0	0	0	0	0	0	0	0	0
EEL02442.1	C2RYF3			ABC-type nitrate/sulfonate/bicarbonate transport system, ATP-binding protein	0	0	0	0	0	0	0.00385524	0.00836001	0.0083434	0.00829708	0.00763092	0.00397947	0	0	0	0	0	0	0	0	0	0	0	0	0	0	0	0	0	0
sp|B7HK63.1|QUEC_BACC7	B7HK63	BCAH187_A1497	queC	7-cyano-7-deazaguanine synthase (EC 6.3.4.20) (7-cyano-7-carbaguanine synthase) (PreQ(0) synthase) (Queuosine biosynthesis protein QueC)	0	0	0	0	0	0	0	0.00433482	0	0	0.00791355	0.00412686	0	0	0	0	0	0	0	0	0	0	0	0	0	0	0	0	0	0
sp|B7HK66.1|QUEF_BACC7	B7HK66	BCAH187_A1500	queF	NADPH-dependent 7-cyano-7-deazaguanine reductase (EC 1.7.1.13) (7-cyano-7-carbaguanine reductase) (NADPH-dependent nitrile oxidoreductase) (PreQ(0) reductase)	0	0	0	0	0	0	0.0100447	0.0108909	0.00543464	0	0	0.0155527	0.0225637	0.0162756	0.0173846	0.015768	0.0278598	0.0277028	0.0112153	0.0324611	0.0165383	0.030832	0.0174026	0.0201375	0.034518	0.0407903	0.017521	0.0463713	0.0626976	0.0501882
sp|B7HK93.1|DLTC_BACC7	B7HK93	BCAH187_A1528	dltC	D-alanyl carrier protein (DCP) (D-alanine--poly(phosphoribitol) ligase subunit 2)	0.0955687	0.0887288	0.0604436	0.0977134	0.0947325	0.0865926	0.031767	0.022962	0.0114582	0.0113946	0.0209595	0.0218604	0	0	0	0	0	0	0	0	0.0116229	0.0216684	0.0122304	0.0212286	0	0	0	0.0122209	0.0110158	0.0235144
sp|B7HK95.1|DLTA_BACC7	B7HK95	BCAH187_A1530	dltA	D-alanine--D-alanyl carrier protein ligase (DCL) (EC 6.2.1.54) (D-alanine--poly(phosphoribitol) ligase subunit 1) (D-alanine-activating enzyme) (DAE)	0	0	0	0	0.00193796	0	0.0970464	0.0995848	0.101262	0.0876463	0.0960451	0.0858631	0.0544992	0.0411833	0.0359913	0.0471532	0.0557555	0.0305883	0.0135445	0.0186679	0.0285327	0.0106386	0.00800638	0.0225824	0.0178656	0.0382028	0.0483651	0.0160004	0.00901409	0.036559
sp|B7HKC8.1|HISZ_BACC7	B7HKC8	BCAH187_A1563	hisZ	ATP phosphoribosyltransferase regulatory subunit	0	0	0	0	0	0	0.00200811	0	0.00217294	0.00432176	0.00397477	0.00207282	0	0	0	0	0	0	0	0	0	0	0	0	0	0	0	0	0	0
sp|B7HKD1.1|HIS7_BACC7	B7HKD1	BCAH187_A1566	hisB	Imidazoleglycerol-phosphate dehydratase (IGPD) (EC 4.2.1.19)	0	0	0	0	0	0	0.00913053	0.00494985	0.00494001	0.00491259	0.00903632	0.00942475	0.00512751	0.00986287	0.00526743	0.00477763	0	0.00503628	0.0152918	0.0196711	0.0200441	0.00934195	0.0158187	0.0137285	0.0156882	0.0158905	0.0212352	0.0105377	0.00949853	0.0152068
sp|B7HKD3.1|HIS4_BACC7	B7HKD3	BCAH187_A1568	hisA	1-(5-phosphoribosyl)-5-[(5-phosphoribosylamino)methylideneamino] imidazole-4-carboxamide isomerase (EC 5.3.1.16) (Phosphoribosylformimino-5-aminoimidazole carboxamide ribotide isomerase)	0	0	0	0	0	0	0.00748152	0.00811177	0.00809565	0.00805071	0.0111065	0.00772261	0	0	0	0	0	0	0	0	0	0	0	0	0	0	0	0	0	0
sp|B7HKD4.1|HIS6_BACC7	B7HKD4	BCAH187_A1569	hisF	Imidazole glycerol phosphate synthase subunit HisF (EC 4.3.2.10) (IGP synthase cyclase subunit) (IGP synthase subunit HisF) (ImGP synthase subunit HisF) (IGPS subunit HisF)	0	0	0	0	0	0	0	0	0	0	0	0	0	0	0	0	0	0	0	0	0	0	0	0.00366179	0	0	0	0.00421607	0.00760059	0
sp|B7HKD6.1|HIS2_BACC7	B7HKD6	BCAH187_A1571	hisE	Phosphoribosyl-ATP pyrophosphatase (PRA-PH) (EC 3.6.1.31)	0	0	0	0	0	0	0.00785098	0.00851235	0.00849544	0	0.00776998	0.00810397	0.0264537	0.0169614	0.00905852	0.0164324	0.00871009	0.017322	0.00876589	0.0422861	0.0172351	0.0240983	0.0181359	0.0236092	0.0179862	0.00910907	0.0182593	0.0181219	0.0245022	0.0174343
sp|B7HKE6.1|SAT_BACC7	B7HKE6	BCAH187_A1583	sat	Sulfate adenylyltransferase (EC 2.7.7.4) (ATP-sulfurylase) (Sulfate adenylate transferase) (SAT)	0	0	0	0	0	0	0.0184224	0.0149807	0.0099673	0.014868	0.0205113	0.014262	0.0387961	0.0199	0.0318838	0.031329	0.0281026	0.0228635	0.0179981	0.0198449	0.0202212	0.0117806	0.00265975	0.0207747	0.0184645	0.0267181	0.0214227	0.0318924	0.0287473	0.0255685
sp|B7HKI9.1|HUTI_BACC7	B7HKI9	BCAH187_A3683	hutI	Imidazolonepropionase (EC 3.5.2.7) (Imidazolone-5-propionate hydrolase)	0	0	0	0	0	0	0	0	0	0	0	0	0	0	0	0	0	0	0	0.00228815	0	0	0	0.00212921	0	0.00492903	0	0.004903	0.00662923	0
sp|B7HKJ0.1|HUTU_BACC7	B7HKJ0	BCAH187_A3684	hutU	Urocanate hydratase (Urocanase) (EC 4.2.1.49) (Imidazolonepropionate hydrolase)	0	0	0	0	0	0	0.00161437	0.00175037	0.00174689	0.00173719	0.00159771	0	0.00181319	0.00174386	0.00186267	0.00337894	0	0.00178093	0	0	0	0	0	0	0	0.00187307	0.00375459	0	0.00503831	0.00179247
sp|B7HKP5.1|Y3740_BACC7	B7HKP5	BCAH187_A3740		UPF0154 protein BCAH187_A3740	0	0	0	0	0	0	0	0	0	0	0	0	0	0	0	0	0	0	0	0	0	0	0	0	0.0268139	0	0	0	0.012176	0
sp|B7HKR8.1|HFQ_BACC7	B7HKR8	BCAH187_A3763	hfq	RNA-binding protein Hfq	0	0	0	0	0	0	0.090741	0.086087	0.0981896	0.10985	0.0673536	0.081957	0.101917	0.134776	0.0916104	0.106832	0.125838	0.137642	0.0886511	0.122185	0.149402	0.174079	0.248916	0.102328	0.129927	0.0921217	0.0659498	0.0785445	0.0471991	0.075564
sp|B7HKR9.1|MIAA_BACC7	B7HKR9	BCAH187_A3764	miaA	tRNA dimethylallyltransferase (EC 2.5.1.75) (Dimethylallyl diphosphate:tRNA dimethylallyltransferase) (DMAPP:tRNA dimethylallyltransferase) (DMATase) (Isopentenyl-diphosphate:tRNA isopentenyltransferase) (IPP transferase) (IPPT) (IPTase)	0	0	0	0	0	0	0.00267164	0.00579339	0.00289094	0.00574978	0.00528814	0.00551546	0	0	0	0.00279592	0.00296399	0.00294728	0	0	0	0	0	0	0	0	0	0	0	0
sp|B7HKU6.1|PEPT_BACC7	B7HKU6	BCAH187_A3791	pepT	Peptidase T (EC 3.4.11.4) (Aminotripeptidase) (Tripeptidase) (Tripeptide aminopeptidase)	0	0	0	0	0.00238491	0.0116266	0.0319895	0.0300598	0.03	0.0229488	0.0358807	0.0330204	0.0550916	0.0483775	0.0442917	0.042405	0.0473201	0.03529	0.114296	0.130947	0.147475	0.0894627	0.108381	0.126126	0.180773	0.163309	0.166158	0.100914	0.139771	0.179962
sp|B7HKX2.1|DEOD_BACC7	B7HKX2	BCAH187_A1624	deoD	Purine nucleoside phosphorylase DeoD-type (PNP) (EC 2.4.2.1)	0	0	0	0	0	0	0.0229187	0.00414156	0.00826666	0.0246623	0.0302429	0.0315429	0	0	0	0	0	0	0	0	0	0	0	0	0	0	0	0	0	0
sp|B7HL06.1|KCY_BACC7	B7HL06	BCAH187_A1659	cmk	Cytidylate kinase (CK) (EC 2.7.4.25) (Cytidine monophosphate kinase) (CMP kinase)	0.0175214	0.00650695	0	0.00895729	0.0173681	0.0317514	0.04271	0.0252589	0.0252087	0.0417812	0.023056	0.0280549	0.0392482	0.0167766	0.0179197	0.0365701	0.021538	0.0256999	0.0043352	0.00418254	0.00426184	0.00794527	0	0.007784	0.0266853	0.00900983	0.00903018	0.0134434	0.00807843	0.00862217
sp|B7HL14.1|DER_BACC7	B7HL14	BCAH187_A1667	der	GTPase Der (GTP-binding protein EngA)	0	0	0	0.0023268	0.00225581	0	0.0383268	0.0546782	0.050204	0.052096	0.0539024	0.0291508	0.0226563	0.017432	0.0232746	0.0253324	0.0290932	0.0155773	0.00450454	0.00434592	0.00442832	0.00206391	0	0.00606605	0.00924259	0.00702134	0.0140744	0.00465617	0.0062955	0.00671923
sp|B7HL15.1|GPDA_BACC7	B7HL15	BCAH187_A1668	gpsA	Glycerol-3-phosphate dehydrogenase [NAD(P)+] (EC 1.1.1.94) (NAD(P)H-dependent glycerol-3-phosphate dehydrogenase)	0	0	0	0	0	0	0.0268143	0.0174439	0.0145077	0.0317397	0.0212301	0.0193749	0.00903501	0.0028965	0	0.0084185	0.0059497	0.00295809	0.00299391	0.00577697	0.00588649	0	0	0.00537567	0	0.00311112	0.0124726	0.00309469	0.0027895	0.011909
sp|B7HL21.1|GCH1_BACC7	B7HL21	BCAH187_A1674	folE	GTP cyclohydrolase 1 (EC 3.5.4.16) (GTP cyclohydrolase I) (GTP-CH-I)	0.0140363	0.0156381	0	0.0107635	0.0104351	0.019077	0.0513223	0.0556458	0.0454379	0.0552269	0.0692629	0.0722402	0.0995654	0.105838	0.129199	0.083006	0.108701	0.113235	0.0833501	0.0703631	0.0614547	0.114569	0.237111	0.10289	0.117577	0.0974398	0.0976598	0.0538473	0.0485371	0.119149
sp|B7HL23.1|MENG_BACC7	B7HL23	BCAH187_A1676	menG	Demethylmenaquinone methyltransferase (EC 2.1.1.163)	0	0	0	0	0	0	0.00364762	0.0079098	0.00789409	0.0157005	0.00721998	0.00376517	0	0	0	0	0	0	0	0	0	0	0	0	0	0	0	0	0	0
sp|B7HL27.1|AROB_BACC7	B7HL27	BCAH187_A1680	aroB	3-dehydroquinate synthase (DHQS) (EC 4.2.3.4)	0	0	0	0	0	0	0.0217696	0.0183583	0.0235566	0.0182201	0.0239389	0.012484	0.00543349	0	0	0.00253137	0.00268353	0	0	0	0	0	0	0	0	0	0.00281279	0	0	0.0026857
sp|B7HL46.1|DAPB_BACC7	B7HL46	BCAH187_A1699	dapB	4-hydroxy-tetrahydrodipicolinate reductase (HTPA reductase) (EC 1.17.1.8)	0	0	0	0	0	0	0.0871781	0.0836157	0.076193	0.072162	0.0829602	0.0796042	0.0715531	0.0543291	0.0618995	0.0491257	0.0669584	0.0406884	0.0112312	0.0180596	0.018402	0.00686129	0	0.0168051	0.0307262	0.0272322	0.0389909	0.0309581	0.0279051	0.0297834
sp|B7HL47.1|MGSA_BACC7	B7HL47	BCAH187_A1700	mgsA	Methylglyoxal synthase (MGS) (EC 4.2.3.3)	0	0	0	0	0	0	0.00667882	0	0	0.0143739	0.00660991	0	0	0	0	0	0	0	0	0	0	0	0	0	0	0	0	0	0.013896	0
sp|B7HL53.1|PANB_BACC7	B7HL53	BCAH187_A1706	panB	3-methyl-2-oxobutanoate hydroxymethyltransferase (EC 2.1.2.11) (Ketopantoate hydroxymethyltransferase) (KPHMT)	0	0	0	0	0.00360817	0.00439752	0.012906	0.0174916	0.0104741	0.0173599	0.0159661	0.0199829	0.0217433	0.0139412	0.0186138	0.016883	0.0286366	0.017797	0.0108075	0.0069513	0.00708309	0.00660244	0.00372664	0.0129369	0.0147835	0.0149742	0.015008	0.0111713	0.0100697	0.0107474
sp|B7HL54.1|PANC_BACC7	B7HL54	BCAH187_A1707	panC	Pantothenate synthetase (PS) (EC 6.3.2.1) (Pantoate--beta-alanine ligase) (Pantoate-activating enzyme)	0	0	0	0	0	0	0.015333	0.0166247	0.0165916	0.0296992	0.0151748	0.0284888	0	0	0	0	0	0	0	0	0	0	0	0	0	0	0	0	0	0
sp|B7HL55.1|PAND_BACC7	B7HL55	BCAH187_A1708	panD	Aspartate 1-decarboxylase (EC 4.1.1.11) (Aspartate alpha-decarboxylase) [Cleaved into: Aspartate 1-decarboxylase beta chain; Aspartate 1-decarboxylase alpha chain]	0.190917	0.165437	0.134165	0.170802	0.189247	0.163376	0.035256	0.0305808	0.03815	0.0379382	0.0348922	0.0436705	0.0158392	0.0152335	0.0162714	0.00737921	0.0156456	0.0155574	0.00787291	0.0151913	0	0.0144289	0.0162884	0.0141361	0	0	0.00819959	0.0162758	0.00733539	0.00782912
sp|B7HL74.1|GPSB_BACC7	B7HL74	BCAH187_A1727	gpsB	Cell cycle protein GpsB (Guiding PBP1-shuttling protein)	0.157427	0.150336	0.142238	0.172457	0.167196	0.142641	0.104657	0.113474	0.121338	0.0884869	0.110976	0.131179	0.100754	0.0888264	0.0948785	0.0625862	0.0663484	0.0824681	0.0834669	0.104686	0.0902599	0.152973	0.129514	0.119894	0.0856302	0.0693876	0.0521582	0.0690212	0.0777682	0.0747023
sp|B7HL82.1|XPT_BACC7	B7HL82	BCAH187_A1737	xpt	Xanthine phosphoribosyltransferase (XPRTase) (EC 2.4.2.22)	0.0477387	0.0379903	0.0172531	0.073215	0.0659113	0.0803306	0.104277	0.122893	0.103025	0.0878171	0.103201	0.0935979	0.101843	0.0832566	0.0680047	0.08066	0.100598	0.0750236	0.0658079	0.0488388	0.0447883	0.0463878	0.0471292	0.0318124	0.0727068	0.0578635	0.0685386	0.0523254	0.0471653	0.0704758
sp|B7HLA2.1|MUTL_BACC7	B7HLA2	BCAH187_A3815	mutL	DNA mismatch repair protein MutL	0	0	0	0	0	0	0.00397387	0.0100535	0.00716679	0.00997781	0.00786575	0	0	0	0	0	0	0	0	0	0	0	0	0	0	0	0	0	0	0
sp|B7HLA3.1|MUTS_BACC7	B7HLA3	BCAH187_A3816	mutS	DNA mismatch repair protein MutS	0	0	0	0	0	0	0.0135885	0.0189426	0.0210056	0.0177556	0.0115271	0.00701317	0	0	0	0	0	0	0	0	0	0	0	0	0	0.00112614	0	0	0	0
sp|B7HLA6.1|MIAB_BACC7	B7HLA6	BCAH187_A3819	miaB	tRNA-2-methylthio-N(6)-dimethylallyladenosine synthase (EC 2.8.4.3) ((Dimethylallyl)adenosine tRNA methylthiotransferase MiaB) (tRNA-i(6)A37 methylthiotransferase)	0	0	0	0	0.0018799	0	0.0773281	0.0874876	0.098228	0.086829	0.0898398	0.064203	0.0188808	0.014527	0.0174564	0.0158332	0.016785	0.0166904	0.00750778	0.0036217	0.0110711	0.00343994	0	0.0101104	0.00385118	0.013653	0.0136838	0.0077605	0.0139904	0.011199
sp|B7HLB5.1|CINA_BACC7	B7HLB5	BCAH187_A3828	cinA	Putative competence-damage inducible protein	0	0	0	0	0	0	0.0172529	0.0140297	0.00700093	0.0185655	0.0170749	0.0111305	0.00726666	0	0.00248832	0.00677081	0.00957043	0.00713737	0.00240793	0.00464628	0.00473438	0	0.00249091	0.00216177	0.00494069	0.00750661	0.00752356	0.00497798	0.00448707	0.00718362
sp|B7HLE0.1|PNP_BACC7	B7HLE0	BCAH187_A3854	pnp	Polyribonucleotide nucleotidyltransferase (EC 2.7.7.8) (Polynucleotide phosphorylase) (PNPase)	0	0.00420272	0	0.00289268	0.0112177	0.0170897	0.109089	0.111481	0.111259	0.103895	0.10424	0.107427	0.0830908	0.0799134	0.0766777	0.0800454	0.0806838	0.0760793	0.0322003	0.0594314	0.0578055	0.0243756	0.0217238	0.0615874	0.0847416	0.12366	0.119565	0.0593327	0.0808745	0.103025
sp|B7HLE1.1|RS15_BACC7	B7HLE1	BCAH187_A3855	rpsO	30S ribosomal protein S15	0.460983	0.653658	0.406409	0.385632	0.49849	0.367057	0.213594	0.241656	0.241176	0.229844	0.229772	0.201305	0.166887	0.170536	0.203586	0.174936	0.206058	0.184407	0.197009	0.230087	0.254836	0.199536	0.214524	0.186177	0.138289	0.183172	0.237582	0.0964614	0.125593	0.154668
sp|B7HLE4.1|RBFA_BACC7	B7HLE4	BCAH187_A3858	rbfA	Ribosome-binding factor A	0.0440354	0.0122651	0	0.0422097	0.040922	0.0199498	0.0512307	0.0476112	0.0475166	0.0315019	0.0651884	0.0604361	0.0493202	0.0632455	0.0591103	0.0536139	0.0568367	0.0565164	0.0326862	0.039419	0.0321331	0.0299526	0.0422656	0.0293446	0.0503	0.0339658	0.0340425	0.0337865	0.0532955	0.0487566
sp|B7HLE6.1|IF2_BACC7	B7HLE6	BCAH187_A3860	infB	Translation initiation factor IF-2	0	0	0	0.00149387	0.00289659	0.0052954	0.154117	0.190971	0.190591	0.179778	0.156372	0.122988	0.0770938	0.0517621	0.0403459	0.0840313	0.0747144	0.045719	0.0115682	0.0083706	0.012794	0.00662543	0.00598339	0.0155783	0.023736	0.0300526	0.0406626	0.0239151	0.0296405	0.0316355
sp|B7HLF0.1|RIMP_BACC7	B7HLF0	BCAH187_A3864	rimP	Ribosome maturation factor RimP	0	0	0	0	0	0	0.0110842	0.00600895	0.00599701	0.00596372	0.0054849	0.017162	0.00622463	0.0059866	0.00639449	0.0173997	0.00614853	0.0122278	0.00618792	0.00597002	0.00608321	0.00567041	0	0.00555532	0.0190449	0.00643017	0	0.00639622	0.00576545	0.0061535
sp|B7HLF2.1|SYP_BACC7	B7HLF2	BCAH187_A3866	proS	Proline--tRNA ligase (EC 6.1.1.15) (Prolyl-tRNA synthetase) (ProRS)	0	0	0	0	0	0	0.0590413	0.0926533	0.0891067	0.0902839	0.0707336	0.0481136	0.00872536	0.00671336	0.00896346	0.00812997	0.0120662	0.00514207	0	0.00334738	0.00341085	0.0015897	0	0.00467229	0.00177974	0.00901348	0.0054203	0	0.00484902	0.00862566
sp|B7HLF4.1|DXR_BACC7	B7HLF4	BCAH187_A3868	dxr	1-deoxy-D-xylulose 5-phosphate reductoisomerase (DXP reductoisomerase) (EC 1.1.1.267) (1-deoxyxylulose-5-phosphate reductoisomerase) (2-C-methyl-D-erythritol 4-phosphate synthase)	0	0	0	0	0	0	0.0115963	0.00754389	0.0100385	0.0074871	0.00688597	0.00957596	0	0	0	0	0	0	0	0	0	0	0	0	0	0	0	0	0	0
sp|B7HLF7.1|RRF_BACC7	B7HLF7	BCAH187_A3871	frr	Ribosome-recycling factor (RRF) (Ribosome-releasing factor)	0.228819	0.262897	0.108539	0.290614	0.223272	0.194369	0.213916	0.175241	0.23662	0.209729	0.197595	0.201182	0.0587307	0.154049	0.0767878	0.0895469	0.0527388	0.0996389	0.0583843	0.0512076	0.0469606	0.150777	0.09883	0.0714758	0.0381166	0.0441236	0.0276395	0.0658359	0.0593434	0.0475033
sp|B7HLF9.1|EFTS_BACC7	B7HLF9	BCAH187_A3873	tsf	Elongation factor Ts (EF-Ts)	0.0545316	0.10632	0.0747265	0.104541	0.121622	0.189404	0.92746	0.845088	0.859754	0.84848	0.890982	0.866913	1.16384	1.18133	1.07011	1.10339	1.05911	1.10314	1.2413	1.23339	1.28993	1.17458	1.1445	1.27793	1.11429	1.13567	1.14877	1.04251	0.993125	1.17402
sp|B7HLG0.1|RS2_BACC7	B7HLG0	BCAH187_A3874	rpsB	30S ribosomal protein S2	0.0333805	0.0495864	0.0211119	0.0341296	0.0785851	0.11594	0.565879	0.597508	0.580312	0.573111	0.589323	0.549754	0.564952	0.56732	0.610241	0.541885	0.615491	0.591622	0.706155	0.633479	0.629251	0.552493	0.568157	0.559816	0.550757	0.540695	0.55912	0.401246	0.350133	0.501004
sp|B7HLG1.1|CODY_BACC7	B7HLG1	BCAH187_A3875	codY	GTP-sensing transcriptional pleiotropic repressor CodY	0	0.011424	0	0.0117945	0.0228694	0.0278725	0.0818013	0.0923879	0.084828	0.0990278	0.091077	0.0879556	0.10336	0.0625901	0.0589894	0.0820397	0.094534	0.0714409	0.0570838	0.0550736	0.0561178	0.0313858	0.0393672	0.051248	0.0741801	0.0751368	0.0911605	0.0550716	0.0496407	0.0643351
sp|B7HLG2.1|HSLU_BACC7	B7HLG2	BCAH187_A3876	hslU	ATP-dependent protease ATPase subunit HslU (Unfoldase HslU)	0	0	0	0	0.00420492	0.00512482	0.0507618	0.0468842	0.0386535	0.0566468	0.033492	0.0368724	0.133032	0.111698	0.104123	0.123954	0.120976	0.111998	0.117553	0.109363	0.115564	0.0923329	0.0803452	0.105535	0.118446	0.128699	0.124617	0.0998118	0.0782337	0.0960243
sp|B7HLG3.1|HSLV_BACC7	B7HLG3	BCAH187_A3877	hslV	ATP-dependent protease subunit HslV (EC 3.4.25.2)	0	0	0	0	0	0	0	0	0.00546039	0.0108601	0	0	0.00566764	0	0	0	0	0	0	0	0	0	0.00582836	0	0	0	0	0	0.00524955	0.0112058
sp|B7HLG5.1|TRMFO_BACC7	B7HLG5	BCAH187_A3879	trmFO	Methylenetetrahydrofolate--tRNA-(uracil-5-)-methyltransferase TrmFO (EC 2.1.1.74) (Folate-dependent tRNA (uracil-5-)-methyltransferase) (Folate-dependent tRNA(M-5-U54)-methyltransferase)	0	0	0	0	0.0022853	0	0.0122614	0.0132943	0.0110566	0.0153933	0.0121349	0.0189848	0.0321335	0.0286973	0.0259367	0.0278022	0.0362751	0.0338162	0.0228172	0.0264164	0.0269173	0.0292725	0.0188827	0.0266299	0.0304311	0.0331946	0.0308932	0.0353778	0.0425187	0.0317664
sp|B7HLG9.1|SUCC_BACC7	B7HLG9	BCAH187_A3883	sucC	Succinate--CoA ligase [ADP-forming] subunit beta (EC 6.2.1.5) (Succinyl-CoA synthetase subunit beta) (SCS-beta)	0	0	0	0.0108683	0.00526835	0.0321045	0.244976	0.255397	0.265085	0.248405	0.242449	0.26989	0.30954	0.269714	0.309834	0.278558	0.310983	0.283244	0.186733	0.195382	0.201672	0.171116	0.185005	0.172365	0.18078	0.226839	0.246526	0.201174	0.186236	0.209233
sp|B7HLH3.1|RL19_BACC7	B7HLH3	BCAH187_A3887	rplS	50S ribosomal protein L19	0	0	0	0	0	0	0.134069	0.201893	0.185372	0.176328	0.147428	0.123012	0.0418279	0.00804567	0.00859385	0.031179	0.0578431	0	0	0.00802339	0.016351	0.0152415	0.0086028	0.00746605	0.00853178	0.00864181	0.025984	0.00859618	0.00774846	0.00826998
sp|B7HLH4.1|TRMD_BACC7	B7HLH4	BCAH187_A3889	trmD	tRNA (guanine-N(1)-)-methyltransferase (EC 2.1.1.228) (M1G-methyltransferase) (tRNA [GM37] methyltransferase)	0	0	0	0	0	0	0	0	0	0	0	0	0.00787739	0.00757616	0	0.0146797	0	0.0154745	0	0.00755518	0	0.014352	0	0.0140607	0.0080339	0	0	0.00809454	0.0109444	0.00389369
sp|B7HLH5.1|RIMM_BACC7	B7HLH5	BCAH187_A3890	rimM	Ribosome maturation factor RimM	0	0	0	0	0	0	0.00508096	0.011018	0.0164941	0.0164025	0.0100571	0.0262234	0.0228269	0.0164655	0.0117249	0.0159519	0.0112739	0.0112104	0	0.00547329	0	0.00519861	0.00586854	0.0101862	0.0174603	0.0176855	0.0118169	0.0117281	0.021143	0.0169245
sp|B7HLH7.1|RS16_BACC7	B7HLH7	BCAH187_A3892	rpsP	30S ribosomal protein S16	1.60393	1.64076	1.18042	1.20758	1.35503	1.18905	0.445904	0.472957	0.461528	0.438104	0.470084	0.470279	0.25041	0.303661	0.301982	0.29419	0.290366	0.310117	0.27058	0.229726	0.319202	0.257869	0.268708	0.233201	0.233178	0.314914	0.259263	0.212563	0.262191	0.290601
sp|B7HLI2.1|RNC_BACC7	B7HLI2	BCAH187_A3897	rnc	Ribonuclease 3 (EC 3.1.26.3) (Ribonuclease III) (RNase III)	0	0	0	0	0	0	0.0420621	0.0342041	0.0417219	0.0528058	0.0381591	0.0506538	0.0157475	0.00757264	0.00808859	0.00733646	0.00777747	0.0116005	0.00391365	0.00755166	0.0115423	0.00358634	0.0121455	0.0105406	0.0120452	0.0122006	0.00815209	0	0	0.00389188
sp|B7HLI3.1|ACP_BACC7	B7HLI3	BCAH187_A3898	acpP	Acyl carrier protein (ACP)	0.589237	0.54063	0.811106	0.531583	0.502482	0.596706	0.126734	0.0749511	0.0997363	0.123978	0.125427	0.130818	0.0776414	0.062227	0.0531734	0.0723435	0.0639102	0.05084	0.0900475	0.0744656	0.0758775	0.106093	0.159686	0.0461953	0.0923813	0.0668377	0.0669886	0.0930786	0.0838996	0.0895466
sp|B7HLI6.1|PLSX_BACC7	B7HLI6	BCAH187_A3901	plsX	Phosphate acyltransferase (EC 2.3.1.274) (Acyl-ACP phosphotransacylase) (Acyl-[acyl-carrier-protein]--phosphate acyltransferase) (Phosphate-acyl-ACP acyltransferase)	0	0	0	0	0	0	0.0387847	0.0450556	0.0389706	0.0387543	0.0356428	0.0343153	0.0186691	0.00598508	0.00958929	0.00869762	0.0215144	0.0152808	0.00309317	0.00298425	0.00608166	0	0	0	0.00634669	0.00964281	0.00966458	0	0	0.00615194
sp|B7HLI7.1|FAPR_BACC7	B7HLI7	BCAH187_A3902	fapR	Transcription factor FapR (Fatty acid and phospholipid biosynthesis regulator)	0	0	0	0	0	0	0.0043048	0.00466744	0.00465816	0.0046323	0	0	0	0	0	0	0	0	0	0	0	0	0	0	0	0	0	0	0	0
sp|B7HLJ1.1|RL28_BACC7	B7HLJ1	BCAH187_A3906	rpmB	50S ribosomal protein L28	0.0639243	0.071219	0.0808594	0.0816985	0.0633649	0.0579203	0.0424967	0.0460767	0.0306568	0.0457299	0.0420583	0.0292441	0.0159102	0.0153018	0	0.0148245	0.0157157	0	0.0316327	0.0305188	0.0466462	0.0144936	0.0163614	0.0141994	0	0	0.0164727	0.0163488	0.0147365	0
sp|B7HLJ7.1|RLMN_BACC7	B7HLJ7	BCAH187_A3912	rlmN	Probable dual-specificity RNA methyltransferase RlmN (EC 2.1.1.192) (23S rRNA (adenine(2503)-C(2))-methyltransferase) (23S rRNA m2A2503 methyltransferase) (Ribosomal RNA large subunit methyltransferase N) (tRNA (adenine(37)-C(2))-methyltransferase) (tRNA m2A37 methyltransferase)	0	0	0	0	0	0	0.0141615	0.0127954	0.015324	0.0203185	0.0140154	0.0121815	0	0	0	0	0	0	0	0	0	0	0	0	0	0	0	0	0	0
sp|B7HLJ9.1|FMT_BACC7	B7HLJ9	BCAH187_A3914	fmt	Methionyl-tRNA formyltransferase (EC 2.1.2.9)	0	0	0	0	0	0	0.0197718	0.0153124	0.0183384	0.0121577	0.0223632	0.0174934	0.0253793	0.0213577	0.0130359	0.0266034	0.025069	0.0124639	0.0063074	0.00608529	0.00620067	0.0057799	0	0.00283129	0.00970631	0.0163858	0.00985369	0.0130394	0.0205687	0.00627232
sp|B7HLK3.1|RPOZ_BACC7	B7HLK3	BCAH187_A3918	rpoZ	DNA-directed RNA polymerase subunit omega (RNAP omega subunit) (EC 2.7.7.6) (RNA polymerase omega subunit) (Transcriptase subunit omega)	0.85638	0.826893	0.986967	0.846412	0.735702	0.74146	0.113864	0.109739	0.123211	0.0680704	0.137731	0.0914148	0.0142097	0.0683316	0.0291949	0.0397203	0.0701799	0.0558275	0.0706295	0.0681424	0.0694343	0.14239	0.204577	0.0760907	0.0724601	0.0587157	0.0441362	0.0584056	0.0526459	0.0702367
sp|B7HLK5.1|Y3920_BACC7	B7HLK5	BCAH187_A3920		Putative regulatory protein BCAH187_A3920	0.183239	0.136099	0.077261	0.128804	0.181635	0.138357	0.0609083	0.0660393	0.0659081	0.0655422	0.0803732	0.0733496	0.0798113	0.0548281	0.046851	0.11686	0.0675733	0.0783913	0.0566719	0.043741	0.0445703	0.0623187	0.0351748	0.0712295	0.0697688	0.0706686	0.0472188	0.0351477	0.0528027	0.0788993
sp|B7HLL7.1|PYRF_BACC7	B7HLL7	BCAH187_A3932	pyrF	Orotidine 5'-phosphate decarboxylase (EC 4.1.1.23) (OMP decarboxylase) (OMPDCase) (OMPdecase)	0.0112616	0.0125467	0.00712251	0.0129536	0.0167445	0.0102038	0.0299467	0.00811735	0.0162024	0.0281968	0.025933	0.0309117	0.0336348	0.0444794	0.0302336	0.0352572	0.0332236	0.0371659	0.0417956	0.0443562	0.0328707	0.0459601	0.030265	0.0450273	0.0557425	0.0434319	0.0478829	0.0475228	0.038942	0.0498757
sp|B7HLL9.1|PYRK_BACC7	B7HLL9	BCAH187_A3934	pyrK	Dihydroorotate dehydrogenase B (NAD(+)), electron transfer subunit (Dihydroorotate oxidase B, electron transfer subunit)	0	0	0	0	0	0	0.00344869	0.00747841	0.00373178	0.00371106	0.0034131	0.00355982	0.00387342	0	0	0	0	0	0	0	0	0	0	0	0	0	0	0	0	0.00382916
sp|B7HLM0.1|CARB_BACC7	B7HLM0	BCAH187_A3935	carB	Carbamoyl-phosphate synthase large chain (EC 6.3.5.5) (Carbamoyl-phosphate synthetase ammonia chain)	0	0.00138574	0	0	0.00184938	0.00112698	0.0694579	0.0726194	0.0805279	0.0694034	0.0597394	0.0631608	0.0287902	0.0214368	0.0267137	0.0285564	0.0311903	0.0255414	0.0101556	0.00712583	0.0127066	0.00761424	0.0114606	0.011604	0.011366	0.0268627	0.0173079	0.00954317	0.00946226	0.0284612
sp|B7HLM2.1|PYRC_BACC7	B7HLM2	BCAH187_A3937	pyrC	Dihydroorotase (DHOase) (EC 3.5.2.3)	0	0	0	0	0.00235356	0.00286845	0.0547198	0.04792	0.0501021	0.0611476	0.0562381	0.0521383	0.0260019	0.0250076	0.0194265	0.0220251	0.0233491	0.0208958	0.0140992	0.0113356	0.00924042	0.00861337	0.00486168	0.0189867	0.0120539	0.0122093	0.0146843	0.0121448	0.0197049	0.0163576
sp|B7HLM3.1|PYRB_BACC7	B7HLM3	BCAH187_A3938	pyrB	Aspartate carbamoyltransferase (EC 2.1.3.2) (Aspartate transcarbamylase) (ATCase)	0	0	0	0	0	0	0	0	0.00305631	0.0121574	0.00838596	0.00874644	0.00634464	0.00305101	0.00325888	0.0059117	0.00626707	0	0.00630722	0	0.00310024	0	0	0.00566242	0.00647069	0.00983121	0.0131379	0	0.0058766	0.00627214
sp|B7HLM5.1|PYRR_BACC7	B7HLM5	BCAH187_A3942	pyrR	Bifunctional protein PyrR [Includes: Pyrimidine operon regulatory protein; Uracil phosphoribosyltransferase (UPRTase) (EC 2.4.2.9)]	0	0.00805289	0	0.0055427	0.00537361	0.00654918	0.0336364	0.03647	0.0207986	0.0155123	0.0285337	0.0396804	0.118734	0.129765	0.144151	0.125718	0.122613	0.121922	0.123399	0.12423	0.142408	0.137661	0.155401	0.13005	0.14311	0.13938	0.139695	0.166373	0.139968	0.149389
sp|B7HLM9.1|SYI_BACC7	B7HLM9	BCAH187_A3947	ileS	Isoleucine--tRNA ligase (EC 6.1.1.5) (Isoleucyl-tRNA synthetase) (IleRS)	0	0	0	0	0	0	0.127575	0.151544	0.160379	0.142328	0.11419	0.130718	0.0410898	0.0496514	0.0465403	0.0638099	0.048913	0.050707	0.00418948	0.0121259	0.0102965	0.00671843	0.0108346	0.0141044	0.00967064	0.0195907	0.0174533	0.00541313	0.00487931	0.0270802
sp|B7HM19.1|SEPF_BACC7	B7HM19	BCAH187_A3951	sepF	Cell division protein SepF	0.0249432	0.00926319	0	0.0382544	0.055631	0.0376674	0.099493	0.101881	0.101679	0.11301	0.109407	0.119816	0.124163	0.113444	0.108418	0.104121	0.0919835	0.10366	0.129602	0.119084	0.115275	0.130074	0.134068	0.127434	0.126629	0.115436	0.102842	0.121206	0.109253	0.116607
sp|B7HM33.1|MURD_BACC7	B7HM33	BCAH187_A3965	murD	UDP-N-acetylmuramoylalanine--D-glutamate ligase (EC 6.3.2.9) (D-glutamic acid-adding enzyme) (UDP-N-acetylmuramoyl-L-alanyl-D-glutamate synthetase)	0	0	0	0	0	0	0.0281192	0.0413766	0.0369476	0.0324199	0.0337925	0.0352451	0.00225588	0	0.00463488	0.0042039	0	0	0	0	0	0	0	0	0.0023007	0	0	0	0	0.00446021
sp|B7HM39.1|RSMH_BACC7	B7HM39	BCAH187_A3971	rsmH	Ribosomal RNA small subunit methyltransferase H (EC 2.1.1.199) (16S rRNA m(4)C1402 methyltransferase) (rRNA (cytosine-N(4)-)-methyltransferase RsmH)	0	0	0	0	0	0	0.0421169	0.0517535	0.0516507	0.0543854	0.0500188	0.0289827	0.00946079	0.003033	0.00323965	0.00881522	0.00623008	0.00929246	0.00627	0.0030246	0.0061639	0.00287281	0.00324302	0.0084435	0.0064325	0.00651546	0.00653017	0.00324053	0.00292096	0.00935268
sp|B7HM40.1|BSHC_BACC7	B7HM40	BCAH187_A3972	bshC	Putative cysteine ligase BshC (EC 6.-.-.-)	0	0	0	0	0	0	0.0201948	0.026949	0.0201716	0.0217312	0.0153742	0.0128281	0	0	0	0	0	0	0	0	0	0	0	0	0	0	0	0	0	0
sp|B7HM42.1|Y3974_BACC7	B7HM42	BCAH187_A3974		Uncharacterized N-acetyltransferase BCAH187_A3974 (EC 2.3.1.-)	0	0	0	0	0	0	0.0164146	0.00593246	0.0118414	0.0176634	0.0108302	0.00564785	0	0	0	0	0	0	0.00610916	0.00589403	0.00600578	0	0	0	0	0.00634833	0.00636266	0	0	0.00607518
sp|B7HM44.1|RL32_BACC7	B7HM44	BCAH187_A3976	rpmF	50S ribosomal protein L32	0.369211	0.385635	0.262701	0.212342	0.25733	0.146359	0.245451	0.216229	0.232399	0.165078	0.197371	0.19002	0.18953	0.115998	0.159302	0.22476	0.136155	0.203081	0.171284	0.34703	0.387287	0.156959	0.141749	0.246037	0.105434	0.142392	0.196231	0.0708199	0.0638359	0.153298
sp|B7HMD4.1|Y4068_BACC7	B7HMD4	BCAH187_A4068		UPF0358 protein BCAH187_A4068	0.123626	0.0918223	0.104252	0.1264	0.142968	0.0871224	0.0365272	0.0297032	0.0197628	0.0196531	0.0361503	0.0282782	0.0102565	0.0197285	0.0105363	0.0095566	0.0101311	0.010074	0.0305879	0.0491847	0.0400938	0.0654028	0.0632838	0.0640753	0.0313807	0.0423806	0.0318572	0.0316176	0.0569991	0.0506963
sp|B7HME6.1|Y4080_BACC7	B7HME6	BCAH187_A4080		UPF0223 protein BCAH187_A4080	0.0409795	0.0304373	0.0172787	0.0628488	0.0507762	0.0371306	0.0181621	0	0.00982647	0	0.00898734	0.00937367	0	0	0	0	0	0	0	0	0	0.00929132	0	0	0	0	0	0	0	0
sp|B7HMI7.1|ASNA_BACC7	B7HMI7	BCAH187_A1928	asnA	Aspartate--ammonia ligase (EC 6.3.1.1) (Asparagine synthetase A)	0	0	0	0	0	0	0.0386085	0.0474424	0.044563	0.0470853	0.0433049	0.034539	0.0115636	0.00278035	0.00593957	0.0107745	0.00856667	0.00283946	0	0	0	0	0	0	0	0.00298636	0.00897931	0	0	0.00285787
sp|B7HMM7.1|ILVD_BACC7	B7HMM7	BCAH187_A1969	ilvD	Dihydroxy-acid dehydratase (DAD) (EC 4.2.1.9)	0	0	0	0	0	0	0.00163527	0.00177303	0	0	0.0032368	0.00337594	0	0	0	0	0	0	0	0	0	0	0	0	0	0	0	0	0	0
sp|B7HMN9.1|MTAD_BACC7	B7HMN9	BCAH187_A1981	mtaD	5-methylthioadenosine/S-adenosylhomocysteine deaminase (MTA/SAH deaminase) (EC 3.5.4.28) (EC 3.5.4.31)	0	0	0	0	0	0	0	0	0.00220392	0	0.00201572	0	0.00686272	0.0022001	0.00939999	0.00639444	0.00451921	0.00449374	0.00909633	0.00658201	0.011178	0.00833558	0	0.010208	0.00466604	0.0118156	0.00710534	0.00940253	0.00635646	0.0067843
sp|B7HMP7.1|Y1989_BACC7	B7HMP7	BCAH187_A1989	trhO	tRNA uridine(34) hydroxylase (EC 1.14.-.-) (tRNA hydroxylation protein O)	0	0	0	0	0	0.00364037	0.0320518	0.0260639	0.0231219	0.0373644	0.0370079	0.0330846	0.0419991	0.0461635	0.0338998	0.0419285	0.0385224	0.0471449	0.0387692	0.0402812	0.0381131	0.0437253	0.027765	0.0428378	0.039774	0.018594	0.018636	0.0369916	0.0333436	0.0355879
sp|B7HMQ9.1|DEOC_BACC7	B7HMQ9	BCAH187_A2002	deoC	Deoxyribose-phosphate aldolase (DERA) (EC 4.1.2.4) (2-deoxy-D-ribose 5-phosphate aldolase) (Phosphodeoxyriboaldolase) (Deoxyriboaldolase)	0	0	0	0	0	0	0.0543928	0.0272192	0.0407477	0.0540286	0.0662543	0.0475078	0.0375949	0.0451966	0.0434484	0.0306509	0.0371353	0.0323103	0.0654031	0.112679	0.110222	0.0642142	0.0869872	0.0964633	0.05272	0.111654	0.116772	0.0482891	0.0652905	0.116142
sp|B7HMU7.1|Y4096_BACC7	B7HMU7	BCAH187_A4096	rpoY	DNA-directed RNA polymerase subunit epsilon (RNAP epsilon subunit) (EC 2.7.7.6) (RNA polymerase epsilon subunit) (Transcriptase subunit epsilon)	0.23254	0.19929	0.226266	0.342922	0.345759	0.27553	0.0832421	0.0644675	0.0772073	0.0767787	0.0941523	0.0736496	0.0267126	0.0513822	0.0548831	0.0622246	0.0791581	0.0787119	0.0663877	0.0768599	0.0783171	0.0973368	0.0961453	0.0953611	0.0544866	0.0551893	0.0691424	0.0686224	0.0865971	0.0792221
sp|B7HMV1.1|DAPEL_BACC7	B7HMV1	BCAH187_A4100		N-acetyldiaminopimelate deacetylase (EC 3.5.1.47)	0	0	0	0	0	0	0	0.00507114	0	0.0100659	0.00462888	0.00241393	0	0	0	0	0	0	0	0	0	0	0	0	0	0	0	0	0	0
sp|B7HMV2.1|DAPH_BACC7	B7HMV2	BCAH187_A4101	dapH	2,3,4,5-tetrahydropyridine-2,6-dicarboxylate N-acetyltransferase (EC 2.3.1.89) (Tetrahydrodipicolinate N-acetyltransferase) (THP acetyltransferase) (Tetrahydropicolinate acetylase)	0.0057395	0.00639447	0	0.0220062	0.0128009	0.0468039	0.198412	0.186167	0.177539	0.16013	0.188812	0.244191	0.209991	0.272029	0.228929	0.219621	0.224357	0.227301	0.285438	0.291827	0.259667	0.26547	0.282052	0.313628	0.31906	0.327602	0.297282	0.317064	0.289766	0.300796
sp|B7HMX7.1|METE_BACC7	B7HMX7	BCAH187_A4127	metE	5-methyltetrahydropteroyltriglutamate--homocysteine methyltransferase (EC 2.1.1.14) (Cobalamin-independent methionine synthase) (Methionine synthase, vitamin-B12 independent isozyme)	0	0	0	0.00129517	0.00125566	0.00153036	0.152706	0.209398	0.181037	0.195739	0.160021	0.164581	0.0844956	0.0788386	0.0712548	0.0787299	0.094674	0.0792761	0.0376107	0.0374958	0.0480666	0.0264233	0.0337191	0.0326402	0.0360131	0.0495053	0.0587571	0.0336932	0.036211	0.0411417
sp|B7HN14.1|MTNW_BACC7	B7HN14	BCAH187_A4167	mtnW	2,3-diketo-5-methylthiopentyl-1-phosphate enolase (DK-MTP-1-P enolase) (EC 5.3.2.5) (RuBisCO-like protein) (RLP)	0	0	0	0	0	0	0.00215623	0.00233788	0.00233323	0.00464056	0.00213399	0	0	0	0	0	0	0	0	0	0	0	0	0	0	0	0	0	0	0
sp|B7HN15.1|MTNX_BACC7	B7HN15	BCAH187_A4168	mtnX	2-hydroxy-3-keto-5-methylthiopentenyl-1-phosphate phosphatase (HK-MTPenyl-1-P phosphatase) (EC 3.1.3.87)	0	0	0	0	0	0	0	0	0	0.00834368	0.00383689	0	0	0	0	0	0	0	0	0	0	0	0	0	0	0	0	0	0	0
sp|B7HN32.1|NAGB_BACC7	B7HN32	BCAH187_A4185	nagB	Glucosamine-6-phosphate deaminase (EC 3.5.99.6) (GlcN6P deaminase) (GNPDA) (Glucosamine-6-phosphate isomerase)	0.0458286	0.10779	0.0322054	0.128857	0.0946409	0.0738209	0.138793	0.110111	0.109892	0.138424	0.150762	0.136277	0.0836465	0.065821	0.0624939	0.0814815	0.0638457	0.0672204	0.0529157	0.0546989	0.0520202	0.0623445	0.0664688	0.0644724	0.0504095	0.047132	0.0472384	0.0351623	0.0316947	0.0488627
sp|B7HN35.1|SCPB_BACC7	B7HN35	BCAH187_A4188	scpB	Segregation and condensation protein B	0	0	0	0	0	0	0.00459738	0	0	0	0.00454995	0.00474553	0	0.0148984	0	0.00481125	0	0.00507172	0.00513314	0.00495238	0	0	0	0.00460837	0	0	0	0	0.00956536	0
sp|B7HN67.1|DEOB_BACC7	B7HN67	BCAH187_A4220	deoB	Phosphopentomutase (EC 5.4.2.7) (Phosphodeoxyribomutase)	0.00334492	0	0	0.00769497	0.00994695	0.00909226	0.0555924	0.0361653	0.0409059	0.0406789	0.0484166	0.0527931	0.039961	0.0504432	0.0410515	0.0395614	0.0394725	0.0466094	0.0868992	0.0934207	0.107396	0.104659	0.0616413	0.0958474	0.101887	0.100621	0.100849	0.0744259	0.0994728	0.111106
sp|B7HND7.1|NADE_BACC7	B7HND7	BCAH187_A2095	nadE	NH(3)-dependent NAD(+) synthetase (EC 6.3.1.5)	0	0.00547334	0	0	0.0036523	0.0267078	0.0685853	0.038952	0.0494768	0.0667743	0.0808067	0.0707954	0.201751	0.20462	0.162037	0.170895	0.177544	0.187352	0.24432	0.221644	0.215091	0.240595	0.2037	0.238985	0.231947	0.208413	0.205085	0.233697	0.200458	0.213951
sp|B7HNI1.1|NAMA_BACC7	B7HNI1	BCAH187_A2139	namA	NADPH dehydrogenase (EC 1.6.99.1)	0	0	0	0	0.00284166	0.00346332	0.0533625	0.0303065	0.0412449	0.0437503	0.0528119	0.0472132	0.0399564	0.0301938	0.0263872	0.0372299	0.0507444	0.0420487	0.0198604	0.019161	0.0111567	0.0103996	0.00586991	0.0229243	0.0261966	0.0235861	0.0413689	0.0322597	0.0422958	0.0310355
sp|B7HNM8.1|RIBBA_BACC7	B7HNM8	BCAH187_A4245	ribBA	Riboflavin biosynthesis protein RibBA [Includes: 3,4-dihydroxy-2-butanone 4-phosphate synthase (DHBP synthase) (EC 4.1.99.12); GTP cyclohydrolase-2 (EC 3.5.4.25) (GTP cyclohydrolase II)]	0	0	0	0	0	0	0.0981656	0.104016	0.0989811	0.0960309	0.0861127	0.0921172	0.0701626	0.0626596	0.0617804	0.0770491	0.0792055	0.0590693	0.0199282	0.0264364	0.0269376	0.0182616	0.00257686	0.0335455	0.0357783	0.051771	0.0441047	0.0360483	0.0440982	0.0346804
sp|B7HNM9.1|RISB_BACC7	B7HNM9	BCAH187_A4246	ribH	6,7-dimethyl-8-ribityllumazine synthase (DMRL synthase) (LS) (Lumazine synthase) (EC 2.5.1.78)	0	0	0	0	0	0	0.0602592	0.0653355	0.0521646	0.0583593	0.0596375	0.0622011	0.00676807	0.0130185	0.0139055	0.00630624	0.00668532	0	0	0	0	0	0	0	0	0	0	0	0.0125376	0.00669073
sp|B7HNN1.1|BIOB_BACC7	B7HNN1	BCAH187_A4248	bioB	Biotin synthase (EC 2.8.1.6)	0	0	0	0	0	0	0.119433	0.132371	0.143596	0.139943	0.131334	0.12876	0.0625994	0.0659395	0.0612454	0.0916581	0.0736121	0.0556299	0.00889004	0.020013	0.0174792	0.0162931	0.00613091	0.0239436	0.0243212	0.0369523	0.0432083	0.0275679	0.0386544	0.0294686
sp|B7HNN4.1|BIOF_BACC7	B7HNN4	BCAH187_A4251	bioF	Putative 8-amino-7-oxononanoate synthase (AONS) (EC 2.3.1.47) (7-keto-8-amino-pelargonic acid synthase) (7-KAP synthase) (8-amino-7-ketopelargonate synthase)	0	0	0	0	0	0	0.00445771	0.00483323	0.00482363	0.00479685	0	0	0	0	0	0	0	0	0	0	0	0	0	0	0	0	0	0	0	0
sp|B7HNS7.1|BUK_BACC7	B7HNS7	BCAH187_A4294	buk	Probable butyrate kinase (BK) (EC 2.7.2.7) (Branched-chain carboxylic acid kinase)	0	0	0	0	0.00274117	0.00334084	0.0833412	0.0930196	0.0875299	0.0896817	0.0946109	0.0936174	0.085346	0.0661955	0.076362	0.0666962	0.0870221	0.0703069	0.0520004	0.0501692	0.0484299	0.0275877	0.0141558	0.0442272	0.0673871	0.0682562	0.0712607	0.0650667	0.0637501	0.0707626
[truncated: 211 more rows]
