# Supplementary material for: Dynamic Profile of S-Layer Proteins Controls Surface Properties of Emetic Bacillus cereus AH187 Strain
Source: Front Microbiol. 2022 Jun 29;13:937862. doi: 10.3389/fmicb.2022.937862 (PMC9277125; doi:10.3389/fmicb.2022.937862)
Supplement: Supplementary file 4 [file Table_4.XLSX]

## Sheet: Surfaceome
Table S4 : Surface-associated proteins in wild-type (WT) and mutant ΔeagΔsl2 strains. The values indicated for each protein at each growth phase correspond to their Normalized Spectral abundance Factors (NSAF). Protein abundance was compared between WT and ∆sl2∆eag mutant strains using the TFold test (Carvalho et al., 2012). A blue PatternLab class indicates a significant difference (Fold-change …
							NSAF (%)
							EE						LE						S						TS1						TS2							Protein abundance comparison betwwen ΔeagΔsl2 and WT cells
							WT			ΔeagΔsl2			WT			ΔeagΔsl2			WT			ΔeagΔsl2			WT			ΔeagΔsl2			WT			ΔeagΔsl2				EE				LE				S
UniProtKB/TrEMBL	Protein name	Uniprot accession name	ORF name	Protein function	Signal peptide	PFAM domains	EE1	EE2	EE3	EE1	EE2	EE3	LE1	LE2	LE3	LE1	LE2	LE3	S1	S2	S3	S1	S2	S3	TS11	TS12	TS13	TS11	TS12	TS13	TS21	TS22	TS23	TS21	TS22	TS23		Tfold	LOG2(Tfold)*sign	p value	PatternLab Class	Tfold	LOG2(Tfold)*sign	p value	PatternLab Class	Tfold	LOG2(Tfold)*sign	p value	PatternLab Class
ACJ77856.1	EA1	B7HXP5	BCAH187_A1065	S-layer protein EA1	SIGNAL 1..29; /evidence="ECO:0000256|SAM:SignalP"	PF00395;	0.12899	0.255085	0.181518	0	0	0	0.0964713	0.117382	0.208781	0	0	0	0.427391	0.582413	0.742062	0	0	0	2.00826	1.15352	1.50247	0	0.00123806	0.00752125	2.19169	1.23621	1.31878	0.00865973	0	0		-116.681	-6.86642	0.0393247	Blue	-124.102	-6.95538	0.0494085	Blue	-488.531	-8.93231	0.0234442	Blue
ACJ77291.1	Sap	B7HXP4	BCAH187_A1064	Crystal protein	SIGNAL 1..29; /evidence="ECO:0000256|SAM:SignalP"	PF00395;	3.29914	3.56117	8.22277	0.0490738	0.00500808	0.00152592	0.865438	0.991754	1.60037	0	0	0	0.645082	0.759493	1.16906	0	0	0	0.69878	0.588544	0.765605	0	0	0	0.66431	0.549473	0.609301	0	0	0		-201.316	-7.65332	0.0542158	Blue	-966.606	-9.91678	0.0318493	Blue	-686.27	-9.42263	0.0322233	Blue
ABK00695.1		A1BYS3	BCAH187_per270_0135	Ribonuclease	SIGNAL 1..26; /evidence="ECO:0000256|SAM:SignalP"	PF01473;PF14449;PF00545;PF00395;	0.0195742	0.0397674	0	0.0158931	0.0479367	0.0166925	0	0	0	0	0	0	0	0	0	0	0	0	0	0	0	0	0	0	0	0	0	0	0	0		1.45409	0.54012	0.591117	Red	1	0	Abs	Abs	1	0	Abs	Abs
ACJ77411.1	BslF	B7HZQ3	BCAH187_A1285	Putative S-layer protein	SIGNAL 1..21; /evidence="ECO:0000256|SAM:SignalP"	PF00395;	1.28259	1.09553	0.988879	1.27391	1.70272	1.59931	0.00812061	0.00880469	0.0087872	0.00436921	0.00401841	0.0125734	0.00456036	0.00438597	0.00468481	0.00849836	0.00450461	0.00447922	0	0	0	0	0	0.00407	0.00465097	0	0.00472159	0.00468607	0.0126718	0.00450825		1.53279	0.616165	0.0426858	Blue	-1.11322	-0.154733	0.700733	Red	1.16125	0.215675	0.405397	Red
ACJ77668.1	BslN	B7HTQ8	BCAH187_A4937	Putative S-layer protein	SIGNAL 1..26; /evidence="ECO:0000256|SAM:SignalP"	PF05901;PF00395;	0.00483998	0.0053923	0.0244888	0.0111343	0.00719645	0.00877079	0.00321761	0.00348867	0.00348173	0.0034624	0.00318441	0.0033213	0.00361389	0.00347569	0.0037125	0.00336729	0.00713941	0.00354959	0	0	0.00353178	0.00329212	0.00743273	0	0.00368569	0.00373322	0	0.00742701	0.0167365	0.00357259		-1.02204	-0.0314538	0.956098	Red	1.0058	0.00834169	0.525149	Red	1.16636	0.222013	0.424424	Red
ACJ77785.1		B7HTS5	BCAH187_A4955	S-layer domain protein	SIGNAL 1..27; /evidence="ECO:0000256|SAM:SignalP"	PF13529;PF00395;	0.0126356	0.0125133	0	0.0010766	0.012525	0.00763254	0	0	0	0	0	0	0	0	0	0	0	0	0	0	0	0	0	0	0	0	0	0	0.000970964	0		-1.10033	-0.137939	0.880548	Red	1	0	Abs	Abs	1	0	Abs	Abs
ACJ78145.1	BslC	B7HYP2	BCAH187_A1144	S-layer protein	SIGNAL 1..29; /evidence="ECO:0000256|SAM:SignalP"	PF00395;PF01841;	0.33483	0.365374	0.153749	0.265551	0.349518	0.199484	0.0228693	0.0231428	0.0346452	0.0311716	0.0286689	0.0267537	0.00171239	0	0	0	0.00169145	0	0.00170229	0	0.00167348	0	0.00352189	0	0.00174641	0	0	0.00703837	0.00793034	0.00338564		1.06796	0.0948632	0.847768	Red	1.10589	0.145213	0.487977	Red	1.00118	0.00169646	0.997503	Red
ACJ78442.1	BslK	B7HZM0	BCAH187_A1252	Putative S-layer protein		PF05031;PF00395;	0.0156214	0.00435101	0.0246998	0.0239579	0.0261304	0.0283083	0	0	0	0	0	0	0	0	0	0	0	0	0	0	0	0	0	0	0	0	0	0.0509388	0.108036	0		1.84459	0.883297	0.0923742	Green	1	0	Abs	Abs	1	0	Abs	Abs
ACJ79044.1	BslQ	B7HXU0	BCAH187_A3303	Autolysin (Cell wall hydrolase)	SIGNAL 1..25; /evidence="ECO:0000256|SAM:SignalP"	PF01510;PF08239;PF00395;	0.0559263	0.0423697	0.0735723	0.0566096	0.0582088	0.0425658	0.00446156	0.00967482	0.00804633	0.00320066	0.00294369	0.00307022	0.00501104	0.00803237	0.0137274	0.0108946	0.00989956	0.0147657	0.00332099	0.00160202	0.0016324	0.00760813	0.00343543	0.00894445	0.00851767	0.00345101	0.0017294	0.0120147	0.012377	0.00825631		1.06945	0.0968722	0.700095	Red	-1.87751	-0.908821	0.101028	Green	1.31178	0.391526	0.345864	Red
ACJ79198.1	BslE	B7HZQ2	BCAH187_A1284	Putative S-layer protein	SIGNAL 1..29; /evidence="ECO:0000256|SAM:SignalP"	PF00395;	0.017752	0.0263704	0.01497	0.022688	0.0219959	0.0268079	0.00786768	0.00426523	0	0.00846625	0.0116798	0.00812121	0.00883665	0.0127481	0.0136167	0.0164673	0.0174572	0.0130191	0.00439227	0.0084752	0.00863589	0.0120748	0	0.0197162	0.0495672	0.0136927	0.0182981	0.0862623	0.0900326	0.0218392		1.28044	0.356639	0.216864	Red	1.67851	0.747182	0.124345	Green	1.26884	0.34351	0.0934948	Red
ACJ79285.1	BslI	B7HXU4	BCAH187_A3307	S-layer domain protein	SIGNAL 1..31; /evidence="ECO:0000256|SAM:SignalP"	PF00395;	0.0291271	0.0365074	0.0184218	0.0418792	0.0460152	0.0428861	0.00484092	0.0104974	0.00261915	0.0104184	0.00958194	0.00999383	0	0.0026146	0.00279274	0	0	0	0	0	0	0	0	0	0.00554514	0	0	0.005587	0.00755404	0.00268749		1.66179	0.732735	0.0690156	Green	1.50956	0.59413	0.198049	Green	-1.66883	-0.738841	0.183749	Green
ACJ80077.1	BslT	B7HMJ6	BCAH187_A1938	N-acetylmuramoyl-L-alanine amidase, family 3	SIGNAL 1..24; /evidence="ECO:0000256|SAM:SignalP"	PF01520;PF00395;	0.438579	0.427097	0.768458	0.480807	0.410589	0.553397	0.151183	0.182652	0.175278	0.167333	0.153898	0.196183	0.271683	0.303288	0.304016	0.287048	0.268362	0.273997	0.361716	0.341998	0.293958	0.37345	0.359212	0.303087	0.32656	0.255596	0.281288	0.398818	0.375215	0.285365		1.0356	0.0504636	0.824722	Red	1.05211	0.0732796	0.598029	Red	-1.02944	-0.041864	0.589698	Red
ACJ80398.1	BslH	B7HYP7	BCAH187_A1149	S-layer domain protein	SIGNAL 1..26; /evidence="ECO:0000256|SAM:SignalP"	PF00395;	0.277959	0.301838	0.480664	0.318372	0.311275	0.360244	0.0304079	0.0304334	0.0404972	0.0276873	0.0416688	0.04346	0.0131357	0.0252668	0.0242895	0.019583	0.0285453	0.012902	0.0104466	0.00755905	0.00256746	0.0191459	0.0108066	0.0140679	0.00803802	0.00814168	0.00544004	0.0296952	0.0316335	0.0129856		1.09114	0.125834	0.476958	Red	1.14637	0.197078	0.46291	Red	-1.00373	-0.00537693	0.988975	Red
ACJ80430.1	BslR	B7HKM1	BCAH187_A3716	Autolysin (Cell wall hydrolase)	SIGNAL 1..26; /evidence="ECO:0000256|SAM:SignalP"	PF01510;PF00395;	0.670181	0.592709	0.83025	0.60575	0.652332	0.753306	0.130139	0.131142	0.119284	0.110385	0.11819	0.173843	0.180559	0.248078	0.256148	0.205091	0.202132	0.270242	0.341894	0.308414	0.300817	0.391625	0.601247	0.283921	0.359524	0.294881	0.275963	0.475327	0.498533	0.377391		1.10717	0.14688	0.187812	Red	1.09332	0.128719	0.641157	Red	1.01874	0.0267821	0.907789	Red
ACJ80558.1		B7HWK4	BCAH187_A3133	S-layer domain protein	SIGNAL 1..25; /evidence="ECO:0000256|SAM:SignalP"	PF13529;PF00395;	0.11149	0.112035	0.0193565	0.0704065	0.139768	0.0792299	0.00145329	0.00315144	0.00629036	0.00469158	0.0028766	0.00450038	0	0	0	0	0	0	0	0	0	0	0	0	0	0	0	0	0	0		1.29319	0.370936	0.584554	Red	1.10977	0.150264	0.730692	Red	1	0	Abs	Abs
ACJ80943.1	BslL	B7HK52	BCAH187_A1485	Putative internalin		PF12799;PF05031;PF00395;	0.0033969	0.00189227	0	0.00390728	0.00378808	0.00461678	0	0	0	0	0	0.00116551	0	0	0	0	0	0	0	0	0.00123938	0.00115527	0	0.00113182	0.00129338	0.00131007	0.00131302	0.0573385	0.276039	0		1.77291	0.826121	0.119653	Green	1.33948	0.421674	0.42265	Red	1	0	Abs	Abs
ACJ81108.1	BslJ	B7I089	BCAH187_A3667	Putative S-layer protein		PF16103;PF00395;	0.0078365	0.00873077	0.00660839	0.00801236	0.00194198	0.0118341	0	0	0	0	0	0	0	0	0	0	0	0	0	0	0	0	0	0	0	0	0	0.0020042	0.00180655	0		1.03806	0.0538883	0.912348	Red	1	0	Abs	Abs	1	0	Abs	Abs
ACJ82032.1	BslO	B7HMJ7	BCAH187_A1939	N-acetylmuramoyl-L-alanine amidase, family 4	SIGNAL 1..26; /evidence="ECO:0000256|SAM:SignalP"	PF01832;PF00395;	0.666052	0.644996	0.607883	0.607727	0.645598	0.659515	0.0504444	0.0425397	0.0566069	0.0643345	0.0628672	0.0501415	0.0125905	0.0161453	0.0150897	0.0195522	0.016582	0.0144275	0.00208604	0.00201258	0.00615221	0.00573472	0.00431583	0.00374555	0.0256812	0.0108385	0.00869038	0.0301876	0.0369286	0.014521		1.13476	0.182382	0.281399	Red	1.21552	0.28158	0.132258	Red	1.16304	0.217904	0.232756	Red
ACJ82195.1	BslP	B7HXN1	BCAH187_A1050	Autolysin (Cell wall hydrolase)	SIGNAL 1..26; /evidence="ECO:0000256|SAM:SignalP"	PF01510;PF00395;	0.106142	0.0905775	0.0971251	0.107369	0.10913	0.0838951	0.004504	0.00651123	0.00324915	0.00323111	0.00445753	0.00309943	0	0	0	0	0	0	0	0	0	0	0	0	0	0	0	0	0	0		1.17016	0.226704	0.351233	Red	-1.19439	-0.256278	0.39841	Red	1	0	Abs	Abs
ACJ82280.1	BslM	B7HUB3	BCAH187_A2853	Putative S-layer protein	SIGNAL 1..25; /evidence="ECO:0000256|SAM:SignalP"	PF00753;PF00395;	0.0731259	0.0879884	0.122098	0.114394	0.093507	0.124565	0.00777824	0.0105419	0.00420836	0.004185	0.00962248	0.0160578	0.00873619	0.0105026	0.0157055	0.0162801	0.0151014	0.0128711	0.00868467	0.00209471	0.00426886	0.00994794	0.00449196	0.00584762	0.0133646	0.0112808	0.00904505	0.026931	0.0222523	0.0194318		1.3573	0.440744	0.047067	Orange	1.29632	0.374421	0.536295	Red	1.25538	0.328118	0.226883	Red
ACJ82450.1	BslS	B7HYH7	BCAH187_A1079	Surface-layer N-acetylmuramoyl-L-alanine amidase (EC 3.5.1.28)	SIGNAL 1..24; /evidence="ECO:0000256|SAM:SignalP"	PF01520;PF00395;	0.908953	0.899531	1.20757	0.899498	0.906033	0.950109	0.195797	0.19033	0.219175	0.210693	0.198788	0.209076	0.111851	0.0984577	0.124641	0.113051	0.104866	0.113585	0.0452305	0.0327283	0.0407597	0.0362668	0.0253441	0.0456823	0.0792715	0.0685435	0.0628099	0.0759737	0.110624	0.0543496		1.05847	0.0819836	0.236002	Red	1.05611	0.0787623	0.275164	Red	1.01957	0.0279581	0.801588	Red
ACJ80334.1	BslD	B7HZQ0	BCAH187_A1282	Putative S-layer protein	SIGNAL 1..29; /evidence="ECO:0000256|SAM:SignalP"	PF00395;	0.106487	0.118638	0.134697	0.154241	0.114351	0.134007	0.0589934	0.0895483	0.0553245	0.0761779	0.0583847	0.0690137	0.101597	0.0764702	0.090756	0.0782011	0.0698121	0.078096	0.0307385	0.0254195	0.0215845	0.0241438	0.0272551	0.0236537	0.0765854	0.0456312	0.0411608	0.0817025	0.0777367	0.0480347		1.28143	0.357753	0.164207	Red	1.03035	0.0431371	0.86091	Red	-1.14484	-0.19515	0.21606	Red
ABK00649.1		A1BYN6	BCAH187_per270_0095	Surface layer domain protein		PF00395;	0.494144	0.580382	0.930052	0.552409	0.482444	0.539437	0.043537	0.0472046	0.0663834	0.0596263	0.0705073	0.0694526	0.0533443	0.0555798	0.0684999	0.0455623	0.0636696	0.0589446	0.0508201	0.0468988	0.0456158	0.0526442	0.0639998	0.049592	0.0498704	0.0459215	0.0391214	0.0753703	0.072055	0.0417483		-1.08171	-0.113309	0.616286	Red	1.30714	0.386412	0.105312	Red	-1.02496	-0.0355621	0.842222	Red
ABK00710.1		A1BYI0	BcAH187_pCER270_0038	Neutral metalloproteinase (EC 3.4.24.-)	SIGNAL 1..24; /evidence="ECO:0000256|RuleBase:RU366073"	PF07504;PF01447;PF02868;	0.00238461	0.00531346	0.0271471	0.00914295	0.00531842	0.0194457	0.0269498	0.0481272	0.0360237	0.0255883	0.0313785	0.0327273	0.0462936	0.0547979	0.0384113	0.0481118	0.0439689	0.0454699	0.0371705	0.0375692	0.0382815	0.0486597	0.0567614	0.0381377	0.0453974	0.0367863	0.031339	0.0548881	0.0544228	0.0457646		1.1611	0.215487	0.805063	Red	-1.18079	-0.239752	0.41858	Red	1.01369	0.0196138	0.909296	Red
ABK00734.1		A1BYM7	BcAH187_pCER270_0086	Bacillus plasmid replication protein, RepX (Plasmid replication protein RepX) (Tubulin/FtsZ family GTPase domain protein)	SIGNAL 1..31; /evidence="ECO:0000256|SAM:SignalP"	PF00091;	0	0	0	0	0	0	0.0261692	0.0392867	0.0196043	0.0303263	0.0298837	0.035324	0.0859155	0.0695832	0.0650336	0.0695197	0.0692321	0.0666212	0.0269712	0.0346953	0.0397722	0.0247155	0.0209254	0.0383386	0.0507288	0.063061	0.0608625	0.0580815	0.0670127	0.0491722		1	0	Abs	Abs	1.15064	0.202442	0.511391	Red	-1.04153	-0.0587099	0.669778	Red
ACJ77337.1		B7HY44	BCAH187_A5462	Stage II sporulation protein D	SIGNAL 1..32; /evidence="ECO:0000256|SAM:SignalP"	PF08486;	0	0	0	0	0	0	0	0	0	0	0	0	0	0	0	0	0	0	0	0	0	0	0	0	0	0	0	0.0060677	0	0		1	0	Abs	Abs	1	0	Abs	Abs	1	0	Abs	Abs
ACJ77383.1		B7HYP3	BCAH187_A1145	Uncharacterized protein	SIGNAL 1..32; /evidence="ECO:0000256|SAM:SignalP"		0	0	0	0	0	0	0	0	0	0	0	0	0	0	0	0	0	0	0	0	0	0	0	0	0	0	0	0	0.00540038	0		1	0	Abs	Abs	1	0	Abs	Abs	1	0	Abs	Abs
ACJ77410.1		B7HNA1	BCAH187_A2059	Putative cell wall peptidase, NlpC/P60 family	SIGNAL 1..26; /evidence="ECO:0000256|SAM:SignalP"	PF00877;PF08239;	0.685031	0.811135	0.93349	0.70548	0.688878	0.956524	0.530209	0.58203	0.552306	0.520831	0.483369	0.492792	0.57327	0.546595	0.586375	0.513431	0.573583	0.5388	0.567433	0.500053	0.48297	0.515475	0.579362	0.535886	0.59978	0.615173	0.544928	0.672863	0.716365	0.559391		1.11211	0.153301	0.31026	Red	-1.07534	-0.104796	0.0402505	Orange	-1.01984	-0.0283427	0.535671	Red
ACJ77421.1		B7HQP5	BCAH187_A4622	Germination protein gerM	SIGNAL 1..30; /evidence="ECO:0000256|SAM:SignalP"	PF10646;	0	0	0	0	0	0	0	0	0	0	0	0	0.00284893	0	0	0	0.0028141	0	0	0.0027324	0.0027842	0	0	0	0	0	0.00294965	0	0.00263877	0		1	0	Abs	Abs	1	0	Abs	Abs	1.00118	0.00169646	0.997503	Red
ACJ77477.1		B7HZJ2	BCAH187_A1224	Putative lipoprotein	SIGNAL 1..23; /evidence="ECO:0000256|SAM:SignalP"		0	0	0	0	0.00311211	0.00379294	0.0306121	0.0452603	0.033125	0.0299464	0.0165252	0.0517068	0.18754	0.168343	0.154126	0.157268	0.179072	0.178063	0.310723	0.272801	0.287137	0.222094	0.186429	0.220376	0.207204	0.20019	0.258893	0.134896	0.115803	0.194666		1.606	0.68347	0.184835	Green	-1.06495	-0.0907843	0.851327	Red	1.03736	0.0529109	0.610415	Red
ACJ77517.1		B7HTG8	BCAH187_A2787	Neutral metalloproteinase (EC 3.4.24.-)	SIGNAL 1..29; /evidence="ECO:0000256|RuleBase:RU366073"	PF07504;PF01447;PF02868;	0	0.00263694	0.0449082	0.00725988	0.0035192	0.0171563	0.0204552	0.0221783	0.0170263	0.0152386	0.0109007	0.0162418	0.0335779	0.0356933	0.0272323	0.02964	0.0279305	0.027773	0.0316231	0.0406793	0.0259066	0.0386378	0.0508865	0.0268129	0.0324427	0.0292099	0.0219569	0.0272396	0.0245534	0.0227119		-1.27634	-0.352018	0.810953	Red	-1.32741	-0.408618	0.0847281	Red	-1.09347	-0.128909	0.391434	Red
ACJ77539.1		B7HVI8	BCAH187_A3009	Enterotoxin	SIGNAL 1..24; /evidence="ECO:0000256|SAM:SignalP"	PF06725;PF08239;	0.397571	0.404897	0.558432	0.273074	0.340902	0.37349	0.0632386	0.0703239	0.084221	0.0436216	0.0625861	0.0820139	0.0491725	0.0542983	0.0617397	0.0407263	0.0557671	0.0429312	0.0687976	0.0646282	0.0569544	0.0647029	0.0955152	0.0601389	0.057579	0.0526775	0.0433685	0.0542708	0.0641005	0.0576126		-1.19123	-0.252453	0.0747916	Red	-1.10932	-0.149677	0.620318	Red	-1.14799	-0.199105	0.266911	Red
ACJ77638.1		B7HYB8	BCAH187_A5536	Collagen adhesion protein	SIGNAL 1..28; /evidence="ECO:0000256|SAM:SignalP"	PF17961;PF05737;PF17802;	0.000394382	0.000439387	0.000997727	0.000302424	0.000293198	0.00035734	0	0	0	0	0	0	0	0	0	0	0	0	0	0	0	0	0	0	0	0	0	0	0	0		-1.29302	-0.370749	0.255423	Red	1	0	Abs	Abs	1	0	Abs	Abs
ACJ77643.1		B7HT51	BCAH187_A0467	Putative amino acid ABC transporter, amino acid-binding protein	SIGNAL 1..28; /evidence="ECO:0000256|SAM:SignalP"	PF00497;	0	0	0	0	0	0	0	0	0	0	0	0	0.00374036	0	0.00768486	0.00348513	0.0110839	0.0110214	0.0185915	0.0215242	0.0292431	0.0170367	0.0192321	0.0100145	0.0190734	0.0115916	0.0271082	0.0192173	0.0173222	0.00739524		1	0	Abs	Abs	1	0	Abs	Abs	1.66245	0.733312	0.218241	Green
ACJ77666.1		B7HWF0	BCAH187_A0882	Putative ABC transporter, substrate-binding protein	SIGNAL 1..25; /evidence="ECO:0000256|SAM:SignalP"	PF09084;	0	0	0	0.00608261	0.0117941	0.0107807	0.0210931	0.0285875	0.0228245	0.0255351	0.018266	0.0353808	0.0384977	0.0284812	0.0273795	0.0275929	0.0292515	0.0232694	0.0382706	0.0170414	0.0260467	0.0107908	0.0243627	0.0264293	0.0211414	0.0244732	0.0214624	0.015215	0.0027429	0.0204926		3.71723	1.89423	0.0281351	Blue	1.11768	0.160508	0.616841	Red	-1.1306	-0.177093	0.372429	Red
ACJ77673.1		B7HSW6	BCAH187_A0379	Putative lipoprotein	SIGNAL 1..21; /evidence="ECO:0000256|SAM:SignalP"	PF07537;	0	0	0	0	0	0	0.00438482	0.0047542	0.00474475	0.011796	0.00433958	0.0135783	0.017237	0.0142096	0.0101185	0.0137664	0.0170262	0.0169303	0.0318227	0.0212553	0.0216583	0.0201886	0.0126612	0.0153835	0.0326475	0.0254373	0.0229453	0.0227727	0.0136846	0.0194743		1	0	Abs	Abs	1.8039	0.851117	0.194893	Green	1.15417	0.206858	0.354392	Red
ACJ77708.1		B7HN68	BCAH187_A4221	Uncharacterized protein	SIGNAL 1..24; /evidence="ECO:0000256|SAM:SignalP"	PF13115;	0	0.00593428	0	0.00816897	0.00791976	0.0386094	0.014164	0.0153572	0.0229901	0.0228625	0.0140179	0.0255858	0.123291	0.122401	0.126655	0.0926433	0.102141	0.105472	0.256988	0.228866	0.260413	0.177527	0.167686	0.159726	0.19875	0.156121	0.197651	0.118516	0.125247	0.149403		3.43594	1.7807	0.226825	Green	1.19165	0.252966	0.410577	Red	-1.19724	-0.259708	0.0276871	Orange
ACJ77824.1		B7HWA6	BCAH187_A0812	3D domain-containing protein	SIGNAL 1..26; /evidence="ECO:0000256|SAM:SignalP"	PF06725;	0.132273	0.119297	0.147397	0.0917708	0.133457	0.136971	0.150745	0.149824	0.129136	0.119407	0.132613	0.166409	0.235154	0.257824	0.217414	0.230063	0.234602	0.226351	0.345975	0.390176	0.349313	0.347031	0.389334	0.325296	0.347748	0.32794	0.306769	0.258551	0.261368	0.337077		1.03755	0.0531776	0.757489	Red	1.00684	0.0098407	0.959552	Red	1.00049	0.000701708	0.993679	Red
ACJ77839.1		B7HXS3	BCAH187_A3286	Uncharacterized protein	SIGNAL 1..32; /evidence="ECO:0000256|SAM:SignalP"		0	0	0	0	0	0	0	0	0	0	0	0	0	0	0	0	0	0	0	0	0.0040335	0	0.00848862	0	0.00420927	0	0	0.00424104	0	0		1	0	Abs	Abs	1	0	Abs	Abs	1	0	Abs	Abs
ACJ77927.1		B7HUG8	BCAH187_A2908	X-prolyl-dipeptidyl aminopeptidase (EC 3.4.14.11)	SIGNAL 1..28; /evidence="ECO:0000256|SAM:SignalP"	PF02129;PF08530;	0	0	0	0	0	0	0	0	0	0	0	0	0	0	0	0	0	0	0.00330694	0.00159525	0	0.00151519	0.00171045	0	0.00169633	0	0	0.00170913	0.00308117	0.00164428		1	0	Abs	Abs	1	0	Abs	Abs	1	0	Abs	Abs
ACJ77966.1		B7HWB4	BCAH187_A0820	Uncharacterized protein	SIGNAL 1..29; /evidence="ECO:0000256|SAM:SignalP"		0.00787445	0.0058487	0.00996058	0	0.00390277	0.00951314	0.00174497	0.00378394	0.00755285	0.00563319	0.00518091	0.00720482	0.00783952	0.0056548	0.0100668	0.00730459	0.0096796	0.00577503	0.00584497	0.0112783	0.00957677	0.0089269	0.02217	0.00174914	0.00599646	0.00607379	0.00608751	0.00805563	0.00544591	0.00774994		-1.38325	-0.468061	0.43229	Red	1.30979	0.389339	0.367903	Red	-1.0058	-0.00833845	0.974353	Red
ACJ78007.1		B7HLC6	BCAH187_A3839	Lipoprotein, Bmp family	SIGNAL 1..30; /evidence="ECO:0000256|SAM:SignalP"	PF02608;	0.00384916	0.0128652	0.0097378	0.0118066	0.0171697	0.0244135	0.0665318	0.0693621	0.0636863	0.0578256	0.0658454	0.0950896	0.137955	0.138208	0.15353	0.13122	0.144786	0.141147	0.219998	0.192956	0.188188	0.154472	0.165512	0.169292	0.152421	0.166263	0.178541	0.135852	0.133103	0.167632		1.9104	0.933878	0.0605587	Green	1.13027	0.176661	0.542921	Red	-1.00094	-0.00135297	0.983223	Red
ACJ78067.1		B7HKV7	BCAH187_A3802	Putative cell wall hydrolase	SIGNAL 1..28; /evidence="ECO:0000256|SAM:SignalP"	PF07486;PF01476;	0	0	0	0	0	0	0.0168359	0.0109525	0.0182179	0.01087	0.0166622	0.0173784	0.0226912	0.014549	0.0310805	0.017619	0.0261494	0.0185729	0.0150383	0.0145087	0.0110878	0.0103354	0.0272238	0.0101256	0.015428	0.00390675	0.00391557	0.0194306	0.0175144	0.00747731		1	0	Abs	Abs	1.00909	0.0130495	0.960252	Red	-1.05552	-0.0779543	0.810148	Red
ACJ78094.1		B7HV81	BCAH187_A0704	Uncharacterized protein	SIGNAL 1..30; /evidence="ECO:0000256|SAM:SignalP"		0	0	0	0	0	0	0	0	0	0	0	0	0	0	0	0	0	0	0.00357672	0	0	0.016388	0.00739994	0	0.00733885	0	0	0.00739424	0	0.00355683		1	0	Abs	Abs	1	0	Abs	Abs	1	0	Abs	Abs
ACJ78139.1		B7HSL4	BCAH187_A4812	Putative lipoprotein	SIGNAL 1..26; /evidence="ECO:0000256|SAM:SignalP"	PF07537;	0	0	0	0	0	0	0.00259668	0.00281543	0.00280983	0.00279423	0.00256989	0.00268036	0.0174989	0.0196347	0.0209725	0.0190223	0.0201658	0.014323	0.0173957	0.0307691	0.0285022	0.0185977	0.0359902	0.0156173	0.0297443	0.0180767	0.0241567	0.023975	0.0135067	0.0317147		1	0	Abs	Abs	1.0058	0.00834169	0.525149	Red	-1.04914	-0.0692084	0.635024	Red
ACJ78175.1		B7HZK2	BCAH187_A1234	Endonuclease/exonuclease/phosphatase family	SIGNAL 1..26; /evidence="ECO:0000256|SAM:SignalP"	PF03372;	0	0	0	0	0	0	0	0	0	0	0	0	0.00128085	0.00123187	0	0	0	0.00125806	0.0012733	0	0.0025035	0.00350042	0.00263434	0	0	0	0	0.00263231	0.00118636	0		1	0	Abs	Abs	1	0	Abs	Abs	-1.23458	-0.304026	0.543856	Red
ACJ78242.1		B7HVA6	BCAH187_A0729	Putative lipoprotein	SIGNAL 1..28; /evidence="ECO:0000256|SAM:SignalP"	PF18431;	0	0	0	0	0	0	0	0	0	0	0	0	0	0.00552429	0.00590068	0	0	0	0.00571007	0.016527	0.0112269	0.010465	0.0118136	0.0102526	0	0	0	0	0.00532022	0.0113566		1	0	Abs	Abs	1	0	Abs	Abs	-1.66883	-0.738841	0.183749	Green
ACJ78258.1		B7HX98	BCAH187_A5435	Epsx protein	SIGNAL 1..33; /evidence="ECO:0000256|SAM:SignalP"		0	0	0	0	0	0	0	0	0	0	0	0	0	0	0	0	0	0	0	0.0106157	0.00360564	0	0.00379409	0	0	0	0	0	0	0		1	0	Abs	Abs	1	0	Abs	Abs	1	0	Abs	Abs
ACJ78412.1		B7HUF6	BCAH187_A2896	Putative oligopeptide ABC transporter, oligopeptide-binding protein	SIGNAL 1..23; /evidence="ECO:0000256|SAM:SignalP"	PF00496;	0	0	0	0	0	0	0	0	0	0	0	0	0.00177438	0	0.0018228	0.0016533	0.00175269	0.00174281	0.00529175	0.00510541	0.00867034	0.0016164	0.00729879	0.00633435	0.0054289	0.00366594	0.0110227	0.0109398	0.0131479	0.00526232		1	0	Abs	Abs	1	0	Abs	Abs	1.19435	0.256223	0.436618	Red
ACJ78421.1		B7HV61	BCAH187_A0684	Microbial collagenase (EC 3.4.24.3)	SIGNAL 1..30; /evidence="ECO:0000256|SAM:SignalP"	PF18496;PF01752;PF08453;PF04151;	0.00536263	0.00298729	0	0.00411223	0.00398678	0.00728843	0.0106952	0.0115962	0.00964427	0.0115089	0.00970277	0.00367995	0.0090093	0.00385101	0.0061701	0.00279818	0.00692156	0.00294967	0	0	0.00097829	0	0.00102942	0.000893395	0.00102092	0.00103409	0	0.00102863	0.00278156	0		1.64485	0.717956	0.244424	Green	-1.22316	-0.290614	0.4706	Red	-1.37754	-0.462095	0.36696	Red
ACJ78454.1		B7HYB9	BCAH187_A5537	Putative aminopeptidase	SIGNAL 1..30; /evidence="ECO:0000256|SAM:SignalP"	PF02225;PF04389;	0	0	0	0	0	0	0.00194036	0.00420764	0.00209964	0.00208799	0.00384069	0.00400578	0.0108967	0.00419199	0.0134328	0.00203063	0.0129162	0.0149839	0.0281643	0.0313529	0.0447263	0.0218382	0.0246525	0.0389	0.0644564	0.0607851	0.0496404	0.0694217	0.0928541	0.0560153		1	0	Abs	Abs	1.14645	0.197171	0.510143	Red	1.06682	0.0933199	0.883977	Red
ACJ78567.1		B7HXE6	BCAH187_A0962	Uncharacterized protein	SIGNAL 1..26; /evidence="ECO:0000256|SAM:SignalP"		0.0333755	0.0206579	0.0140725	0.0426556	0.0771947	0.0638416	0.014792	0.0213841	0.0186739	0.0344876	0.0341585	0.0407164	0.0138448	0.0133154	0.00568903	0.0232201	0.00547021	0.0163181	0.0275263	0.0371797	0.0108242	0.0327914	0.0398647	0.0172985	0.0367116	0.0286039	0.0143342	0.039834	0.0153882	0.0355851		2.70732	1.43686	0.031145	Blue	1.93498	0.952317	0.00442706	Blue	1.33358	0.415301	0.504075	Red
ACJ78577.1		B7HVE6	BCAH187_A0769	Amino acid ABC transporter, amino acid-binding protein	SIGNAL 1..24; /evidence="ECO:0000256|SAM:SignalP"	PF00497;	0.00486361	0.0108373	0.0123042	0	0	0	0	0	0.00349873	0	0	0	0	0.00349266	0.00373063	0	0	0	0	0.00348299	0.0141961	0	0	0	0.00370368	0.00375145	0.00751983	0.0261215	0.037	0		-2.855	-1.51349	0.0401965	Blue	-1.33225	-0.413862	0.42265	Red	-1.66883	-0.738841	0.183749	Green
ACJ78611.1		B7HX69	BCAH187_A5406	Putative cell wall hydrolase	SIGNAL 1..26; /evidence="ECO:0000256|SAM:SignalP"	PF00877;PF08239;	0.528279	0.500279	0.628747	0.491645	0.458795	0.537406	0.308097	0.325397	0.324751	0.338408	0.297019	0.306491	0.295839	0.244865	0.283651	0.250593	0.276283	0.257115	0.217452	0.18228	0.194497	0.217232	0.24707	0.224024	0.246859	0.229669	0.228331	0.294782	0.303908	0.233967		1.03404	0.0482978	0.503489	Red	1.01544	0.022112	0.627328	Red	-1.02125	-0.0303418	0.72548	Red
ACJ78645.1		B7HXX6	BCAH187_A3340	LPXTG-motif cell wall anchor domain protein	SIGNAL 1..31; /evidence="ECO:0000256|SAM:SignalP"	PF14478;	0.00683847	0.0101585	0.00576677	0.00873993	0.0135573	0.0185886	0	0	0	0	0	0	0.00170204	0.0032739	0.00174848	0.0015859	0.00168123	0.00167175	0.010152	0.0146918	0.00665347	0.0124039	0.0140024	0.00607609	0.00694341	0.00703296	0.00881104	0.00174895	0.00472944	0.00673035		1.77254	0.825816	0.0837886	Green	1	0	Abs	Abs	-1.16346	-0.218423	0.408611	Red
ACJ78703.1		B7HNP0	BCAH187_A4257	2',3'-cyclic-nucleotide 2'-phosphodiesterase/3'-nucleotidase (EC 3.1.3.6) (EC 3.1.4.16)	SIGNAL 1..29; /evidence="ECO:0000256|SAM:SignalP"	PF02872;PF00746;PF00149;	0.0389876	0.0415481	0.0471722	0.0454953	0.0504084	0.0599002	0	0.00122184	0	0.00242528	0	0	0.00253139	0.00365188	0.0039007	0.00353799	0.00375067	0.00248635	0.0113241	0.00606962	0.00742164	0.01153	0.0273333	0.0124256	0.00645421	0.00653745	0.00393133	0.0117053	0.0117233	0.0100099		1.38387	0.468708	0.0185269	Orange	1.2586	0.331824	0.680927	Red	-1.00365	-0.00525126	0.978045	Red
ACJ78743.1		B7HW98	BCAH187_A0804	Phosphatidylcholine cholinephosphohydrolase (EC 3.1.4.3) (Phospholipase C)	SIGNAL 1..24; /evidence="ECO:0000256|SAM:SignalP"	PF00882;	0	0	0	0	0.00338675	0	0.0666272	0.062389	0.0753735	0.0488837	0.0509535	0.0593959	0.105446	0.104685	0.101335	0.0887429	0.104157	0.0902063	0.0371958	0.0554602	0.0332422	0.0526768	0.0384775	0.0607149	0.0589743	0.0456796	0.042261	0.0734005	0.103969	0.0437142		1.28567	0.362523	0.42265	Red	-1.22668	-0.294757	0.06493	Red	-1.06765	-0.0944382	0.229658	Red
ACJ78782.1		B7HMZ6	BCAH187_A4146	Putative lipoprotein	SIGNAL 1..29; /evidence="ECO:0000256|SAM:SignalP"		0	0	0	0	0	0	0	0.00368808	0	0	0	0	0.0191023	0.0110231	0.0196235	0.00711953	0.0113212	0.0300198	0.0303834	0.0293135	0.0186683	0.0243621	0.019644	0.0238676	0.0233782	0.0157864	0.0197776	0.0117773	0.0106159	0.0264376		1	0	Abs	Abs	-1.33577	-0.417677	0.42265	Red	1.00764	0.0109753	0.98571	Red
ACJ78872.1		B7I0J0	BCAH187_A1437	Immune inhibitor A metalloprotease InhA1 (EC 3.4.24.-)	SIGNAL 1..31; /evidence="ECO:0000256|SAM:SignalP"	PF05547;	0	0	0	0	0	0	0	0	0	0	0	0.0011678	0.00127068	0.00366626	0.0026107	0.00236794	0.00251029	0.00249614	0.00884229	0.00487481	0.00620904	0.0115754	0.0169872	0.00340214	0.016847	0.00393791	0.0052624	0.0326426	0.0447238	0.00376847		1	0	Abs	Abs	1.33948	0.421674	0.42265	Red	1.00145	0.00209483	0.994516	Red
ACJ78903.1		B7HNC2	BCAH187_A2080	Putative polysaccharide deacetylase	SIGNAL 1..36; /evidence="ECO:0000256|SAM:SignalP"	PF01522;	0	0	0.00605463	0.00367048	0.0035585	0.00433699	0	0	0	0	0	0.00328463	0.00357399	0.00343732	0.00367152	0.00333012	0.0035303	0.00702081	0.0177646	0.0239946	0.0139712	0.0227904	0.0294027	0.0159485	0.01458	0.00738402	0.00740069	0.0220351	0.0198621	0.0105995		1.40227	0.487767	0.270298	Red	1.33948	0.421674	0.42265	Red	1.17113	0.227907	0.439733	Red
ACJ78925.1		B7HTM6	BCAH187_A2845	Putative chitinase	SIGNAL 1..40; /evidence="ECO:0000256|SAM:SignalP"	PF00041;PF03067;	0	0	0	0	0	0	0.00196137	0	0	0	0.00194113	0	0	0	0	0	0	0	0	0	0	0	0	0	0	0.00227567	0	0.00226366	0	0		1	0	Abs	Abs	-1.00038	-0.000542262	0.99919	Red	1	0	Abs	Abs
ACJ78931.1		B7HMQ2	BCAH187_A1995	Enterotoxin A	SIGNAL 1..26; /evidence="ECO:0000256|SAM:SignalP"	PF05791;	0.0236073	0.0338158	0.0298614	0.04655	0.0451299	0.10695	0.309397	0.340323	0.266865	0.342586	0.275141	0.337881	0.465854	0.4214	0.444937	0.441105	0.460159	0.430359	0.362976	0.37676	0.310076	0.371616	0.406557	0.330363	0.336429	0.332964	0.263323	0.465758	0.461809	0.323616		2.40089	1.26357	0.148732	Green	1.07516	0.104553	0.49322	Red	1.02864	0.0407377	0.338306	Red
ACJ78943.1		B7HML0	BCAH187_A1952	Putative oligopeptide ABC transporter, oligopeptide-binding protein	SIGNAL 1..27; /evidence="ECO:0000256|SAM:SignalP"	PF00496;	0	0	0	0	0	0	0	0	0	0	0	0	0.00180218	0.00519979	0.00185136	0.00335841	0.00534044	0.00177012	0.00358311	0.00864232	0.00528371	0.00656688	0.00185329	0.00804199	0.00735194	0.00558507	0.00559768	0.00555558	0.00333847	0.00356318		1	0	Abs	Abs	1	0	Abs	Abs	1.12717	0.17271	0.714474	Red
ACJ78945.1		B7HQC0	BCAH187_A2436	Foldase protein PrsA (EC 5.2.1.8)	SIGNAL 1..23; /evidence="ECO:0000256|SAM:SignalP"		0	0	0	0	0	0	0.0428359	0.0497619	0.0364196	0.0428024	0.0333095	0.0536912	0.0721673	0.079323	0.056485	0.0832531	0.0441288	0.0573817	0.105904	0.112063	0.0906784	0.10957	0.0812817	0.0613404	0.0771059	0.0639003	0.0747186	0.0706254	0.0350133	0.0713426		1	0	Abs	Abs	1.03665	0.0519319	0.830646	Red	-1.08712	-0.120505	0.70491	Red
ACJ78952.1		B7HLY2	BCAH187_A1857	Lpxtg-motif cell wall anchor domain protein	SIGNAL 1..25; /evidence="ECO:0000256|SAM:SignalP"	PF00746;PF16555;PF17802;	0.00480606	0.00267725	0.0121586	0.0110563	0.00893251	0.00435466	0	0	0	0	0	0	0	0	0	0	0	0	0	0	0	0	0	0	0	0	0	0	0	0		1.37727	0.461809	0.397952	Red	1	0	Abs	Abs	1	0	Abs	Abs
ACJ78971.1		B7HX75	BCAH187_A5412	Conserved domain protein	SIGNAL 1..24; /evidence="ECO:0000256|SAM:SignalP"	PF06725;PF08239;	0.0482667	0.0645296	0.0915806	0.0703236	0.0753549	0.0830934	0.0641752	0.11133	0.0381937	0.0448875	0.0571618	0.0629311	0.266692	0.318884	0.251756	0.258568	0.288351	0.293805	0.404845	0.463175	0.320508	0.416949	0.422501	0.427785	0.360204	0.398356	0.313434	0.403659	0.363852	0.39903		1.28879	0.366021	0.112846	Red	-1.23574	-0.305378	0.573684	Red	1.03199	0.0454256	0.739848	Red
ACJ78973.1		B7HZX3	BCAH187_A3551	Putative lipoprotein	SIGNAL 1..21; /evidence="ECO:0000256|SAM:SignalP"	PF04294;	0	0	0	0.0034889	0.00338247	0.00824488	0.00907403	0.00655896	0.00981889	0	0.00299347	0.0124886	0.0441635	0.0424747	0.0279192	0.0379846	0.0302009	0.040041	0.0911833	0.0781976	0.0830002	0.0711785	0.0768576	0.0757976	0.0692937	0.0701874	0.084415	0.0663259	0.0597851	0.0772426		2.23311	1.15905	0.0701082	Green	-1.35912	-0.442675	0.518374	Red	-1.02478	-0.0353158	0.880889	Red
ACJ78991.1		B7HYG2	BCAH187_A5580	Putative lipase/acylhydrolase	SIGNAL 1..21; /evidence="ECO:0000256|SAM:SignalP"	PF13472;	0	0	0	0	0	0	0	0	0	0	0	0	0.00367493	0	0.00377521	0.00684834	0.00363	0.00360955	0.0182663	0.0176231	0.0215486	0.0133909	0.0113374	0.0131191	0.0149918	0.0113888	0.0228291	0.0151049	0.00340384	0.0181647		1	0	Abs	Abs	1	0	Abs	Abs	1.38744	0.47243	0.229404	Red
ACJ79011.1		B7HZT8	BCAH187_A1320	Foldase protein PrsA (EC 5.2.1.8)	SIGNAL 1..22; /evidence="ECO:0000256|SAM:SignalP"		0	0	0	0	0	0	0.00303573	0.00329146	0	0.00653338	0	0.0125342	0.00681922	0.00655845	0.0070053	0.0158847	0.0101038	0.0133958	0.0440635	0.0327014	0.023325	0.0403784	0.0350629	0.0121719	0.0139094	0.0140888	0.0105904	0.00700719	0.00315808	0.0337065		1	0	Abs	Abs	1.82831	0.870508	0.362935	Green	1.66247	0.733326	0.0654728	Green
ACJ79131.1		B7HND4	BCAH187_A2092	Putative protease	SIGNAL 1..30; /evidence="ECO:0000256|SAM:SignalP"	PF01841;	0.0235889	0.037544	0.0724642	0.0490979	0.0676422	0.10992	0.380845	0.38378	0.33211	0.37607	0.354744	0.238183	0.183681	0.0895383	0.0878844	0.103157	0.139183	0.0790849	0.0650347	0.0482651	0.0467211	0.0343821	0.0672757	0.0494036	0.102647	0.07018	0.0573128	0.0801516	0.121189	0.0621856		1.92423	0.944279	0.116118	Green	-1.09779	-0.134604	0.537235	Red	-1.09058	-0.125101	0.791078	Red
ACJ79152.1		B7HYP9	BCAH187_A1151	Group-specific protein	SIGNAL 1..32; /evidence="ECO:0000256|SAM:SignalP"		0	0	0	0	0	0	0	0	0	0	0	0	0	0	0	0	0	0	0.00650344	0.00627443	0.0127868	0	0.00672754	0.00583858	0.006672	0.00675804	0.0067733	0	0	0		1	0	Abs	Abs	1	0	Abs	Abs	1	0	Abs	Abs
ACJ79283.1		B7HUX3	BCAH187_A5124	Lipoprotein	SIGNAL 1..23; /evidence="ECO:0000256|SAM:SignalP"	PF03180;	0	0	0	0	0	0	0.00993966	0.0143693	0.0107556	0.0178264	0.0196742	0.0273599	0.0334914	0.0322107	0.042051	0.0277388	0.0404335	0.0292405	0.0332939	0.0356906	0.0290938	0.0305095	0.0344411	0.0298902	0.0227712	0.0192207	0.0154113	0.0191192	0.0172338	0.0220725		1	0	Abs	Abs	1.70741	0.771808	0.0638165	Green	-1.06911	-0.0964098	0.623286	Red
ACJ79386.1		B7HT32	BCAH187_A0447	Iron compound ABC transporter, iron compound-binding protein	SIGNAL 1..28; /evidence="ECO:0000256|SAM:SignalP"	PF01497;	0	0	0	0	0	0	0	0	0	0	0	0	0	0	0	0	0	0	0.00952506	0.00612643	0.00936388	0.00290948	0	0.00285043	0.00651462	0.00329932	0.00330677	0	0.0059165	0.00947208		1	0	Abs	Abs	1	0	Abs	Abs	1	0	Abs	Abs
ACJ79445.1		B7HNL7	BCAH187_A4233	5'-nucleotidase family protein	SIGNAL 1..22; /evidence="ECO:0000256|RuleBase:RU362119"	PF02872;PF00149;	0	0	0	0	0	0	0	0.00183196	0	0	0	0.00174407	0.00189771	0.00365029	0.003899	0.00353644	0.00187451	0.00186395	0.00754609	0.00728036	0.0055638	0.0103725	0.0136607	0.0084683	0.00774167	0.00588113	0.00785922	0.00975013	0.00703089	0.00750412		1	0	Abs	Abs	1.00277	0.00399743	0.994179	Red	-1.149	-0.200378	0.491759	Red
ACJ79459.1		B7HW17	BCAH187_A5247	Iron compound ABC transporter, iron compound-binding protein	SIGNAL 1..24; /evidence="ECO:0000256|SAM:SignalP"	PF01497;	0	0	0	0	0	0	0.00540575	0.00293057	0	0	0.00534997	0.00557995	0.0182145	0.0204377	0.0124744	0.014143	0.0149932	0.0238539	0.04225	0.0378506	0.0296679	0.0331855	0.0280966	0.024384	0.0247686	0.025088	0.0251446	0.0187166	0.0196827	0.0330117		1	0	Abs	Abs	1.17206	0.229049	0.715765	Red	1.05777	0.0810286	0.794037	Red
ACJ79525.1		B7HMQ3	BCAH187_A1996	Enterotoxin B	SIGNAL 1..31; /evidence="ECO:0000256|SAM:SignalP"	PF05791;	0.0068426	0.00762345	0.00865537	0.041977	0.0330658	0.0991988	0.241094	0.246608	0.231351	0.286359	0.229603	0.215995	0.194149	0.154785	0.144337	0.157098	0.199346	0.143021	0.0711068	0.0588025	0.044938	0.0628328	0.076184	0.0706772	0.11203	0.0870853	0.0634778	0.126001	0.170362	0.0883891		6.17466	2.62636	0.109858	Green	1.04897	0.068975	0.604022	Red	1.04003	0.0566188	0.769411	Red
ACJ79528.1		B7HLV4	BCAH187_A1829	Flagellar hook protein FlgE	SIGNAL 1..29; /evidence="ECO:0000256|SAM:SignalP"	PF07559;PF00460;PF06429;	0.18154	0.156462	0.44627	0.218008	0.185893	0.201732	0.0546508	0.0469099	0.0492807	0.0563582	0.0518333	0.0705149	0.0460361	0.0319769	0.0578018	0.0309796	0.0530522	0.0376809	0.0254248	0.0318883	0.0324929	0.0326178	0.0420814	0.0251081	0.0104335	0.0132101	0.0132399	0.0367929	0.0189511	0.01517		-1.07738	-0.107523	0.821623	Red	1.21297	0.278549	0.201897	Red	-1.08056	-0.111781	0.730296	Red
ACJ79535.1		B7HKU2	BCAH187_A3787	Iron compound ABC transporter, iron compound-binding protein	SIGNAL 1..19; /evidence="ECO:0000256|SAM:SignalP"	PF01497;	0	0	0	0	0	0	0	0	0	0	0	0	0	0	0	0	0	0	0	0	0.00302374	0.00281855	0.00318177	0	0	0.0031962	0	0.00317932	0.00859737	0.00305868		1	0	Abs	Abs	1	0	Abs	Abs	1	0	Abs	Abs
ACJ79554.1		B7HV21	BCAH187_A5173	Conserved domain protein	SIGNAL 1..29; /evidence="ECO:0000256|SAM:SignalP"		0	0	0	0	0	0	0	0	0	0	0	0	0	0	0	0	0	0	0.0323906	0.00347222	0.00353805	0.089045	0.0967971	0.0161551	0.0406146	0.0373985	0.00749659	0.122763	0.0268259	0.0393683		1	0	Abs	Abs	1	0	Abs	Abs	1	0	Abs	Abs
ACJ79580.1		B7HKS1	BCAH187_A3766	Conserved domain protein	SIGNAL 1..24; /evidence="ECO:0000256|SAM:SignalP"	PF06725;PF08239;	0.0044699	0	0.00565408	0.00685532	0.00664618	0.0162003	0.0713179	0.070882	0.0482326	0.0767438	0.0529366	0.0981548	0.337093	0.43013	0.312005	0.363848	0.313191	0.41305	0.627078	0.720233	0.655607	0.70233	0.658982	0.661267	0.568446	0.58612	0.573621	0.586454	0.506981	0.603794		2.0065	1.00468	0.111089	Green	1.22159	0.288764	0.41719	Red	1.03964	0.0560909	0.79071	Red
ACJ79612.1		B7HUF7	BCAH187_A2897	NLP/P60 family protein	SIGNAL 1..23; /evidence="ECO:0000256|SAM:SignalP"	PF00877;PF18348;	0	0	0	0	0	0	0	0	0	0	0	0	0	0	0	0	0	0	0	0	0	0	0	0	0	0	0	0.0152162	0.0192019	0		1	0	Abs	Abs	1	0	Abs	Abs	1	0	Abs	Abs
ACJ79691.1		B7I0I5	BCAH187_A1432	Spore coat-associated protein N	SIGNAL 1..27; /evidence="ECO:0000256|SAM:SignalP"	PF12389;	0	0	0	0	0	0	0	0	0	0	0	0	0	0	0	0	0	0	0	0.00481418	0	0.00914515	0.00516184	0.00447977	0	0	0	0.0103157	0.00929843	0.00496214		1	0	Abs	Abs	1	0	Abs	Abs	1	0	Abs	Abs
ACJ79744.1		B7HXG3	BCAH187_A0980	Purple acid phosphatase/fibronectin domain protein	SIGNAL 1..34; /evidence="ECO:0000256|SAM:SignalP"	PF00149;	0	0	0	0	0	0	0	0	0.00116601	0.00115954	0	0.00333685	0	0.00349197	0.00248659	0	0.00239095	0.00475495	0.0072188	0.0069646	0.00709664	0.0088201	0.00746754	0.0108013	0.0111088	0.00500094	0.00375917	0.0174109	0.0112099	0.00837509		1	0	Abs	Abs	1.77073	0.824343	0.374809	Green	1.14113	0.190466	0.812236	Red
ACJ79788.1		B7HYE6	BCAH187_A5564	Putative lipoprotein	SIGNAL 1..30; /evidence="ECO:0000256|SAM:SignalP"	PF17294;	0	0	0	0	0	0	0	0.00488747	0	0.00485068	0	0.00465299	0.0101258	0.0243465	0.0156032	0.0235871	0.015003	0.00994563	0.0251652	0.0485581	0.0247394	0.0276727	0.0208259	0.027111	0.0154905	0.0209203	0.0104838	0.00520246	0.0187577	0.0150151		1	0	Abs	Abs	1.25776	0.330859	0.511087	Red	-1.00442	-0.00635604	0.987902	Red
ACJ79832.1		B7HRF7	BCAH187_A4642	D-alanyl-D-alanine carboxypeptidase family protein	SIGNAL 1..20; /evidence="ECO:0000256|SAM:SignalP"	PF02557;	0	0	0	0	0	0.00455932	0.00669044	0.00725405	0.00723964	0.00359972	0.00331071	0.00345302	0.00375721	0.00361354	0.00385974	0.00350084	0.00742256	0.00369036	0.00747011	0.00360353	0.00367185	0.00684537	0.015455	0.00670643	0.0153274	0.00776256	0.0116701	0.0115824	0.0104401	0.0111428		1.32033	0.400894	0.42265	Red	-1.48998	-0.575298	1.69198e-06	Orange	1.16636	0.222013	0.424424	Red
ACJ79835.1		B7HPS5	BCAH187_A0015	Serine-type D-Ala-D-Ala carboxypeptidase (EC 3.4.16.4)	SIGNAL 1..31; /evidence="ECO:0000256|SAM:SignalP"	PF07943;PF00768;	0	0	0	0.00235065	0.00455787	0.00555499	0.0387196	0.0353528	0.0286671	0.0350867	0.0302527	0.0273461	0.0434883	0.0308186	0.0376211	0.0319901	0.0293914	0.0359701	0.0591593	0.0460999	0.0559214	0.031276	0.0423677	0.0285984	0.0443523	0.0449243	0.0497653	0.0235195	0.0275601	0.0407287		2.51878	1.33273	0.0380831	Blue	-1.0725	-0.100981	0.582402	Red	-1.10714	-0.146834	0.413475	Red
ACJ79996.1		B7HVG9	BCAH187_A2990	Polysaccharide deacetylase	SIGNAL 1..37; /evidence="ECO:0000256|SAM:SignalP"	PF01522;	0.00480355	0	0.0121523	0.0110505	0.00357114	0.00870478	0.0606745	0.076173	0.0621995	0.0549815	0.0632089	0.0824075	0.114774	0.141431	0.114221	0.126994	0.113371	0.155006	0.221063	0.216719	0.192786	0.238516	0.250811	0.224072	0.201187	0.174141	0.167107	0.187963	0.202648	0.209196		1.36104	0.444706	0.419005	Red	1.04306	0.0608191	0.785709	Red	1.09661	0.133048	0.513322	Red
ACJ79997.1		B7HWE6	BCAH187_A0876	Peptidase, M23/M37 family	SIGNAL 1..32; /evidence="ECO:0000256|SAM:SignalP"	PF01551;PF08239;	0	0	0	0	0	0	0.00231274	0.0075227	0.00750776	0.00995477	0.00915551	0.0071618	0	0	0	0	0	0	0.00258226	0	0	0	0	0	0	0	0	0.00266918	0	0		1	0	Abs	Abs	1.40662	0.492236	0.172377	Red	1	0	Abs	Abs
ACJ80053.1		B7HXE3	BCAH187_A0959	Enterotoxin	SIGNAL 1..24; /evidence="ECO:0000256|SAM:SignalP"	PF06725;PF08239;	0.918828	0.86224	0.87481	0.681857	0.891201	0.850432	0.496988	0.633807	0.402745	0.518306	0.403022	0.555941	1.33033	1.44737	1.30347	1.29454	1.32135	1.45157	2.10472	2.26173	1.99221	2.09895	2.17978	2.08268	1.8182	1.85689	1.79235	1.80919	1.76287	1.87423		1.0393	0.0556106	0.729599	Red	-1.0053	-0.00763192	0.975193	Red	1.02577	0.0367106	0.680783	Red
ACJ80159.1		B7I098	BCAH187_A1344	Oligopeptide ABC transporter, oligopeptide-binding protein	SIGNAL 1..31; /evidence="ECO:0000256|SAM:SignalP"	PF00496;	0	0	0	0	0	0	0.00474457	0.0034295	0.00342269	0.00170184	0.00313041	0.00489746	0.0142104	0.0256256	0.023722	0.00993055	0.0245642	0.0279151	0.0370823	0.0442947	0.0433986	0.0388354	0.0292267	0.0396325	0.0471014	0.0422039	0.038621	0.0383306	0.0345505	0.038632		1	0	Abs	Abs	-1.10112	-0.138976	0.677832	Red	1.00751	0.0107922	0.98103	Red
ACJ80168.1		B7HR07	BCAH187_A0219	Lipoprotein	SIGNAL 1..29; /evidence="ECO:0000256|SAM:SignalP"	PF03180;	0	0	0	0	0	0	0	0	0	0.00355351	0	0.00340869	0	0	0.00381019	0	0.00732728	0.00364299	0.00368711	0.00711454	0.00362472	0.00675749	0.00762832	0.00331017	0.00378267	0.00383146	0.00768021	0.00381122	0	0.0036666		1	0	Abs	Abs	1.68009	0.748536	0.183505	Green	1.49733	0.582395	0.388365	Red
ACJ80200.1		B7I0J5	BCAH187_A1442	Spermidine/putrescine ABC transporter, spermidine/putrescine-binding protein	SIGNAL 1..27; /evidence="ECO:0000256|SAM:SignalP"	PF13416;	0	0	0.00467883	0.00283643	0.0027499	0.0134059	0.0147541	0.015997	0.0106435	0.0132305	0.0121682	0.0177678	0.0193331	0.0185938	0.0170234	0.0180139	0.0218248	0.0189891	0.0411837	0.0450313	0.0350886	0.0352235	0.0340823	0.0345085	0.0338009	0.0456491	0.0343141	0.036894	0.0255813	0.043685		2.10677	1.07503	0.261689	Green	1.06454	0.0902304	0.696931	Red	1.08757	0.121104	0.206558	Red
ACJ80277.1		B7HVG2	BCAH187_A0785	Oligopeptide ABC transporter, oligopeptide-binding protein	SIGNAL 1..28; /evidence="ECO:0000256|SAM:SignalP"	PF00496;	0	0	0	0.00340351	0	0.00201077	0.0191792	0.0191953	0.0207536	0.0174632	0.0175212	0.0243658	0.0463966	0.0653399	0.0697918	0.0633021	0.0589235	0.0732393	0.079068	0.0810514	0.0874463	0.0875502	0.0937206	0.0916886	0.0828072	0.0736047	0.0754865	0.0834323	0.0721349	0.0835425		1.93389	0.951509	0.221004	Green	1.03659	0.0518455	0.787782	Red	1.1058	0.145095	0.504288	Red
ACJ80317.1		B7HXZ6	BCAH187_A3361	Putative lipoprotein	SIGNAL 1..25; /evidence="ECO:0000256|SAM:SignalP"		0	0	0	0	0	0	0	0	0	0	0	0	0	0	0	0	0	0.00421355	0.0127937	0.0123432	0.0209621	0.00781584	0.0176461	0.0114858	0.0218755	0.00443153	0.0177662	0.0308569	0	0.00424086		1	0	Abs	Abs	1	0	Abs	Abs	1.34316	0.425628	0.42265	Red
ACJ80408.1		B7HR56	BCAH187_A2480	Alkaline serine protease, subtilase family (EC 3.4.21.-)	SIGNAL 1..28; /evidence="ECO:0000256|SAM:SignalP"	PF00082;	0	0	0	0	0	0	0	0	0	0	0	0	0	0	0	0	0	0	0.00775775	0.0199588	0.0127108	0.0165875	0.0187252	0.0116078	0.00265294	0.0107486	0.00807966	0.0294026	0.0216843	0.0102861		1	0	Abs	Abs	1	0	Abs	Abs	1	0	Abs	Abs
ACJ80452.1		B7HLK2	BCAH187_A3917	Coenzyme A biosynthesis bifunctional protein CoaBC (DNA/pantothenate metabolism flavoprotein) (Phosphopantothenoylcysteine synthetase/decarboxylase) (PPCS-PPCDC) [Includes: Phosphopantothenoylcysteine decarboxylase (PPC decarboxylase) (PPC-DC) (EC 4.1.1.36) (CoaC); Phosphopantothenate--cysteine ligase (EC 6.3.2.5) (CoaB) (Phosphopantothenoylcysteine synthetase) (PPC synthetase) (PPC-S)]	SIGNAL 1..20; /evidence="ECO:0000256|SAM:SignalP"	PF04127;PF02441;	0	0	0	0	0	0	0.00446238	0.00241915	0.00482868	0.00720281	0.00441634	0.00230309	0	0	0	0	0	0	0	0	0	0	0	0	0	0	0	0	0	0		1	0	Abs	Abs	1.13569	0.183574	0.629262	Red	1	0	Abs	Abs
ACJ80563.1		B7HXX5	BCAH187_A3339	Putative lipoprotein	SIGNAL 1..23; /evidence="ECO:0000256|SAM:SignalP"	PF14478;	0	0	0	0	0	0	0.0031035	0	0	0.00333961	0	0	0.00348572	0.00335243	0.00358084	0.0129915	0	0.0102711	0.0103955	0.00334314	0.00681306	0.0127015	0.0107537	0.00311091	0.00710995	0.00360082	0	0.0107454	0.00322858	0.0103377		1	0	Abs	Abs	1.01064	0.0152678	0.977573	Red	1.66076	0.731841	0.380231	Green
ACJ80611.1		B7HX10	BCAH187_A5345	Carboxyl-terminal protease	SIGNAL 1..23; /evidence="ECO:0000256|SAM:SignalP"	PF00595;PF03572;PF01471;	0	0	0	0	0	0.0025478	0.00934673	0.0101341	0.00606838	0.00804626	0.00925029	0.00964792	0.014697	0.0222121	0.015098	0.0156504	0.0165912	0.0185599	0.0354822	0.0422875	0.0369337	0.0325147	0.0431822	0.0318548	0.0235541	0.0325335	0.0239118	0.0431489	0.0252809	0.0269825		1.32033	0.400894	0.42265	Red	1.07191	0.100187	0.63837	Red	1.00358	0.00515026	0.981623	Red
ACJ80612.1		B7HNI4	BCAH187_A2142	Putative oligopeptide ABC transporter, oligopeptide-binding protein	SIGNAL 1..28; /evidence="ECO:0000256|SAM:SignalP"	PF00496;	0	0	0	0	0	0	0.00155811	0.00168937	0.00168602	0.00167665	0.00154204	0.00160832	0.00525003	0.00336618	0.00179776	0.00326119	0.00172861	0.00171887	0.00521907	0.00671371	0.0102615	0.00956516	0.00719854	0.00624735	0.00535433	0.00723118	0.00905939	0.0107895	0.00486274	0.00519004		1	0	Abs	Abs	1.0058	0.00834169	0.525149	Red	-1.28734	-0.364397	0.374551	Red
ACJ80736.1		B7HMQ4	BCAH187_A1997	Enterotoxin C	SIGNAL 1..30; /evidence="ECO:0000256|SAM:SignalP"	PF05791;	0	0	0	0.00283686	0	0.00335199	0.00983756	0.0106663	0.00798382	0.010586	0.0121701	0.0177705	0.0220983	0.0239099	0.017026	0.025738	0.0218281	0.0135657	0.0384439	0.0238437	0.0188967	0.0377451	0.036928	0.0172569	0.0422575	0.022828	0.0114398	0.0425764	0.0383777	0.0218458		1.62711	0.702312	0.183694	Green	1.37086	0.455082	0.190524	Red	-1.00343	-0.00494336	0.985803	Red
ACJ80845.1		B7HQ52	BCAH187_A2368	Putative lipoprotein	SIGNAL 1..21; /evidence="ECO:0000256|SAM:SignalP"		0	0	0	0	0	0	0	0	0	0	0	0	0	0.00598254	0.00639015	0.00579595	0	0.0122195	0.00618373	0.00596597	0.0182373	0.0113331	0.0127936	0.00555155	0.012688	0.0128516	0.019321	0.0191756	0	0.0122987		1	0	Abs	Abs	1	0	Abs	Abs	1.20425	0.268129	0.650244	Red
ACJ81012.1		B7HT76	BCAH187_A0494	Putative ABC transporter, substrate-binding protein	SIGNAL 1..25; /evidence="ECO:0000256|SAM:SignalP"	PF09084;	0	0	0	0	0.00294346	0	0.0157926	0.017123	0.00854449	0.00849706	0.00781484	0.0190185	0.0354752	0.0227458	0.0334063	0.0303	0.0321214	0.0290367	0.0382049	0.0453656	0.028891	0.0350097	0.0425614	0.0369375	0.033165	0.0366467	0.0336686	0.0334154	0.0301201	0.0321474		1.28567	0.362523	0.42265	Red	-1.11052	-0.151237	0.745526	Red	1.02599	0.0370142	0.840146	Red
ACJ81047.1		B7HW99	BCAH187_A0805	Sphingomyelin phosphodiesterase C (EC 3.1.4.12)	SIGNAL 1..27; /evidence="ECO:0000256|SAM:SignalP"	PF03372;	0	0	0	0	0	0.00362959	0.00798921	0.00577482	0.00576335	0.00573135	0.00790678	0.0137444	0.0538389	0.0632868	0.0491627	0.058526	0.0679531	0.0646323	0.0594682	0.0602428	0.0467695	0.0762926	0.0892002	0.0453804	0.0518581	0.033988	0.0340647	0.079911	0.0554081	0.0443531		1.32033	0.400894	0.42265	Red	1.314	0.393966	0.371468	Red	1.17203	0.229013	0.141445	Red
ACJ81068.1		B7I033	BCAH187_A3611	Oligopeptide transporter, periplasmic-binding protein	SIGNAL 1..31; /evidence="ECO:0000256|SAM:SignalP"	PF00496;	0.00230555	0.00256865	0	0	0.00342806	0.00626702	0.0720381	0.0731211	0.0779514	0.0676227	0.0637103	0.0806879	0.148048	0.127486	0.137941	0.13955	0.120732	0.133578	0.162577	0.148597	0.151414	0.123889	0.11507	0.167466	0.1387	0.154715	0.165759	0.118519	0.103643	0.119128		1.45106	0.537104	0.458423	Red	-1.01664	-0.0238036	0.848822	Red	-1.01838	-0.0262811	0.785283	Red
ACJ81120.1		B7HWQ2	BCAH187_A3181	Putative 5'-nucleotidase	SIGNAL 1..28; /evidence="ECO:0000256|RuleBase:RU362119"	PF02872;PF00149;	0	0	0	0	0	0.0023083	0	0	0	0	0	0	0	0	0	0	0	0	0.00378198	0.0054732	0.00185899	0.00346568	0.00586844	0.00509301	0.00194	0	0	0.00195464	0.00176188	0.00188047		1.32033	0.400894	0.42265	Red	1	0	Abs	Abs	1	0	Abs	Abs
ACJ81226.1		B7HRI9	BCAH187_A4674	Cell surface protein	SIGNAL 1..19; /evidence="ECO:0000256|SAM:SignalP"	PF05031;	0	0	0	0	0	0	0	0	0	0	0	0	0	0	0	0	0	0	0	0	0	0	0	0	0	0	0	0	0.00489693	0		1	0	Abs	Abs	1	0	Abs	Abs	1	0	Abs	Abs
ACJ81295.1		B7HR02	BCAH187_A0214	Putative lipoprotein	SIGNAL 1..25; /evidence="ECO:0000256|SAM:SignalP"	PF16781;	0	0	0	0	0	0	0.00408433	0.00885679	0.0066294	0.00439506	0.00606328	0.00632392	0.0321114	0.0352954	0.0471253	0.0427433	0.0407814	0.0428044	0.0570037	0.0483968	0.0493144	0.0564152	0.0613266	0.0532231	0.0584811	0.04028	0.0451205	0.0542087	0.0424894	0.0408144		1	0	Abs	Abs	-1.0857	-0.118631	0.672912	Red	1.12821	0.174034	0.370616	Red
ACJ81363.1		B7HR09	BCAH187_A0222	Putative lipoprotein	SIGNAL 1..23; /evidence="ECO:0000256|SAM:SignalP"		0	0	0.00659577	0	0	0	0.00693299	0.00375851	0.00375105	0	0	0.0035782	0.00778684	0.0187227	0.011999	0.0108832	0.0153833	0.0152966	0.0464455	0.04481	0.0608794	0.0532015	0.0520498	0.0416973	0.0436785	0.0241319	0.0403107	0.0280052	0.0252435	0.0423383		-1.36406	-0.447905	0.42265	Red	-1.73277	-0.793078	0.103102	Green	1.08193	0.113603	0.730245	Red
ACJ81471.1		B7HYF0	BCAH187_A5568	Serine-type D-Ala-D-Ala carboxypeptidase (EC 3.4.16.4)	SIGNAL 1..25; /evidence="ECO:0000256|SAM:SignalP"	PF07943;PF00768;	0	0	0	0	0	0	0.00207938	0.0045091	0.00450014	0.00223758	0.00823171	0.00858555	0.00233547	0.00224617	0.00239921	0.00435222	0.00230692	0.00229392	0.0023217	0.00223995	0.00228241	0.00212753	0.0024017	0.00208435	0.00238188	0.00241259	0.00241804	0.00239985	0.00432638	0.00230879		1	0	Abs	Abs	1.50327	0.588102	0.308264	Green	1.16125	0.215675	0.405397	Red
ACJ81482.1		B7HVA4	BCAH187_A0727	Neutral metalloproteinase (EC 3.4.24.-)	SIGNAL 1..27; /evidence="ECO:0000256|RuleBase:RU366073"	PF07504;PF03413;PF01447;PF02868;	0	0	0	0	0	0	0	0	0	0	0	0	0.00180956	0	0.00371787	0.00168608	0.00178743	0	0.00359777	0	0	0.00329688	0.0130261	0.00161498	0.00184551	0.00373862	0.00374706	0.00557832	0.0217889	0.00178888		1	0	Abs	Abs	1	0	Abs	Abs	-1.21746	-0.283869	0.630836	Red
ACJ81540.1		B7HZH5	BCAH187_A1207	Foldase protein PrsA (EC 5.2.1.8)	SIGNAL 1..23; /evidence="ECO:0000256|SAM:SignalP"		0.00907629	0.00505602	0.028702	0.01044	0.0168691	0.0370072	0.241356	0.29767	0.257903	0.2305	0.268724	0.339444	0.345628	0.361742	0.358541	0.33783	0.324667	0.349463	0.424435	0.37374	0.337776	0.34881	0.351945	0.323585	0.311025	0.315036	0.312239	0.243734	0.191451	0.298132		1.58611	0.665495	0.357531	Green	1.0906	0.125123	0.577608	Red	-1.02284	-0.0325844	0.571569	Red
ACJ81671.1		B7HRU2	BCAH187_A0236	Putative oligopeptide ABC transporter, oligopeptide-binding protein	SIGNAL 1..34; /evidence="ECO:0000256|SAM:SignalP"	PF00496;	0	0	0.00305029	0	0	0.0043699	0.0304593	0.0260725	0.0225513	0.0258763	0.0253853	0.0231669	0.0270084	0.0242439	0.0221963	0.0234877	0.0231211	0.0229908	0.0286391	0.0172691	0.0193562	0.0180427	0.024071	0.0241043	0.0201997	0.0204602	0.0167779	0.0166517	0.025016	0.0249198		1.20277	0.266364	0.731111	Red	-1.02995	-0.0425699	0.80087	Red	-1.02331	-0.0332388	0.703913	Red
ACJ81691.1		B7HVL4	BCAH187_A3035	Immune inhibitor A (EC 3.4.24.-)	SIGNAL 1..29; /evidence="ECO:0000256|SAM:SignalP"	PF05547;	0	0	0.00213677	0	0	0	0.00112301	0	0.00121519	0.00120845	0.00111142	0.0011592	0	0.00121308	0.00129573	0	0	0	0.00125388	0.00120972	0.00123266	0.00114901	0.00129708	0	0.00128638	0.00130297	0.00130591	0.00129608	0.00233654	0.0012469		-1.36406	-0.447905	0.42265	Red	1.2094	0.274291	0.402267	Red	-1.66883	-0.738841	0.183749	Green
ACJ81712.1		B7I030	BCAH187_A3608	Putative oligopeptide ABC transporter, oligopeptide-binding protein	SIGNAL 1..30; /evidence="ECO:0000256|SAM:SignalP"	PF00496;	0	0	0	0	0	0	0	0	0	0	0	0	0	0	0	0	0	0	0	0	0	0	0	0	0	0	0	0.00176283	0.00635594	0		1	0	Abs	Abs	1	0	Abs	Abs	1	0	Abs	Abs
ACJ81723.1		B7HRX1	BCAH187_A0266	Extracellular solute-binding protein family 5	SIGNAL 1..29; /evidence="ECO:0000256|SAM:SignalP"	PF00496;	0	0	0	0	0	0	0	0	0	0	0	0	0	0.00165279	0.00353081	0	0.0016975	0.00168793	0.00341675	0.00329643	0.00335893	0.0015655	0	0.00153372	0.00175265	0.00177526	0.00177926	0.00353176	0.00159174	0.00509662		1	0	Abs	Abs	1	0	Abs	Abs	-1.19961	-0.262569	0.656147	Red
ACJ81793.1		B7HM50	BCAH187_A3982	Uncharacterized protein	SIGNAL 1..25; /evidence="ECO:0000256|SAM:SignalP"		0	0	0	0	0	0	0	0	0	0	0	0	0	0.0120873	0.00645545	0.0117104	0	0.00617216	0.0499753	0.0301347	0.0429884	0.0114489	0.0193865	0.0280414	0.0192265	0.0129829	0.0195184	0.00645719	0	0.0124243		1	0	Abs	Abs	1	0	Abs	Abs	-1.00258	-0.00372118	0.995158	Red
ACJ81806.1		B7HXQ9	BCAH187_A3272	LPXTG-motif cell wall anchor domain protein	SIGNAL 1..25; /evidence="ECO:0000256|SAM:SignalP"		0	0	0	0.00268137	0	0.00316826	0.00232459	0	0	0	0.0023006	0.004799	0	0	0	0	0	0	0	0	0	0.00475683	0.00805476	0	0	0	0	0	0	0		1.62711	0.702312	0.183694	Green	1.51147	0.595954	0.384759	Green	1	0	Abs	Abs
ACJ81839.1		B7HXS2	BCAH187_A3285	Uncharacterized protein	SIGNAL 1..32; /evidence="ECO:0000256|SAM:SignalP"		0	0	0	0	0	0	0	0.0137945	0	0	0.00419715	0.00437757	0.00952643	0.0183243	0.00978638	0.0133146	0.00940996	0.0187139	0.0236756	0.0182735	0.00930999	0.0303738	0.0440846	0.0255062	0.0242892	0.0147615	0.00986321	0.0146835	0.0132355	0.0188351		1	0	Abs	Abs	-1.20526	-0.269339	0.772936	Red	1.09737	0.134048	0.706456	Red
ACJ81903.1		B7HKF5	BCAH187_A1592	Peptidase, M23/M37 family	SIGNAL 1..27; /evidence="ECO:0000256|SAM:SignalP"	PF01551;	0.0220205	0.0385525	0.0358127	0.0289475	0.0350805	0.0427549	0.0711048	0.0975021	0.0429967	0.0742639	0.0538132	0.0928245	0.159724	0.194279	0.176147	0.205729	0.185613	0.193795	0.186802	0.193741	0.153799	0.243931	0.185993	0.211728	0.196435	0.169851	0.131324	0.251017	0.221912	0.211306		1.24973	0.321611	0.19757	Red	1.07493	0.104249	0.795587	Red	1.13395	0.181355	0.158022	Red
ACJ81983.1		B7HW94	BCAH187_A0800	Immune inhibitor A metalloprotease (EC 3.4.24.-)	SIGNAL 1..32; /evidence="ECO:0000256|SAM:SignalP"	PF05547;	0.00670909	0.00373735	0.0763785	0.0231513	0.00374084	0.0197566	0.0512922	0.0556131	0.0651553	0.0455955	0.0562807	0.0633039	0.0751426	0.079496	0.0771931	0.0630136	0.0742239	0.0750357	0.0734544	0.0744713	0.0660918	0.0889877	0.124925	0.0614742	0.0574766	0.0530429	0.0440861	0.106813	0.106719	0.0718078		-1.41408	-0.499866	0.736772	Red	-1.00336	-0.00484095	0.978699	Red	-1.06057	-0.0848419	0.37502	Red
ACJ82070.1		B7HWJ2	BCAH187_A0927	Uncharacterized protein	SIGNAL 1..25; /evidence="ECO:0000256|SAM:SignalP"		0	0	0	0	0	0	0	0	0	0	0	0	0	0	0	0	0	0	0	0	0	0.00879544	0.0148933	0	0	0	0	0	0	0		1	0	Abs	Abs	1	0	Abs	Abs	1	0	Abs	Abs
ACJ82175.1		B7HRF4	BCAH187_A4639	5'-nucleotidase, lipoprotein e(P4) family	SIGNAL 1..21; /evidence="ECO:0000256|SAM:SignalP"	PF03767;	0	0	0	0	0	0	0.0190025	0.0103016	0.0137082	0.0204482	0.015672	0.0196148	0.0177857	0.03079	0.0219252	0.016572	0.0281092	0.0139754	0.0212169	0.0238814	0.0173816	0.0259233	0.021948	0.0126986	0.0253946	0.00734918	0.0257802	0.0219311	0.00988418	0.0246154		1	0	Abs	Abs	1.26726	0.341713	0.229601	Red	-1.14921	-0.200643	0.578301	Red
ACJ82187.1		B7HQ26	BCAH187_A2342	Uncharacterized protein	SIGNAL 1..33; /evidence="ECO:0000256|SAM:SignalP"	PF14005;	0	0	0	0	0	0	0.00440561	0.00477674	0.00476725	0.00474079	0.00436016	0.00909516	0.0049482	0.00951796	0.0101665	0.00922111	0.0146631	0.0194406	0.0147571	0.0189832	0.0145073	0.0315534	0.0305311	0.0264968	0.0151395	0.0153348	0.0153694	0.0152538	0.0137495	0.0195666		1	0	Abs	Abs	1.17601	0.233895	0.416963	Red	1.50585	0.59058	0.152841	Green
ACJ82212.1		B7HVC0	BCAH187_A0743	Iron compound ABC transporter, iron compound-binding protein	SIGNAL 1..26; /evidence="ECO:0000256|SAM:SignalP"	PF01497;	0	0	0	0	0	0	0	0	0	0	0	0	0.00303258	0.00583322	0	0.00282565	0	0	0.0120588	0.0116341	0.00889104	0.0138128	0.0155929	0.00541299	0.0123713	0.00626543	0.0156989	0.00311617	0.00561774	0.0119917		1	0	Abs	Abs	1	0	Abs	Abs	-1.49954	-0.584518	0.380755	Red
ACJ82247.1		B7HX52	BCAH187_A5388	Surface protein, lpxtg-motif cell wall anchor domain protein	SIGNAL 1..23; /evidence="ECO:0000256|SAM:SignalP"	PF00746;PF16555;PF17802;	0	0	0	0	0	0	0	0	0	0	0	0	0.00177593	0.00341603	0.00364878	0.00165474	0.00175422	0.00348866	0	0.00170328	0.00173558	0.0016178	0	0	0	0	0	0	0	0		1	0	Abs	Abs	1	0	Abs	Abs	-1.1393	-0.188145	0.543675	Red
ACJ82286.1		B7HZV6	BCAH187_A1338	Putative oligopeptide ABC transporter, oligopeptide-binding protein	SIGNAL 1..32; /evidence="ECO:0000256|SAM:SignalP"	PF00496;	0	0	0.00302476	0	0.00177775	0.00216666	0.0143073	0.013789	0.0189222	0.0136852	0.0125864	0.0147684	0.0124984	0.0120205	0.0110053	0.00998193	0.015873	0.0140298	0.0159746	0.0136997	0.0174492	0.00813258	0.014689	0.012748	0.0163887	0.0184445	0.0203347	0.0146777	0.014884	0.0229461		1.17737	0.235565	0.637841	Red	-1.09493	-0.130841	0.425129	Red	1.13368	0.181014	0.398975	Red
ACJ82290.1		B7HXW4	BCAH187_A3327	Thiol-activated cytolysin	SIGNAL 1..28; /evidence="ECO:0000256|RuleBase:RU364025"	PF17440;PF01289;	0.00793178	0.00294564	0.0501655	0.018247	0.0176904	0.023956	0.0386689	0.0381149	0.0342353	0.047285	0.0330513	0.0290291	0.0197415	0.011392	0.0121681	0.0147155	0.0234002	0.0135732	0	0.0018934	0	0.00179838	0.0060904	0.00352375	0.0120802	0.0101967	0.00408789	0.0121714	0.0182852	0.00780637		1.202	0.265441	0.769375	Red	1.01255	0.0179867	0.936231	Red	1.19907	0.261919	0.456165	Red
ACJ82305.1		B7I031	BCAH187_A3609	Putative oligopeptide ABC transporter, oligopeptide-binding protein	SIGNAL 1..30; /evidence="ECO:0000256|SAM:SignalP"	PF00496;	0	0	0	0	0	0	0	0	0	0	0.00151753	0	0.00172219	0	0.00353838	0	0.00170114	0	0	0	0	0	0	0	0	0	0	0	0	0		1	0	Abs	Abs	1.32599	0.407075	0.42265	Red	-1.51266	-0.597092	0.386113	Green
ACJ82321.1		B7HXL6	BCAH187_A1035	Amino acid ABC transporter, amino acid-binding protein	SIGNAL 1..24; /evidence="ECO:0000256|SAM:SignalP"	PF00497;	0	0	0	0	0	0	0.00675104	0.00731976	0.00365261	0.00363233	0.0100221	0.00696859	0.03033	0.0145851	0.0077894	0.0176627	0.0262143	0.0111714	0.03392	0.0254532	0.0222307	0.0310832	0.0389875	0.0203015	0.0193328	0.0195822	0.0157011	0.0194788	0.0140463	0.0262355		1	0	Abs	Abs	1.12826	0.174104	0.630359	Red	1.05936	0.0831972	0.881069	Red
ACJ82496.1		B7HX13	BCAH187_A5348	Cytochrome c-551	SIGNAL 1..25; /evidence="ECO:0000256|SAM:SignalP"	PF13442;	0	0	0	0	0	0	0	0.00948908	0	0	0	0	0	0.0189076	0.0100979	0.0274768	0.00970951	0.0289644	0.0390869	0.0282828	0.0288191	0.017909	0.0202168	0.0175455	0.0200499	0.0101543	0.0101772	0.0101006	0.00910456	0.00971736		1	0	Abs	Abs	-1.33577	-0.417677	0.42265	Red	1.67074	0.740486	0.202916	Green
ACJ82903.1		B7I1I2	BCAH187_E0033	Collagen adhesion protein	SIGNAL 1..32; /evidence="ECO:0000256|SAM:SignalP"	PF17802;PF08341;	0	0	0	0	0	0	0	0	0	0	0	0	0	0	0.00118875	0	0	0	0.00115034	0	0	0	0.0118998	0	0.00472064	0.00956303	0.00359423	0.00475627	0.00964625	0.0160152		1	0	Abs	Abs	1	0	Abs	Abs	-1.34263	-0.42506	0.42265	Red
ACJ82918.1		B7I1J4	BCAH187_E0045	Uncharacterized protein	SIGNAL 1..24; /evidence="ECO:0000256|SAM:SignalP"		0	0	0	0	0	0	0	0	0	0	0	0	0.00556394	0.00535118	0.00571577	0.00518428	0	0.00546495	0.00553113	0.00533636	0.0163126	0.0101371	0.00572172	0.014897	0.011349	0.0114953	0.0172819	0	0.0051535	0.0110007		1	0	Abs	Abs	1	0	Abs	Abs	-1.20062	-0.263781	0.42194	Red
																																									6	0	0	0	2	0	0	0	1
[truncated: 8 more columns]

## Sheet: DAP
List of the Differentially Accumulated Proteins (DAP). Protein abundance was compared between WT and ∆sl2∆eag mutant strains using the TFold test (Carvalho et al., 2012). A blue PatternLab class indicates a significant difference (Fold-change ≥ 1.5, and P ≤0.05).
							Protein abundance comparison betwwen ΔeagΔsl2 and WT cells
							EE				LE				S				TS				TS
UniProtKB/TrEMBL	Protein name	Uniprot accession name	ORF name	Protein function	Signal peptide	PFAM domains	Tfold	LOG2(Tfold)*sign	p value	PatternLab Class	Tfold	LOG2(Tfold)*sign	p value	PatternLab Class	Tfold	LOG2(Tfold)*sign	p value	PatternLab Class	Tfold	LOG2(Tfold)*sign	p value	PatternLab Class	Tfold	LOG2(Tfold)*sign	p value	PatternLab Class
ACJ77856.1	EA1	B7HXP5	BCAH187_A1065	S-layer protein EA1	SIGNAL 1..29; /evidence="ECO:0000256|SAM:SignalP"	PF00395;	-116.681	-6.86642	0.0393247	Blue	-124.102	-6.95538	0.0494085	Blue	-488.531	-8.93231	0.0234442	Blue	-364.844	-8.51114	0.0243713	Blue	-368.614	-8.52597	0.036776	Blue
ACJ77291.1	Sap	B7HXP4	BCAH187_A1064	Crystal protein	SIGNAL 1..29; /evidence="ECO:0000256|SAM:SignalP"	PF00395;	-201.316	-7.65332	0.0542158	Blue	-966.606	-9.91678	0.0318493	Blue	-686.27	-9.42263	0.0322233	Blue	-548.238	-9.09866	0.00497532	Blue	-470.699	-8.87866	0.00314881	Blue
ACJ77411.1	BslF	B7HZQ3	BCAH187_A1285	Putative S-layer protein	SIGNAL 1..21; /evidence="ECO:0000256|SAM:SignalP"	PF00395;	1.53279	0.616165	0.0426858	Blue	-1.11322	-0.154733	0.700733	Red	1.16125	0.215675	0.405397	Red	1.31176	0.391506	0.42265	Red	1.58075	0.660609	0.251155	Green
ACJ78145.1	BslC	B7HYP2	BCAH187_A1144	S-layer protein	SIGNAL 1..29; /evidence="ECO:0000256|SAM:SignalP"	PF00395;PF01841;	1.06796	0.0948632	0.847768	Red	1.10589	0.145213	0.487977	Red	1.00118	0.00169646	0.997503	Red	1.06178	0.0864849	0.91021	Red	3.49307	1.80449	0.0435354	Blue
ACJ80430.1	BslR	B7HKM1	BCAH187_A3716	Autolysin (Cell wall hydrolase)	SIGNAL 1..26; /evidence="ECO:0000256|SAM:SignalP"	PF01510;PF00395;	1.10717	0.14688	0.187812	Red	1.09332	0.128719	0.641157	Red	1.01874	0.0267821	0.907789	Red	1.45378	0.539812	0.310455	Red	1.52333	0.607226	0.0352359	Blue
ACJ82280.1	BslM	B7HUB3	BCAH187_A2853	Putative S-layer protein	SIGNAL 1..25; /evidence="ECO:0000256|SAM:SignalP"	PF00753;PF00395;	1.3573	0.440744	0.047067	Orange	1.29632	0.374421	0.536295	Red	1.25538	0.328118	0.226883	Red	1.31734	0.397626	0.437651	Red	1.95036	0.963737	0.0178936	Blue
ACJ78567.1		B7HXE6	BCAH187_A0962	Uncharacterized protein	SIGNAL 1..26; /evidence="ECO:0000256|SAM:SignalP"		2.70732	1.43686	0.031145	Blue	1.93498	0.952317	0.00442706	Blue	1.33358	0.415301	0.504075	Red	1.26098	0.33455	0.540515	Red	1.17721	0.235371	0.642436	Red
ACJ78577.1		B7HVE6	BCAH187_A0769	Amino acid ABC transporter, amino acid-binding protein	SIGNAL 1..24; /evidence="ECO:0000256|SAM:SignalP"	PF00497;	-2.855	-1.51349	0.0401965	Blue	-1.33225	-0.413862	0.42265	Red	-1.66883	-0.738841	0.183749	Green	-2.62393	-1.39173	0.300044	Green	2.97389	1.57235	0.274053	Green
ACJ79152.1		B7HYP9	BCAH187_A1151	Group-specific protein	SIGNAL 1..32; /evidence="ECO:0000256|SAM:SignalP"		1	0	Abs	Abs	1	0	Abs	Abs	1	0	Abs	Abs	-1.36372	-0.44755	0.265915	Red	-2.00034	-1.00024	8.26355e-06	Blue
ACJ79386.1		B7HT32	BCAH187_A0447	Iron compound ABC transporter, iron compound-binding protein	SIGNAL 1..28; /evidence="ECO:0000256|SAM:SignalP"	PF01497;	1	0	Abs	Abs	1	0	Abs	Abs	1	0	Abs	Abs	-2.20429	-1.14031	0.0135167	Blue	1.12783	0.173547	0.774473	Red
ACJ79691.1		B7I0I5	BCAH187_A1432	Spore coat-associated protein N	SIGNAL 1..27; /evidence="ECO:0000256|SAM:SignalP"	PF12389;	1	0	Abs	Abs	1	0	Abs	Abs	1	0	Abs	Abs	1.78013	0.831983	0.0874453	Green	2.66999	1.41683	0.0392273	Blue
ACJ79835.1		B7HPS5	BCAH187_A0015	Serine-type D-Ala-D-Ala carboxypeptidase (EC 3.4.16.4)	SIGNAL 1..31; /evidence="ECO:0000256|SAM:SignalP"	PF07943;PF00768;	2.51878	1.33273	0.0380831	Blue	-1.0725	-0.100981	0.582402	Red	-1.10714	-0.146834	0.413475	Red	-1.43058	-0.516596	0.0615726	Red	-1.41261	-0.498363	0.105786	Red
ACJ81983.1		B7HW94	BCAH187_A0800	Immune inhibitor A metalloprotease (EC 3.4.24.-)	SIGNAL 1..32; /evidence="ECO:0000256|SAM:SignalP"	PF05547;	-1.41408	-0.499866	0.736772	Red	-1.00336	-0.00484095	0.978699	Red	-1.06057	-0.0848419	0.37502	Red	1.38836	0.473384	0.316781	Red	1.91735	0.939115	0.0499919	Blue
ACJ82187.1		B7HQ26	BCAH187_A2342	Uncharacterized protein	SIGNAL 1..33; /evidence="ECO:0000256|SAM:SignalP"	PF14005;	1	0	Abs	Abs	1.17601	0.233895	0.416963	Red	1.50585	0.59058	0.152841	Green	1.75089	0.808087	0.00539628	Blue	1.08454	0.117082	0.432521	Red
ACJ77666.1		B7HWF0	BCAH187_A0882	Putative ABC transporter, substrate-binding protein	SIGNAL 1..25; /evidence="ECO:0000256|SAM:SignalP"	PF09084;	3.71723	1.89423	0.0281351	Blue	1.11768	0.160508	0.616841	Red	-1.1306	-0.177093	0.372429	Red	-1.2021	-0.265556	0.563575	Red	-1.53931	-0.622287	0.244321	Green
